# Supplementary material for: An Integrated “Multi-Omics” Comparison of Embryo and Endosperm Tissue-Specific Features and Their Impact on Rice Seed Quality
Source: Front Plant Sci. 2017 Nov 22;8:1984. doi: 10.3389/fpls.2017.01984 (PMC5702907; doi:10.3389/fpls.2017.01984)
Supplement: Supplementary file 8 [file DataSheet1.XLS]

## Sheet: TableS1
TableS1. Single and averaged relative metabolite abundance data with standard errors for the 124 detected metabolites. Retention index (RI), quantification mass (m/z), compound class and compound name are indicated. MeOx1/MeOx2, trimethylsilyl-derivate. A0: endosperm (Aleurone layer/Starchy endosperm), E0: embryo.				For 20mg+/-2 of DW						For one seed (embryo: 2.0%; endosperm: 98.0%)
Compound	Class	Retention Index (RI)	Quantification mass (m/z)	A0.1	A0.2	A0.3	E0.1	E0.2	E0.3	A0.1	A0.2	A0.3	E0.1	E0.2	E0.3	FDR corrected p-value
4-hydroxyproline	Amino acids	1523.9	230	0.000365668	0.000233308	0.000287551	0.00380021	0.00362028	0.00381669	0.0358355	0.0228642	0.02818	0.00760041	0.00724055	0.00763339	0.0465634
Alanine	Amino acids	1109.1	116	0.0183301	0.0140203	0.0166255	0.451488	0.443556	0.410059	1.79635	1.37399	1.6293	0.902976	0.887113	0.820118	0.0403385
2-Aminobutyrate_AABA	Amino acids	1173.1	130	0.00017165	NA	NA	0.00397241	0.00385509	0.00399869	0.0168217	NA	NA	0.00794481	0.00771019	0.00799737	NA
Asparagine	Amino acids	1674.3	231	0.00674767	0.00526964	0.00839473	0.0966612	0.11935	0.0987653	0.661272	0.516424	0.822683	0.193322	0.2387	0.197531	0.0508378
Aspartate	Amino acids	1515.6	232	0.0292682	0.0224337	0.0255101	0.808467	0.840673	0.772571	2.86828	2.19851	2.49999	1.61693	1.68135	1.54514	0.0548354
beta-Alanine	Amino acids	1430.7	248	0.000291128	0.000218703	0.000228066	0.00412879	0.00302319	0.00348688	0.0285306	0.0214329	0.0223505	0.00825759	0.00604637	0.00697377	0.0304
3-Aminoisobutyrate_BABA	Amino acids	1189.8	176	1.40415e-05	2.17099e-05	3.69272e-05	0.000265157	0.000224782	0.000228817	0.00137606	0.00212757	0.00361886	0.000530315	0.000449563	0.000457635	0.121125
3-cyano-alanine	Amino acids	1377	141	0.00225955	0.00146504	0.00186777	0.00849201	0.0104395	0.00867865	0.221436	0.143574	0.183041	0.016984	0.020879	0.0173573	0.0336393
Citrulline	Amino acids	1824.7	157	0.000179996	0.000141949	0.000147816	0.00694932	0.00898608	0.00648481	0.0176396	0.013911	0.014486	0.0138986	0.0179722	0.0129696	0.847
Cystein	Amino acids	1556.7	220	0.000347874	0.000261061	0.000228184	0.00444085	0.00410235	0.00348899	0.0340917	0.025584	0.0223621	0.0088817	0.0082047	0.00697798	0.0465634
4-Aminobutyrate_GABA	Amino acids	1527.7	304	0.0011804	0.000994053	0.000899624	0.0138012	0.00882283	0.00811293	0.115679	0.0974172	0.0881631	0.0276024	0.0176457	0.0162259	0.0147097
Glutamate	Amino acids	1622.2	246	0.00950859	0.00688769	0.00799187	0.324585	0.36691	0.289803	0.931841	0.674993	0.783204	0.64917	0.73382	0.579605	0.208457
Glutamine	Amino acids	1472.2	155	0.00476711	0.0039351	0.00464199	0.0259391	0.0303481	0.0251906	0.467176	0.38564	0.454915	0.0518783	0.0606962	0.0503813	0.0147097
Glycine	Amino acids	1311.8	276	0.000479315	0.000197228	0.000287337	0.00456182	0.00433564	0.00412905	0.0469729	0.0193283	0.028159	0.00912364	0.00867129	0.00825809	0.125753
Histidine	Amino acids	1913.5	254	0.000143664	0.000156003	0.000151733	0.00904172	0.00996635	0.00798996	0.0140791	0.0152883	0.0148698	0.0180834	0.0199327	0.0159799	0.112787
Isoleucine	Amino acids	1298.4	158	0.00337267	0.00210005	0.0029727	0.0312353	0.0240347	0.0290215	0.330522	0.205805	0.291324	0.0624707	0.0480694	0.058043	0.0442388
Leucine	Amino acids	1276	158	0.00348166	0.0023574	0.0029073	0.0351481	0.027802	0.0298628	0.341203	0.231025	0.284915	0.0702963	0.055604	0.0597257	0.0336393
Lysine	Amino acids	1916.3	174	0.000522474	0.000488553	0.00045286	0.00954174	0.0110517	0.00817491	0.0512025	0.0478782	0.0443802	0.0190835	0.0221033	0.0163498	0
Methionine	Amino acids	1515.7	176	0.00116861	0.000822537	0.000931346	0.0268367	0.0257307	0.0256254	0.114524	0.0806087	0.0912719	0.0536734	0.0514615	0.0512509	0.0642069
Norvaline	Amino acids	1550.2	232	0.000166447	9.85045e-05	0.00018704	0.001934	0.00182551	0.00175778	0.0163119	0.00965345	0.0183299	0.00386801	0.00365103	0.00351556	0.0653258
Ornithine	Amino acids	1818.2	174	0.000614246	0.000466795	0.000530277	0.0130128	0.0185871	0.012599	0.0601961	0.0457459	0.0519671	0.0260255	0.0371741	0.0251979	0.032
Phenylalanine	Amino acids	1631.9	192	0.00105038	0.000759392	0.000989382	0.00838225	0.00719533	0.00749864	0.102938	0.0744204	0.0969595	0.0167645	0.0143907	0.0149973	0.0304
Proline	Amino acids	1303.1	142	0.00803676	0.0061756	0.00808171	0.410788	0.3857	0.40469	0.787602	0.605208	0.792007	0.821575	0.771399	0.80938	0.38
Pyroglutamate	Amino acids	1518.7	156	0.0459672	0.0367128	0.0401376	1.04575	1.09865	0.93266	4.50479	3.59785	3.93348	2.09151	2.1973	1.86532	0.0271429
Serine	Amino acids	1365.3	218	0.0120566	0.00835468	0.010132	0.12597	0.126291	0.108478	1.18155	0.818759	0.992934	0.251941	0.252583	0.216957	0.0336393
Threonine	Amino acids	1389.9	218	0.00245461	0.00168245	0.00194572	0.0342032	0.0330276	0.0315635	0.240551	0.16488	0.190681	0.0684063	0.0660552	0.063127	0.0442388
Tryptophan	Amino acids	2211	202	0.000692645	0.00059417	0.000629544	0.0122728	0.0170107	0.0115426	0.0678792	0.0582287	0.0616953	0.0245456	0.0340214	0.0230852	0.012
Tyrosine	Amino acids	1933.9	280	0.000465264	0.000315352	0.000377063	0.00974912	0.00971692	0.00895062	0.0455958	0.0309045	0.0369522	0.0194982	0.0194338	0.0179012	0.0624286
Valine	Amino acids	1213.6	218	0.00150057	0.000961562	0.0013938	0.013363	0.0106109	0.0119645	0.147056	0.094233	0.136592	0.026726	0.0212218	0.023929	0.0403385
alpha-Tocopherol	Apolar	3146.6	237	0.000100398	5.03216e-05	NA	0.0217528	0.0227532	0.020381	0.00983904	0.00493151	NA	0.0435057	0.0455065	0.0407619	0.0304
beta-Sitosterol	Apolar	3344.6	396	0.00590995	0.00562073	0.00566314	0.0460548	0.053905	0.0415416	0.579175	0.550831	0.554988	0.0921096	0.10781	0.0830833	0
Campesterol	Apolar	3285	343	0.00126521	0.00127678	0.00115717	0.0180366	0.0212095	0.0157692	0.123991	0.125124	0.113403	0.0360732	0.0424191	0.0315383	0
gamma-Tocopherol	Apolar	3005.8	223	NA	NA	NA	0.00109586	0.001263	0.000999852	NA	NA	NA	0.00219171	0.002526	0.0019997	NA
Monopalmitin	Apolar	2593.3	371	0.00212148	0.00148862	0.00164046	0.00745956	0.0067843	0.00383329	0.207905	0.145885	0.160765	0.0149191	0.0135686	0.00766657	0.030875
Monostearin	Apolar	2774	399	0.000494488	0.000617914	0.000639384	0.00175279	0.000808372	0.000939518	0.0484598	0.0605555	0.0626597	0.00350558	0.00161674	0.00187904	0.019
Stigmasterol	Apolar	3302	484	0.00092253	0.00100169	0.00097879	0.00519974	0.00622702	0.00425906	0.0904079	0.0981659	0.0959215	0.0103995	0.012454	0.00851812	0
N-acetylmannosamine	OTHER	2073.3	205	0.00044336	0.000350769	0.000373629	0.00339213	0.00343248	0.00338168	0.0434493	0.0343753	0.0366156	0.00678426	0.00686497	0.00676336	0.021
Arabinose	Carbohydrate	1662.9	307	0.000290413	0.000228416	0.00025188	0.000671738	0.000662696	0.000485171	0.0284604	0.0223847	0.0246842	0.00134348	0.00132539	0.000970343	0.0167647
Cellobiose	Carbohydrate	2709.7	204	0.000567587	0.000633637	0.000798468	0.00743643	0.00957662	0.00841643	0.0556235	0.0620964	0.0782499	0.0148729	0.0191532	0.0168329	0.032
Fructose-6-P	Carbohydrate	2306.7	299	2.36055e-05	2.91301e-05	1.36076e-05	0.000202371	NA	4.64117e-05	0.00231334	0.00285475	0.00133354	0.000404741	NA	9.28234e-05	0.055575
Galactose	Carbohydrate	1880.7	319	0.000829152	0.00064629	0.00078088	0.000701337	0.000881263	0.000641404	0.0812569	0.0633364	0.0765262	0.00140267	0.00176253	0.00128281	0.0167647
Gentiobiose	Carbohydrate	2808.9	160	1.88477e-05	NA	2.19567e-05	0.000221105	0.000149518	0.000140146	0.00184707	NA	0.00215176	0.00044221	0.000299035	0.000280293	0.0548354
Glucopyranose	Carbohydrate	1968.8	204	0.00331333	0.00259687	0.0028895	0.00779423	0.00778041	0.00631963	0.324706	0.254493	0.283171	0.0155885	0.0155608	0.0126393	0.0167647
Glucose-6-P	Carbohydrate	2336.6	299	2.54275e-05	7.49189e-05	2e-06	0.000243835	2e-06	2e-06	0.0024919	0.00734205	0.000196	0.00048767	4e-06	4e-06	0.287664
Maltose	Carbohydrate	2731.2	160	0.000134448	2e-06	2e-06	0.000416737	0.000238956	0.000262558	0.0131759	0.000196	0.000196	0.000833474	0.000477912	0.000525117	0.474486
Maltotriose	Carbohydrate	3549.3	361	NA	NA	NA	0.00052537	0.000356398	0.000187984	NA	NA	NA	0.00105074	0.000712796	0.000375969	NA
Mannose	Carbohydrate	1878.1	319	0.000133404	0.000119736	0.000107562	0.00230315	0.00198631	0.00180803	0.0130736	0.0117342	0.0105411	0.00460629	0.00397261	0.00361607	0.0147097
Melibiose	Carbohydrate	2854.8	361	0.000559986	0.000531123	0.000474505	0.00905821	0.00987293	0.00833074	0.0548786	0.05205	0.0465015	0.0181164	0.0197459	0.0166615	0.012
Ribose	Carbohydrate	1679.1	307	0.00012911	0.000132949	0.000121771	0.000178591	0.000220794	0.000160274	0.0126528	0.013029	0.0119335	0.000357181	0.000441588	0.000320547	0.00814286
Sedoheptulose	Carbohydrate	2125.9	319	0.000311369	0.000254492	0.000293421	0.00125311	0.00118111	0.00114274	0.0305141	0.0249402	0.0287553	0.00250622	0.00236222	0.00228548	0.0147097
Sucrose-6-P	Carbohydrate	3012.2	315	0.00014171	0.0001207	0.000136194	0.00563893	0.00634219	0.00566643	0.0138876	0.0118286	0.013347	0.0112779	0.0126844	0.0113329	0.204529
Trehalose	Carbohydrate	2736.9	191	0.00122717	0.00122007	0.00114394	0.020093	0.0215388	0.0192468	0.120262	0.119567	0.112106	0.0401859	0.0430776	0.0384936	0
Xylose	Carbohydrate	1656.7	307	4.06101e-05	5.14998e-05	4.03847e-05	0.000113231	0.000123557	6.74994e-05	0.00397979	0.00504698	0.0039577	0.000226462	0.000247114	0.000134999	0.021
Fructose_100e	Carbohydrate	1873.2	307	0.132141	0.0503509	0.0714354	0.192367	0.11438	0.0662226	12.9498	4.93439	7.00067	0.384735	0.22876	0.132445	0.0978913
Glucose_100e	Carbohydrate	1911.5	160	0.08468	0.0490475	0.0450598	0.115445	0.0773417	0.0543805	8.29864	4.80665	4.41586	0.230891	0.154683	0.108761	0.0611707
Raffinose_100e	Carbohydrate	3355.5	361	0.0366339	0.0259619	0.0320777	2.56933	2.47381	2.81654	3.59012	2.54427	3.14362	5.13866	4.94763	5.63307	0.019
Sucrose_100e	Carbohydrate	2636.2	451	0.365949	0.342027	0.375205	9.46446	8.81435	8.6583	35.863	33.5187	36.7701	18.9289	17.6287	17.3166	0.00814286
Ethyl Linoleate	Fatty acids	2161.8	308	4.66598e-05	1.86397e-05	4.19817e-05	0.000921327	0.000734049	0.000251203	0.00457266	0.00182669	0.00411421	0.00184265	0.0014681	0.000502406	0.121125
Ethyl Oleate	Fatty acids	2167.5	264	0.00015786	5.16501e-05	9.56823e-05	0.00216602	0.00159708	0.000546409	0.0154703	0.00506171	0.00937686	0.00433205	0.00319416	0.00109282	0.15162
Linoleic acid	Fatty acids	2208.9	337	0.0190903	0.0164321	0.0182093	0.0381278	0.0346871	0.024317	1.87085	1.61035	1.78451	0.0762556	0.0693741	0.0486339	0.012
Linolenic acid	Fatty acids	2214.4	335	0.000404156	0.000333563	0.000372341	0.000851072	0.000832358	0.000548525	0.0396073	0.0326891	0.0364894	0.00170214	0.00166472	0.00109705	0.01425
Oleic acid	Fatty acids	2213.9	339	0.031466	0.0177112	0.0201697	0.0568218	0.0446975	0.0335599	3.08366	1.7357	1.97663	0.113644	0.089395	0.0671198	0.05168
Urate	Nitrogen-rich	2096.8	441	8.87262e-05	2.35244e-05	2.90824e-05	0.000133574	0.000105212	0.000106453	0.00869517	0.0023054	0.00285008	0.000267147	0.000210424	0.000212906	0.186238
Allantoin	Nitrogen-rich	1963.3	331	0.00313624	0.00233928	0.00272257	0.178014	0.162506	0.157774	0.307351	0.22925	0.266812	0.356029	0.325012	0.315549	0.104194
2-aminoadipate	Organic acids	1719.2	260	0.000116103	5.95321e-05	0.000126299	0.000438441	0.000284846	0.000289659	0.0113781	0.00583414	0.0123773	0.000876883	0.000569692	0.000579318	0.0618072
2-Oxoglutarate	Organic acids	1573.6	198	8.16184e-06	NA	NA	8.88481e-05	0.000134127	0.000105288	0.000799861	NA	NA	0.000177696	0.000268253	0.000210576	NA
2-Piperidinecarboxylate	Organic acids	1602.7	244	0.00106894	0.000848314	0.000816315	0.0278465	0.0281584	0.0248166	0.104756	0.0831347	0.0799989	0.055693	0.0563168	0.0496331	0.0547792
Aconitate-trans	Organic acids	1748.1	375	1.18656e-05	1.65497e-05	1.66875e-05	0.000637143	0.000803091	0.000656737	0.00116283	0.00162187	0.00163538	0.00127429	0.00160618	0.00131347	0.717292
Caffeate	Organic acids	2134.6	396	0.000195797	0.000177762	0.000259327	0.000398882	0.000421643	0.000347505	0.0191881	0.0174207	0.0254141	0.000797764	0.000843287	0.00069501	0.032
Citrate	Organic acids	1819.8	273	0.00379784	0.00401584	0.00305284	0.429388	0.447318	0.381409	0.372188	0.393553	0.299178	0.858776	0.894637	0.762818	0.00814286
Dehydroascorbate	Organic acids	1927.7	244	7.83731e-05	2.1628e-05	4.12901e-05	0.000138916	0.000241711	8.58073e-05	0.00768057	0.00211954	0.00404643	0.000277831	0.000483422	0.000171615	0.135879
Ascorbate	Organic acids	1945	332	2.77445e-05	9.76945e-06	9.84081e-06	NA	NA	NA	0.00271896	0.000957406	0.000964399	NA	NA	NA	NA
Erythronate	Organic acids	1538.6	292	0.000121673	6.71386e-05	0.00010474	0.000506404	0.000402288	0.000299049	0.011924	0.00657959	0.0102645	0.00101281	0.000804576	0.000598098	0.0475
Feruoylquinic acid	Organic acids	3176.5	249	NA	NA	NA	0.00132483	0.00127415	0.0015068	NA	NA	NA	0.00264966	0.00254829	0.0030136	NA
Ferulate	Organic acids	2091.9	338	0.00422185	0.00273363	0.00538577	0.00525039	0.00528643	0.00469042	0.413741	0.267896	0.527805	0.0105008	0.0105729	0.00938085	0.0525
Fumarate	Organic acids	1358.8	143	0.000936165	0.000620546	0.000588635	0.00357793	0.0042163	0.00361573	0.0917442	0.0608135	0.0576862	0.00715585	0.00843259	0.00723146	0.0465634
Galactonate	Organic acids	1996.4	292	0.000128617	9.43894e-05	0.0001489	0.0035061	0.00298178	0.00345833	0.0126044	0.00925016	0.0145922	0.00701221	0.00596356	0.00691666	0.0814286
4-hydroxybutanoate_GHB	Organic acids	1237.8	233	0.000382988	0.0003308	0.000334995	0.00053727	0.000359207	0.000370889	0.0375328	0.0324184	0.0328295	0.00107454	0.000718413	0.000741779	0.012
Glucaric acid	Organic acids	2014.1	333	0.000289252	0.000246739	0.0002315	0.0897219	0.0755518	0.0776202	0.0283467	0.0241805	0.022687	0.179444	0.151104	0.15524	0.01425
Gluconate	Organic acids	2001.0	333	0.000742235	0.000577289	0.000795721	0.0086005	0.00889678	0.0091653	0.072739	0.0565743	0.0779807	0.017201	0.0177936	0.0183306	0.032
Glycerate	Organic acids	1337.5	292	0.00017607	0.000157745	0.000223409	0.000686291	0.000693134	0.00058431	0.0172548	0.015459	0.0218941	0.00137258	0.00138627	0.00116862	0.030875
Glycolate	Organic acids	1085	147	0.00141503	0.00122593	0.00181019	0.00328526	0.00296297	0.00291669	0.138673	0.120141	0.177399	0.00657052	0.00592594	0.00583339	0.032
Malate	Organic acids	1483.7	133	0.000451957	0.000323364	0.000426804	0.00493959	0.00235362	0.00136129	0.0442918	0.0316897	0.0418267	0.00987919	0.00470725	0.00272258	0.0147097
Maleate	Organic acids	1309.4	245	7.52359e-05	6.21972e-05	6.5033e-05	0.000233719	0.000241206	0.0001901	0.00737312	0.00609533	0.00637324	0.000467438	0.000482412	0.0003802	0.0147097
Malonate	Organic acids	1201.8	233	1.53373e-05	1.34472e-05	2.08514e-05	0.00016454	0.00014912	0.000163166	0.00150306	0.00131782	0.00204343	0.00032908	0.000298239	0.000326332	0.0452647
Monomethyl phosphate	Organic acids	1176.5	241	0.000219335	0.000717001	0.000310645	0.0100105	0.00843484	0.00654572	0.0214948	0.0702661	0.0304433	0.0200209	0.0168697	0.0130914	0.266717
Nicotinate	Organic acids	1302.4	180	0.00216209	0.00196633	0.00163939	0.0228255	0.0212464	0.0215291	0.211884	0.192701	0.16066	0.045651	0.0424927	0.0430582	0.0271429
Phosphate	Organic acids	1274.7	299	0.0520494	0.062761	0.0615785	1.26411	1.49714	1.14384	5.10085	6.15058	6.03469	2.52823	2.99428	2.28768	0.01425
Pipecolate	Organic acids	1371.2	156	0.00045891	0.000455251	0.000480053	0.0147611	0.0149835	0.0128839	0.0449732	0.0446146	0.0470452	0.0295222	0.0299669	0.0257678	0.00814286
Pyruvate	Organic acids	1055.1	174	6.19004e-05	3.35531e-05	NA	NA	7.5616e-05	5.34879e-05	0.00606624	0.0032882	NA	NA	0.000151232	0.000106976	0.207173
Quinate	Organic acids	1857.9	345	0.000227294	0.000197317	0.000393815	0.00156904	0.000607829	0.000598328	0.0222748	0.0193371	0.0385939	0.00313809	0.00121566	0.00119666	0.0658667
Salicylate	Organic acids	1502.6	267	0.00086913	0.000606726	0.00112055	0.00259982	0.00273132	0.00244978	0.0851747	0.0594592	0.109814	0.00519964	0.00546264	0.00489956	0.0499726
Shikimate	Organic acids	1807.9	204	1.57628e-06	2.56792e-06	4.71114e-06	2.8162e-05	2.33889e-05	1.42159e-05	0.000154475	0.000251656	0.000461692	5.63241e-05	4.67778e-05	2.84318e-05	0.130286
Sinapinate	Organic acids	2242.8	368	0.000308071	0.000339436	0.000450327	0.00129685	0.00124965	0.00106596	0.0301909	0.0332647	0.044132	0.0025937	0.00249931	0.00213193	0.032
Sinapinate-trans	Organic acids	2242.8	338	0.000321184	0.000338925	0.000385466	0.00119058	0.00107013	0.00092088	0.031476	0.0332147	0.0377756	0.00238117	0.00214025	0.00184176	0.01425
Succinate	Organic acids	1320.9	247	0.000752543	0.000530863	0.000571271	0.00324707	0.00298419	0.00312253	0.0737492	0.0520246	0.0559846	0.00649413	0.00596838	0.00624506	0.032
Threonate	Organic acids	1560.0	292	0.000315536	0.000326442	0.000287895	0.00579821	0.0055808	0.00468837	0.0309226	0.0319913	0.0282137	0.0115964	0.0111616	0.00937674	0
Threonate-lactone	Organic acids	1381.8	247	NA	4.06736e-05	8.60668e-06	4.18812e-05	5.51813e-05	4.71169e-05	NA	0.00398602	0.000843455	8.37625e-05	0.000110363	9.42339e-05	0.396385
Ethanolamine	OTHER	1269.8	174	0.00691043	0.00407162	0.00456073	0.0694906	0.0613468	0.0597902	0.677222	0.399019	0.446951	0.138981	0.122694	0.11958	0.0630353
Putrescine	Polyamine	1742.9	174	0.000196242	0.000285744	0.000317492	0.00577562	0.00775526	0.00558176	0.0192317	0.0280029	0.0311142	0.0115512	0.0155105	0.0111635	0.0642069
Spermidine	Polyamine	2259.2	174	NA	4.28203e-05	4.15095e-05	0.000349432	0.000279244	0.000285982	NA	0.00419639	0.00406794	0.000698865	0.000558487	0.000571964	0.00814286
Adenosine-5-P	Purine_Pyrimidine	3061.9	299	NA	NA	NA	0.000780446	0.000891465	0.000727737	NA	NA	NA	0.00156089	0.00178293	0.00145547	NA
Guanine	Purine_Pyrimidine	2122.7	352	5.68911e-05	3.91669e-05	5.94419e-05	0.000167344	0.000119868	9.80929e-05	0.00557533	0.00383836	0.00582531	0.000334688	0.000239736	0.000196186	0.032
Guanosine	Purine_Pyrimidine	2762.9	324	3.99389e-05	NA	0.000588292	0.00299973	0.00152151	0.00162983	0.00391401	NA	0.0576526	0.00599946	0.00304302	0.00325966	0.510964
Uracil	Purine_Pyrimidine	1343.0	241	0.000358038	0.00021978	0.000327548	0.00141041	0.00102953	0.00116438	0.0350877	0.0215385	0.0320997	0.00282083	0.00205907	0.00232876	0.0398095
Ribitol	Standard	1727.7	319	0.0493583	0.0411862	0.0452284	0.0587889	0.0438982	0.0463822	4.83712	4.03624	4.43238	0.117578	0.0877963	0.0927644	0.01425
Myristate	Standard	1831	312	0.0186959	0.014395	0.0303445	0.048163	0.0370922	0.0382754	1.83219	1.41071	2.97376	0.096326	0.0741844	0.0765509	0.0653258
Erythritol	Sugar alcohol	1500	205	0.000278151	0.000259222	0.000285158	0.000919266	0.00134102	0.00107926	0.0272588	0.0254038	0.0279455	0.00183853	0.00268204	0.00215852	0
Galactinol_isomer_1	Sugar alcohol	2779.3	433	NA	NA	NA	0.000774768	0.000586644	0.000551409	NA	NA	NA	0.00154954	0.00117329	0.00110282	NA
Galactinol_isomer_2	Sugar alcohol	3025.8	204	NA	NA	NA	0.00687156	0.00742624	0.00500348	NA	NA	NA	0.0137431	0.0148525	0.010007	NA
Glycerol	Sugar alcohol	1278.1	205	0.0187562	0.0115794	0.0160711	0.0572005	0.0369143	0.0306128	1.83811	1.13478	1.57497	0.114401	0.0738286	0.0612255	0.0349355
Glycerol-2-P	Sugar alcohol	1727.9	299	0.000258742	0.000252685	0.000288903	0.00437125	0.00485454	0.00408819	0.0253567	0.0247632	0.0283125	0.00874249	0.00970908	0.00817638	0.00814286
Glycerol-3-P	Sugar alcohol	1762.7	299	0.006103	0.00647388	0.00692628	0.209787	0.228552	0.208044	0.598094	0.63444	0.678775	0.419573	0.457104	0.416089	0.0147097
Inositol_isomer_1	Sugar alcohol	2086.7	318	0.00583965	0.00431405	0.00429478	0.268433	0.273717	0.239867	0.572286	0.422777	0.420888	0.536866	0.547434	0.479734	0.453927
Inositol_isomer_2	Sugar alcohol	1956.4	318	0.000199017	0.000123025	0.00011648	0.000940323	0.000962926	0.000800108	0.0195037	0.0120565	0.011415	0.00188065	0.00192585	0.00160022	0.0562963
Inositol_isomer_3	Sugar alcohol	2022.9	305	0.000328408	0.000233867	0.000271143	0.00305045	0.00319733	0.00294618	0.032184	0.022919	0.026572	0.00610089	0.00639467	0.00589236	0.032
Inositol_isomer_4	Sugar alcohol	2028.5	318	0.000413943	0.000390729	0.000355997	0.00643049	0.00677672	0.00568345	0.0405664	0.0382915	0.0348877	0.012861	0.0135534	0.0113669	0.012
Inositol_isomer_5	Sugar alcohol	1894.5	318	0.000864333	0.00063017	0.000684285	0.00551476	0.00612828	0.00519507	0.0847047	0.0617566	0.0670599	0.0110295	0.0122566	0.0103901	0.030875
Inositol-1-P	Sugar alcohol	2417.4	299	0.00273032	0.00221165	0.00306443	0.0146838	0.0183077	0.0110809	0.267571	0.216741	0.300314	0.0293677	0.0366153	0.0221619	0.0263077
Mannitol	Sugar alcohol	1930.6	307	0.00103685	0.000832363	0.000663187	0.00301669	0.00295278	0.00187853	0.101612	0.0815716	0.0649923	0.00603339	0.00590556	0.00375706	0.0336393
Sorbitol	Sugar alcohol	1938.2	307	0.000267561	0.000213599	0.000240987	0.00416521	0.0119616	0.00455343	0.026221	0.0209327	0.0236167	0.00833042	0.0239232	0.00910686	0.205864
Digalactosylglycerol	Sugar alcohol	3121.6	204	0.00152832	0.00150759	0.00141394	0.106394	0.111717	0.1137	0.149776	0.147744	0.138566	0.212788	0.223435	0.227401	0
Galactosylglycerol	Sugar alcohol	2309	ND	0.000530588	0.000419657	0.000583398	0.00112427	0.00135318	0.00112791	0.0519976	0.0411264	0.057173	0.00224854	0.00270636	0.00225583	0.0271429
