# Supplementary material for: An Integrated “Multi-Omics” Comparison of Embryo and Endosperm Tissue-Specific Features and Their Impact on Rice Seed Quality
Source: Front Plant Sci. 2017 Nov 22;8:1984. doi: 10.3389/fpls.2017.01984 (PMC5702907; doi:10.3389/fpls.2017.01984)
Supplement: Supplementary file 9 [file DataSheet2.ZIP]

Archive with 3 entries (2 files):
- TableS2.xls
- __MACOSX/
- __MACOSX/._TableS2.xls
