# Supplementary material for: An Integrated “Multi-Omics” Comparison of Embryo and Endosperm Tissue-Specific Features and Their Impact on Rice Seed Quality
Source: Front Plant Sci. 2017 Nov 22;8:1984. doi: 10.3389/fpls.2017.01984 (PMC5702907; doi:10.3389/fpls.2017.01984)
Supplement: Supplementary file 9 [file DataSheet2.ZIP › TableS2.xls]

## Sheet: ST2A_Complete_57258
Supplemental Table 2A. All probes of the Affymetrix Rice Genome Array, their genebank accession and their corresponding normalized GC-RMA signal intensity for embryo and endosperm tissues dissected from rice dry seeds of the Nipponbare cultivar (Oryza sativa ssp japonica cv Nipponbare). Probes without log2 ratio and p-value (Bonferroni) were kept out of the analysis because of a too variable prob…
Probe	E0_R1	E0_R4	E0_R5	A0_R1	A0_R2	A0_R3	A0vsE0	Bonferroni
Os.1.1.S1_s_at	8.12624	8.02568	8.03818	8.81413	8.74265	8.7444	0.703693	0.000553161
Os.10.1.S1_s_at	9.30365	9.31309	9.42595	8.64662	8.7839	8.71447	-0.632563	0.0143288
Os.1000.1.S1_at	3.42888	3.4286	3.42396	5.76395	5.901	4.83838	2.07396	0
Os.10001.1.S1_at	3.38954	2.98889	2.95254	2.77782	2.77359	2.31077	-0.489599	1
Os.10002.1.S1_at	3.13903	2.92606	2.97262	2.95867	2.89814	3.06692	-0.0379903	1
Os.10003.1.S1_at	5.95022	6.26635	6.2213	3.82723	3.82443	3.94379	-2.28081	0
Os.10004.1.S1_s_at	2.81534	2.80317	2.81115	2.80546	2.81084	2.81468	0.000441518	1
Os.10006.1.S1_at	4.36774	4.97245	5.32844	3.28894	3.18508	3.37053	-1.60802	0
Os.10006.2.S1_x_at	2.73589	2.72512	2.73243	2.72914	2.75402	2.74053	0.0100865	1
Os.10007.1.A1_a_at	9.17565	8.83101	8.79592	9.23477	9.05996	9.03381	0.175322	1
Os.10007.2.S1_a_at	3.6594	3.39213	3.22234	3.42698	3.3717	3.21832	-0.0856249	1
Os.10010.1.S1_at	4.84192	4.7315	4.53186	5.02791	5.28226	4.8947	0.366532	1
Os.10011.1.S1_at	6.14748	6.18769	6.44478	6.00955	6.18693	5.69483	-0.296215	1
Os.10013.1.S1_at	2.49536	2.50101	2.53731	2.49504	2.54992	2.60503	0.0387669	1
Os.10014.1.S1_at	2.82039	2.87271	2.95841	2.91026	3.0204	2.99926	0.0928057	1
Os.10015.1.S1_at	2.9155	2.90666	3.04384	2.90795	3.08125	3.16021	0.0944723	1
Os.10015.1.S1_s_at	3.93666	3.35439	3.14747	2.63293	2.84426	2.7236	-0.745909	6.86907e-05
Os.10016.1.S1_a_at	6.87385	6.99458	6.95967	6.67653	6.51496	6.20418	-0.477476	1
Os.10017.1.S1_at	8.54372	8.7817	8.61079	8.30472	8.45571	8.36385	-0.270643	1
Os.10018.1.S1_at	2.78384	2.83003	2.88087	2.85171	2.86067	2.87451	0.0307132	1
Os.10019.1.S1_a_at	4.31057	3.98287	2.90409	4.15871	3.51224	4.13114	0.20152
Os.10020.1.S1_at	7.81333	7.74207	8.02964	7.83351	7.92153	7.58145	-0.0828507	1
Os.10021.1.S1_at	4.09163	3.88293	4.08569	3.8873	4.20785	4.26053	0.0984798	1
Os.10023.1.S1_at	6.31205	5.67423	5.8492	5.87089	6.06499	6.11082	0.0704049	1
Os.10024.1.S1_at	4.61518	5.06406	5.45173	3.20789	3.42519	4.06332	-1.47819	0
Os.10025.1.S1_a_at	4.35744	5.48173	4.38053	4.28829	4.60726	4.8671	-0.15235
Os.10026.1.S1_at	2.39808	2.3626	2.3858	2.33782	2.46678	2.42805	0.028722	1
Os.10027.1.S1_at	2.21645	2.21631	2.22413	2.2165	2.27945	2.31226	0.0504387	1
Os.10028.1.S1_x_at	2.60165	2.59883	2.64544	3.14403	3.17423	2.95297	0.475099	1
Os.10028.2.S1_at	2.60422	2.71459	2.81394	2.80514	3.0815	3.09684	0.283579	1
Os.10029.1.S1_at	2.78713	6.74215	2.97235	2.62976	2.85228	2.94038	-1.35974
Os.10030.1.S1_at	2.50482	2.51618	2.52361	2.50895	2.53649	2.54982	0.016882	1
Os.10031.1.S1_at	3.2826	3.41194	3.12217	6.92483	7.26803	8.47185	4.28267
Os.10032.1.S1_at	5.63631	6.05438	5.90959	4.03594	4.83297	4.83502	-1.29878	0
Os.10033.1.S1_at	9.52079	9.77044	9.81407	8.92886	9.03232	8.80713	-0.778997	1.23533e-05
Os.10034.1.S1_at	6.29813	6.59076	6.11637	5.78146	6.83359	6.9897	0.19983
Os.10037.1.S1_at	9.0414	9.16896	9.17746	8.78718	8.93286	8.87474	-0.264347	1
Os.10038.1.S1_s_at	5.46343	4.68527	4.8228	8.17294	8.00147	7.85481	3.01924	0
Os.10039.1.S1_at	8.26129	8.21572	8.29411	7.92472	7.86142	7.73584	-0.416382	1
Os.10041.1.S1_at	6.77377	6.75065	6.87451	6.58018	7.53819	7.20503	0.308157	1
Os.10042.1.S1_at	9.8509	9.90115	9.84485	9.54867	9.76525	9.63074	-0.217412	1
Os.10043.1.S1_at	4.86358	5.26817	5.18646	3.49283	3.72209	3.81797	-1.42844	0
Os.10044.1.S1_at	4.6286	4.6616	3.19366	3.76254	3.7606	3.73318	-0.409181
Os.10044.1.S2_at	6.66312	6.39791	6.22783	5.6632	5.8858	5.56896	-0.72363	0.000209532
Os.10046.1.S1_at	3.30743	3.34294	3.49916	3.29903	3.23465	3.25081	-0.121678	1
Os.10048.1.S1_at	8.1679	8.45251	8.21349	7.5094	7.58828	7.45517	-0.760349	3.27731e-05
Os.1005.1.S1_at	4.44812	3.89971	4.09596	4.10292	4.02118	5.49977	0.39336
Os.10050.1.S1_at	3.75546	4.1226	3.39206	2.51088	2.5747	3.2378	-0.982244	7.4567e-11
Os.10051.1.S1_at	8.083	8.02636	8.10006	8.15149	8.07246	7.90868	-0.0255972	1
Os.10052.1.S1_at	3.94067	4.16134	3.63417	4.29486	4.88466	4.53117	0.658172	0.00460976
Os.10054.1.S1_at	2.0738	1.94706	2.60386	4.4752	3.88146	3.81427	1.84873	0
Os.10055.1.S1_at	4.58989	3.53223	3.61228	3.48933	3.04558	2.69133	-0.836051
Os.10055.2.S1_at	2.97511	2.97057	3.15922	2.96397	3.07744	3.23665	0.0577233	1
Os.10056.1.S1_at	7.96461	7.91638	7.70461	8.0531	8.12412	8.18517	0.258926	1
Os.10057.1.S1_at	8.52174	8.49088	8.55228	8.22805	8.35276	8.08424	-0.299951	1
Os.10058.1.S1_at	8.59105	8.76847	8.68185	10.1379	10.2541	9.91046	1.42037	0
Os.10059.1.S1_at	4.90023	5.31513	5.30526	4.86663	4.63887	4.40758	-0.535844	0.710469
Os.10059.2.S1_at	2.40788	2.40913	2.42179	2.4148	2.44319	2.43715	0.0187829	1
Os.10060.1.S1_at	5.94205	6.19388	6.17296	4.96729	5.24592	5.2405	-0.951729	4.97113e-10
Os.10061.1.S1_at	3.17993	3.43109	3.22923	3.1728	3.19069	3.12819	-0.116187	1
Os.10062.1.S1_at	6.12917	5.8078	5.76529	4.8131	4.81089	4.91379	-1.05482	0
Os.10063.1.S1_at	2.85556	3.03359	3.04789	2.96898	3.08424	3.12268	0.0796226	1
Os.10063.2.S1_at	2.57647	2.57134	2.60778	2.61852	2.60298	2.62065	0.0288581	1
Os.10065.1.S1_at	8.07348	7.70398	7.67221	7.59119	7.98766	7.54817	-0.107554	1
Os.10066.1.A1_at	2.60788	2.47545	2.50782	2.38562	2.5204	2.51303	-0.0573703	1
Os.10066.1.A1_x_at	8.2547	8.238	8.28229	8.6451	8.47381	8.45026	0.264726	1
Os.10066.2.S1_at	8.1641	8.47611	8.44284	7.37142	7.63287	7.35575	-0.907675	7.94139e-09
Os.10068.1.S1_at	7.20844	6.74826	6.58484	6.68588	6.62517	6.71869	-0.170602	1
Os.10071.1.S1_at	2.51732	2.52799	2.56829	2.52996	2.62132	2.70982	0.0825017	1
Os.10074.1.S1_at	5.65235	6.07254	5.58832	4.87796	5.32232	4.72765	-0.795097	5.22467e-06
Os.10075.1.S1_at	2.43589	2.45159	2.46905	2.4533	2.52547	2.55296	0.0583981	1
Os.10076.1.S1_at	8.24412	7.82748	7.7554	7.71996	7.63211	7.54735	-0.309193	1
Os.10077.1.S1_at	3.09362	2.89063	2.91928	2.89215	2.92752	2.94369	-0.0467242	1
Os.10077.2.S1_at	9.80461	10.2859	10.0361	8.74211	9.02251	8.95685	-1.13505	0
Os.10078.1.S1_at	3.01076	2.92883	2.33944	2.22574	2.25975	2.26561	-0.509312	1
Os.10079.1.S1_at	3.71324	3.24113	3.0697	2.85925	2.93023	3.25264	-0.327319	1
Os.10080.1.S1_at	8.90914	8.58461	8.58697	8.30859	8.32509	8.17038	-0.425554	1
Os.10081.1.S1_at	6.30999	5.99225	6.29164	7.37472	7.13469	7.44822	1.12125	0
Os.10082.1.S1_at	5.56148	5.5353	5.82439	5.63522	5.79116	5.78032	0.095174	1
Os.10083.1.S1_at	6.55648	6.31414	6.48537	7.48905	7.40449	7.45473	0.997426	2.48557e-11
Os.10084.1.A1_at	8.78091	8.80634	8.76714	8.52671	8.49136	8.09708	-0.413079	1
Os.10084.2.A1_at	2.32279	2.32272	2.34231	2.33655	2.34874	2.36686	0.021446	1
Os.10084.3.S1_at	2.92247	2.89233	2.99102	2.849	2.97042	2.95596	-0.0101398	1
Os.10085.1.S1_at	7.75706	7.68924	7.75277	7.33021	7.72062	7.48574	-0.220829	1
Os.10086.1.S1_at	6.91691	7.07291	7.31143	6.96835	6.95719	6.53412	-0.28053	1
Os.10087.1.S1_at	9.27248	9.44183	9.5114	7.84806	7.92099	7.36115	-1.6985	0
Os.10088.1.S1_a_at	5.32547	5.13981	5.1949	5.20099	5.63509	5.15238	0.109429	1
Os.10091.1.S1_at	2.75903	4.23312	2.81293	6.60815	6.32171	6.45024	3.19168
Os.10093.1.A1_at	5.27362	4.68178	4.41109	4.47028	4.5984	4.45347	-0.281446	1
Os.10093.2.S1_at	4.39499	4.03603	3.542	3.48774	3.17199	3.25129	-0.687332	0.00120366
Os.10093.3.S1_x_at	7.53383	7.24046	7.46691	6.7928	6.79729	6.86204	-0.596359	0.0662649
Os.10093.4.S1_s_at	8.94188	8.61108	8.54043	8.49273	8.56577	8.88876	-0.0487109	1
Os.10093.4.S1_x_at	7.31485	6.87012	6.92308	6.88659	7.13704	6.91736	-0.0556892	1
Os.10094.1.S1_at	12.1929	12.2634	12.2342	11.3007	11.2284	11.2604	-0.967028	1.86418e-10
Os.10095.1.S1_at	2.45399	2.49898	2.73383	2.50118	2.5453	2.55237	-0.0293183	1
Os.10096.1.S1_a_at	8.95157	8.55613	8.67881	8.25774	8.26726	7.9804	-0.560364	0.279466
Os.10096.1.S1_at	7.75351	8.04632	8.13546	8.48306	8.48169	7.81981	0.28309	1
Os.10096.2.S1_at	2.54057	2.57652	2.61202	2.5489	2.62262	2.66602	0.0361465	1
Os.10096.2.S1_x_at	8.72572	8.48736	8.19362	7.92667	8.16908	7.92962	-0.460442	1
Os.10097.1.S1_at	12.807	12.7448	12.947	12.5603	12.6542	12.6341	-0.216742	1
Os.10098.1.S1_at	4.34494	4.24345	4.65595	4.01009	4.01025	4.08251	-0.380501	1
Os.10099.1.S1_at	7.15291	7.06513	7.50202	6.28223	6.3765	5.7206	-1.11358	0
Os.10099.2.S1_at	3.76921	3.4536	3.46392	3.53119	3.4553	3.47743	-0.074273	1
Os.10101.1.S1_at	2.92096	2.84236	3.48495	2.7724	2.839	2.86223	-0.258216	1
Os.10102.1.S1_at	2.4121	2.42611	2.44741	2.41336	2.44641	2.50181	0.0253209	1
Os.10104.1.S1_at	7.48574	7.31242	7.61457	6.858	6.67211	6.36738	-0.838414	4.7447e-07
Os.10105.1.S1_at	8.228	7.99296	8.12925	7.97382	7.94474	7.9459	-0.161915	1
Os.10105.2.S1_at	3.05779	2.938	2.94469	2.94022	2.94376	2.94494	-0.0371865	1
Os.10105.3.A1_at	4.22607	3.12345	2.74659	3.47388	2.73828	2.64839	-0.411851
Os.10105.3.S1_x_at	7.52546	7.59562	7.20068	7.01368	7.27779	6.76716	-0.421042	1
Os.10107.1.S1_at	2.19979	2.19552	2.30382	2.18051	2.19584	2.29184	-0.0103162	1
Os.10107.2.S1_x_at	3.81382	3.34681	3.35126	2.7676	2.29492	2.22304	-1.07545	0
Os.10108.1.S1_at	2.19185	2.18824	2.19666	2.19022	2.20281	2.21349	0.00992343	1
Os.10109.1.S1_at	5.12977	6.39967	5.40235	2.76249	2.86571	3.0461	-2.75249
Os.10110.1.S1_at	6.95098	6.61016	6.68483	6.36115	6.04381	6.16039	-0.560206	0.28119
Os.10111.1.S1_at	11.1625	11.3881	10.9948	9.72638	9.93329	9.90514	-1.32684	0
Os.10112.1.S1_at	12.0026	12.0104	11.914	10.9561	10.9675	10.9843	-1.0064	1.24278e-11
Os.10113.1.S1_at	2.451	2.4638	2.4693	2.38656	2.48199	2.49848	-0.00569356	1
Os.10115.1.S1_at	2.56412	2.58454	2.60598	2.60657	2.62843	2.66073	0.0470314	1
Os.10116.1.S1_at	10.8057	10.7481	10.8655	11.0951	11.2472	11.1759	0.366324	1
Os.10117.1.S1_at	4.88756	4.61084	4.76393	5.6343	5.40367	5.8553	0.87698	5.05813e-08
Os.10118.1.S1_at	10.5311	10.05	10.1098	10.7242	10.5254	10.8101	0.456249	1
Os.10119.1.S1_a_at	8.44982	8.25244	8.0565	7.39016	7.45273	7.3305	-0.861788	1.23595e-07
Os.10120.1.S1_at	10.8773	11.0032	10.9483	10.1407	10.1228	10.0993	-0.822004	1.19436e-06
Os.10120.1.S2_a_at	8.19303	8.2997	8.27665	5.95521	5.922	5.81902	-2.35772	0
Os.10120.2.S1_at	2.53274	2.54376	2.68731	2.60396	2.60282	2.61758	0.0201848	1
Os.10120.3.S1_at	10.8797	10.9797	10.942	9.89981	9.81362	9.76304	-1.10829	0
Os.10121.1.S1_at	3.93113	3.72021	3.59947	3.55763	3.60549	3.62026	-0.155809	1
Os.10122.1.S1_at	11.9086	12.0811	11.8897	8.21007	7.79008	8.00263	-3.95889	0
Os.10123.1.S1_at	8.55302	8.08951	8.2404	8.7538	8.47125	8.43698	0.259698	1
Os.10123.2.S1_x_at	8.17352	8.30091	8.05036	8.21402	8.2054	8.037	-0.0227895	1
Os.10124.3.S1_x_at	7.02279	7.10299	6.96487	7.1508	7.27777	7.02641	0.121447	1
Os.10125.1.S1_a_at	8.00549	8.63286	8.54847	7.32322	8.03054	8.52472	-0.436112	1
Os.10126.1.S1_at	7.78374	7.67184	8.0731	8.87659	8.76522	8.85814	0.99042	3.72835e-11
Os.10128.1.S1_at	9.94281	10.0189	9.86176	12.0247	11.8004	12.0032	2.00161	0
Os.10128.2.A1_at	2.5289	2.52911	2.55219	2.56749	2.53531	2.54324	0.0119447	1
Os.10129.1.S1_at	4.38023	4.05627	4.43391	4.59639	4.48108	4.56261	0.256554	1
Os.10130.3.S1_a_at	10.5402	10.6406	10.6206	10.3366	10.4381	10.7356	-0.0970452	1
Os.10131.1.S1_a_at	11.9342	11.719	11.584	12.2053	12.211	12.0678	0.415645	1
Os.10131.3.A1_at	5.91572	3.90751	3.65882	6.41822	4.20452	3.76067	0.300454
Os.10131.4.A1_at	2.75288	2.77814	2.80466	2.77959	2.77844	2.80157	0.0079716	1
Os.10132.1.S1_at	8.79234	8.19901	8.58648	8.61133	8.60953	8.63836	0.093796	1
Os.10134.1.S1_at	11.1366	11.3011	11.3203	10.4617	10.5085	10.4912	-0.765518	2.5063e-05
Os.10135.1.S1_at	11.2582	11.4561	11.2135	10.933	10.9551	10.7456	-0.43135	1
Os.10136.1.S1_at	5.14901	4.88183	5.54292	7.15125	6.9995	6.29535	1.62411	0
Os.10137.1.S1_a_at	5.04	5.23991	4.75972	5.66042	5.56173	5.89696	0.693164	0.00091411
Os.10138.2.S1_a_at	11.3233	11.6224	11.5908	10.5894	10.7144	10.8721	-0.786882	8.12185e-06
Os.10139.1.S1_s_at	11.6076	11.6424	11.3364	11.9092	12.0116	12.1417	0.492031	1
Os.10140.1.S1_at	7.61248	7.55605	7.45491	7.31673	7.39259	7.45039	-0.154575	1
Os.10141.1.S1_at	9.48577	9.21324	9.11788	9.89074	9.8493	9.43371	0.452284	1
Os.10143.1.S1_at	8.10645	8.16997	7.96534	8.16659	8.41744	8.5498	0.297354	1
Os.10144.1.S1_at	6.73323	6.84212	6.54183	6.22053	6.35977	6.17406	-0.454275	1
Os.10146.1.S1_at	7.5378	7.20843	7.2785	8.69582	8.91459	8.33001	1.30522	0
Os.10148.1.S1_at	11.3792	11.4829	11.4587	11.2382	11.1367	10.9073	-0.346217	1
Os.10149.1.S1_at	3.64749	3.24485	3.45894	3.23451	3.20133	3.39432	-0.173706	1
Os.10149.1.S1_x_at	8.33774	8.28124	7.60979	7.62673	7.34244	7.52754	-0.577354	0.143146
Os.10149.2.S1_at	9.51409	9.42395	9.56619	8.65604	8.4428	8.59071	-0.938228	1.18064e-09
Os.10150.1.S1_at	7.17767	7.31886	7.19798	8.53717	8.45018	8.47634	1.25639	0
Os.10151.1.S1_at	6.04738	6.6441	6.85191	5.8745	6.37873	7.38212	0.0306563
Os.10152.1.S1_at	11.4473	11.447	11.3853	12.2471	12.2185	12.2302	0.805389	2.98752e-06
Os.10153.1.S1_at	2.98042	3.06332	2.75352	2.74637	2.78158	2.79108	-0.159407	1
Os.10153.1.S2_at	5.63866	5.59556	5.56065	5.73271	5.71643	5.65664	0.103634	1
Os.10154.1.S1_at	6.25249	6.06461	6.12419	5.9067	6.10318	6.05241	-0.126335	1
Os.10155.1.S1_at	7.18841	7.62163	7.56685	11.4402	11.3567	11.5022	3.97409	0
Os.10156.1.S1_a_at	3.06294	3.28906	3.06796	2.70496	2.99116	2.77986	-0.314657	1
Os.10158.1.S1_at	11.4509	11.2717	11.4422	11.1216	11.072	10.8789	-0.364094	1
Os.10159.1.S1_at	6.56776	6.56207	6.66307	6.356	6.56469	6.37533	-0.165626	1
Os.10160.1.S1_at	10.5199	10.5582	10.4692	9.97087	9.92279	9.69052	-0.654364	0.00547121
Os.10162.1.S1_at	4.18804	5.18931	4.7412	5.28678	5.34224	5.56053	0.690341	0.00104467
Os.10164.1.S1_at	8.24602	8.22725	8.44649	8.07225	8.28357	8.10496	-0.152993	1
Os.10166.1.S1_at	2.47213	2.45963	2.50689	2.47813	2.53462	2.56517	0.0464207	1
Os.10167.1.S1_at	7.53864	7.16807	7.24006	7.46653	7.63005	7.1199	0.0899004	1
Os.10167.1.S1_s_at	7.73265	7.5786	7.3342	8.31909	8.21668	8.07742	0.655916	0.00510277
Os.10167.1.S1_x_at	9.07477	8.96582	8.86574	9.34577	9.26802	9.05872	0.255394	1
Os.10168.1.S1_at	6.83463	7.13192	7.20495	6.62457	6.97188	7.30123	-0.0912748	1
Os.10169.1.S1_at	3.32565	3.39077	3.39731	3.1658	3.5367	3.6314	0.0733907	1
Os.10171.1.S1_at	2.32454	2.32546	2.33929	2.32127	2.35981	2.36341	0.0183969	1
Os.10172.1.S1_at	2.56484	2.56126	2.65	3.07015	3.27345	3.21147	0.59299	0.0760868
Os.10174.1.S1_at	2.48263	2.49179	2.53403	2.4937	2.54475	2.56883	0.0329435	1
Os.10175.1.S1_at	2.99068	2.98632	3.01743	2.95565	3.1144	3.04885	0.0414957	1
Os.10175.2.A1_at	2.31212	2.30687	2.3654	2.30205	2.32339	2.33191	-0.00901412	1
Os.10176.1.S1_at	6.26273	6.38167	6.11998	6.57304	6.28766	7.29606	0.464127	1
Os.10177.1.S1_at	8.44864	8.33319	8.38673	9.01931	9.1263	8.71792	0.564988	0.233373
Os.10178.1.S1_a_at	2.60861	2.68	2.54514	2.43767	2.5356	2.53232	-0.109386	1
Os.10178.2.S1_a_at	7.11388	6.79615	6.95863	6.64678	6.70208	7.04917	-0.156875	1
Os.10179.1.S1_at	2.52008	2.52772	2.56219	2.53673	2.55654	2.56211	0.0151309	1
Os.10180.1.S1_at	2.53465	2.52473	2.54326	2.52682	2.63396	2.56092	0.0396878	1
Os.10183.1.S1_at	2.20022	2.19508	2.21842	2.19484	2.23659	2.21785	0.0118534	1
Os.10183.1.S2_at	6.46776	6.58209	6.223	5.7965	6.56256	6.85723	-0.0188543	1
Os.10184.1.S1_s_at	11.2888	11.0671	11.0216	10.4644	10.5279	10.3203	-0.688287	0.00115081
Os.10185.1.S1_at	8.34785	8.37452	8.30453	8.16869	8.16774	8.27505	-0.13847	1
Os.10186.1.S1_s_at	3.02621	3.09187	2.91732	3.34569	4.33015	4.14355	0.927996	2.24944e-09
Os.10187.1.S1_at	10.6777	10.7995	10.8651	11.0124	10.9355	10.8208	0.142109	1
Os.10188.1.S1_at	10.4146	10.6042	10.6291	10.1224	10.2834	10.1793	-0.354293	1
Os.10189.1.S1_at	11.6846	11.8856	11.6246	10.788	10.6891	10.695	-1.00755	1.24278e-11
Os.10190.1.S1_at	6.91511	7.21546	7.07272	7.67163	7.38293	7.75439	0.535221	0.727166
Os.10191.1.S1_at	2.56993	2.54152	2.60083	2.57469	2.60054	2.60254	0.0218297	1
Os.10192.1.S1_at	2.72771	2.85319	2.87953	2.7815	2.92942	2.91702	0.0558368	1
Os.10193.1.S1_at	8.12599	8.13733	8.32382	7.93899	8.12005	7.89768	-0.21014	1
Os.10194.1.S1_at	2.56316	2.81703	3.04735	5.7759	4.64395	5.33698	2.4431	0
Os.10196.1.S1_at	3.38743	3.66414	3.59237	2.9125	3.38717	3.33388	-0.3368	1
Os.10197.1.S1_at	2.7775	2.7738	2.48289	2.9546	3.04689	2.81375	0.260351	1
Os.10198.1.S1_at	7.08515	8.14125	7.56273	7.12183	7.58865	7.08895	-0.329897	1
Os.10200.1.S1_at	2.64906	2.50554	2.89866	2.9174	3.42181	3.17473	0.486894	1
Os.10201.1.S1_at	7.87609	7.74663	7.81604	6.97574	6.95942	7.01639	-0.82907	8.04342e-07
Os.10202.1.S1_at	8.39583	8.9579	8.58111	8.45515	8.68589	8.71292	-0.0269558	1
Os.10203.1.S1_at	7.90104	7.80867	7.89526	6.88981	6.90594	6.83569	-0.991173	3.72835e-11
Os.10204.1.S1_at	6.06976	6.12061	6.25405	3.44959	3.66704	3.9082	-2.47319	0
Os.10206.1.S1_at	2.87964	2.86686	2.87483	2.88678	3.00114	3.01232	0.0929724	1
Os.10208.1.S1_at	9.58841	9.66422	9.76427	8.46689	8.42669	7.93885	-1.39482	0
Os.10209.1.S1_x_at	7.99541	8.21091	8.63321	6.81749	7.14519	7.31914	-1.18591	0
Os.10209.2.S1_at	5.73917	6.00466	6.06471	5.29645	5.59873	6.03569	-0.292554	1
Os.10209.3.S1_x_at	6.70385	7.15216	7.23546	5.32199	5.55521	5.45782	-1.58548	0
Os.1021.1.S1_at	4.4298	5.07388	4.898	4.06262	4.27716	3.64097	-0.806979	2.73871e-06
Os.10211.1.S1_at	3.9208	4.16402	3.64112	3.41627	3.61001	3.50183	-0.399279	1
Os.10212.1.S1_at	5.6738	5.77459	5.61229	6.68874	6.52913	6.27453	0.810572	2.24872e-06
Os.10214.1.S1_at	9.09173	8.91132	9.37865	10.1546	10.1033	10.139	1.00507	1.24278e-11
Os.10215.1.S1_at	2.88554	3.36524	2.99731	2.93807	3.04304	3.3838	0.0389404	1
Os.10215.2.A1_at	2.15093	2.14547	2.15365	2.14662	2.15714	2.1596	0.00443889	1
Os.10216.1.S1_at	6.77983	7.00103	6.98932	6.262	6.51852	5.99958	-0.663358	0.00364503
Os.10217.1.S1_a_at	7.60147	7.79686	7.73003	6.42361	6.39813	6.34189	-1.32158	0
Os.10219.1.S1_at	4.82265	4.63069	4.80459	4.38388	4.43218	4.49653	-0.315114	1
Os.10220.1.S1_at	6.47955	6.57005	6.79414	7.00444	6.98774	6.88533	0.344593	1
Os.10221.1.S1_at	9.58955	9.54191	9.73554	9.37088	9.35683	9.12521	-0.338025	1
Os.10222.1.S1_s_at	6.577	6.70325	6.75693	6.18354	6.09102	5.51404	-0.749525	5.7145e-05
Os.10223.1.S1_at	3.45369	3.77483	3.70933	9.54624	9.40487	9.72504	5.91277	0
Os.10224.1.S1_at	7.11511	7.3414	7.32144	6.86608	6.52789	6.58322	-0.600255	0.0564229
Os.10225.1.S1_at	2.56462	2.56449	2.58173	2.57071	2.61437	2.61339	0.029211	1
Os.10226.1.A1_at	2.5091	2.50007	2.5227	2.50267	2.53287	2.56592	0.0231966	1
Os.10227.1.S1_at	5.13046	5.22002	5.30689	3.62311	3.51359	3.23212	-1.76285	0
Os.10232.1.A1_at	2.76973	2.78981	2.81949	2.79279	2.90574	2.89707	0.0721897	1
Os.10234.1.S1_at	6.88182	7.14678	6.99172	7.19636	7.47645	7.39715	0.349881	1
Os.10235.1.S1_at	2.47577	2.6095	2.61777	2.68001	2.71307	2.62418	0.104737	1
Os.10238.1.S1_at	4.8641	4.05276	4.09819	4.05234	4.11533	3.97157	-0.291935	1
Os.10240.1.S1_at	3.79495	4.39426	4.4817	5.1467	4.83268	4.59976	0.636077	0.0122948
Os.10240.2.A1_at	2.70199	2.69319	2.69653	2.70311	2.7034	2.7068	0.00720078	1
Os.10241.1.S1_at	10.8436	11.0805	11.0314	10.2413	10.1769	10.0647	-0.824227	1.055e-06
Os.10244.1.S1_s_at	2.53493	2.63558	2.56546	3.33255	3.29052	3.20397	0.69702	0.000761158
Os.10245.1.S1_at	3.09563	3.31748	3.18052	5.34067	5.24922	4.97036	1.98887	0
Os.10246.1.S1_at	7.83534	7.4741	7.53673	8.43749	8.61788	8.46871	0.892636	1.98348e-08
Os.10246.2.S1_at	5.25016	5.55548	5.62355	5.12451	4.80181	4.34783	-0.718344	0.000271726
Os.10246.3.S1_at	4.78913	5.26244	4.56496	4.50447	3.92452	4.53852	-0.549674	0.421739
Os.10246.4.S1_x_at	3.7419	4.40278	3.76108	3.65159	3.61526	3.79903	-0.279956	1
Os.10246.5.S1_at	3.47348	4.2217	3.45242	4.12604	3.94305	3.73442	0.218638	1
Os.10247.1.S1_a_at	9.58821	9.54095	9.50327	9.49916	9.78394	9.6007	0.0837843	1
Os.10251.1.S1_at	2.94882	2.8577	2.81716	2.73408	2.76442	2.81042	-0.10492	1
Os.10252.1.S1_s_at	5.79313	5.14896	4.15454	4.66202	4.54627	4.42635	-0.487331
Os.10253.1.S1_at	6.36264	6.61308	6.63737	5.63857	5.84647	6.16992	-0.652709	0.00589232
Os.10254.1.S1_at	3.22446	2.95701	3.06142	2.86919	2.75501	2.95482	-0.22129	1
Os.10255.1.S1_s_at	3.4241	3.78776	3.70138	5.83248	5.32222	5.37586	1.87244	0
Os.10256.1.S1_at	10.8063	10.9252	10.8178	10.3799	10.4767	10.3823	-0.436812	1
Os.10257.1.S1_at	6.66087	6.35287	6.1554	7.18897	7.05576	7.10933	0.728311	0.000166207
Os.10257.1.S1_x_at	7.91741	7.67022	7.569	7.95459	7.80802	7.85257	0.152846	1
Os.10258.1.S1_at	7.48434	7.62936	7.45856	6.91059	6.7903	6.78679	-0.694862	0.000843414
Os.10259.1.S1_at	12.1341	11.9894	11.9163	11.7084	11.6752	11.6309	-0.341782	1
Os.10260.1.S1_at	8.54101	8.66769	8.98189	8.74511	8.60897	8.49933	-0.112395	1
Os.10261.1.S1_at	7.93438	8.15492	7.77325	7.69183	7.77016	7.62608	-0.258162	1
Os.10262.1.S1_at	7.58834	7.34551	7.58239	7.21857	7.31511	7.01377	-0.322926	1
Os.10263.1.S1_at	5.32469	5.32054	5.12913	7.01491	7.06673	6.91031	1.7392	0
Os.10264.1.S1_at	4.00379	3.88894	4.46046	3.72486	3.82726	3.90443	-0.298881	1
Os.10264.2.S1_at	6.63641	6.78213	7.12664	5.07863	5.41702	5.22684	-1.60757	0
Os.10266.1.S1_at	2.57426	2.56572	2.58628	2.81147	2.6537	2.60739	0.115428	1
Os.10268.1.S1_at	2.87716	3.12864	3.10269	3.1528	3.12652	3.17244	0.114423	1
Os.10270.1.S1_at	2.37872	2.36802	2.39117	2.37485	2.38583	2.41714	0.0133057	1
Os.10271.1.S1_x_at	5.26554	5.23479	4.89411	3.55775	3.40152	3.18201	-1.75106	0
Os.10271.2.S1_x_at	5.23536	5.10829	4.45774	4.73446	4.60997	4.4812	-0.325253	1
Os.10272.1.S1_at	2.3764	2.37627	2.39046	2.38065	2.40162	2.41179	0.0169791	1
Os.10273.1.S1_at	4.06544	4.21104	4.39432	3.59567	4.09369	4.09562	-0.295276	1
Os.10274.1.S1_a_at	7.61678	6.96962	6.78728	8.15777	8.32084	8.21849	1.10781	0
Os.10274.3.S1_at	3.47018	2.82484	2.68523	3.96596	2.97464	2.95251	0.304287	1
Os.10274.4.S1_at	2.73298	2.73871	2.79168	2.7388	2.92663	3.02515	0.142402	1
Os.10275.1.S1_at	7.39003	7.58935	7.60455	4.19614	4.24176	5.14922	-2.99894	0
Os.10276.1.S1_at	11.0948	11.1822	11.1635	10.6142	10.751	10.7112	-0.454702	1
Os.10276.2.S1_at	10.1065	9.90484	10.1542	9.55015	9.5819	9.57965	-0.484615	1
Os.10277.1.S1_at	2.6201	2.66406	2.67946	2.66866	2.69888	2.74254	0.0488204	1
Os.10278.1.S1_at	2.81761	2.95516	2.81904	2.8063	2.80907	2.80838	-0.05602	1
Os.10279.1.S1_at	6.21586	6.39687	6.41054	9.02534	8.80082	9.48656	2.76315	0
Os.10280.1.A1_at	3.35894	3.45561	3.49884	3.45343	3.82875	3.73149	0.233426	1
Os.10281.1.S1_at	3.53313	3.86501	3.7396	3.47523	3.27035	3.57043	-0.273909	1
Os.10281.2.S1_at	2.76145	2.77434	2.82449	2.8112	3.15538	3.07337	0.226559	1
Os.10281.2.S1_x_at	2.58751	2.59669	2.6396	2.90888	2.80174	2.74301	0.209943	1
Os.10283.1.S1_at	9.45514	9.42381	9.55447	9.25383	9.34618	9.14564	-0.229256	1
Os.10285.1.S1_at	2.57783	2.59229	2.60519	2.5939	2.65016	2.67878	0.0491741	1
Os.10286.1.S1_x_at	2.28461	2.28088	2.2876	2.2815	2.30152	2.30054	0.0101558	1
Os.10286.2.A1_at	2.82836	2.9014	2.94566	2.90195	3.03137	3.09648	0.11813	1
Os.10287.1.S1_at	2.94874	2.97238	3.00749	3.00023	3.04875	3.12032	0.0802248	1
Os.10289.1.S1_at	9.34302	9.07859	9.05839	9.17632	8.87182	8.85426	-0.192528	1
Os.10290.1.S1_at	10.4613	10.5502	10.3754	9.62579	9.57507	9.2711	-0.971673	1.36706e-10
Os.10292.1.S1_at	6.00631	5.73889	5.80405	4.91631	4.949	4.52695	-1.05233	0
Os.10293.1.S1_at	2.70894	2.572	2.79551	3.57283	3.01841	3.12507	0.546621	0.473688
Os.10294.1.S1_at	5.22167	5.37877	5.44264	5.0804	5.50608	4.88107	-0.191841	1
Os.10295.1.S1_at	2.93908	3.03103	3.11186	2.91634	2.93124	2.97775	-0.085544	1
Os.10298.1.S1_at	10.9555	10.8475	10.7032	9.63668	9.73716	10.0501	-1.0274	0
Os.10299.1.S1_at	8.79798	8.81095	8.91052	8.54436	8.51912	8.29569	-0.386757	1
Os.10300.1.S1_at	2.72316	2.76391	2.88096	2.81447	2.88395	2.92824	0.0862124	1
Os.10300.1.S1_x_at	2.64696	2.6392	2.68271	2.66531	2.73169	2.78631	0.0714804	1
Os.10303.1.S1_at	4.01541	3.91734	4.25157	3.31889	3.87008	2.89079	-0.701522	0.000613889
Os.10303.1.S2_at	3.6537	3.61522	3.36744	3.36033	2.68272	2.75056	-0.61425	0.0314186
Os.10303.1.S3_at	3.77055	3.93055	3.41097	3.38057	3.03012	3.19465	-0.502242	1
Os.10305.1.S1_at	2.45934	2.45896	2.48145	2.47057	2.4914	2.48367	0.0152968	1
Os.10306.2.S1_x_at	6.6806	6.64406	6.43261	6.44092	6.25871	6.35377	-0.234626	1
Os.10307.1.S1_at	6.69497	6.14814	6.21433	6.00471	6.04998	6.07968	-0.30769	1
Os.10308.1.S1_at	9.71322	9.63172	9.30812	9.66755	9.59171	9.51825	0.0414817	1
Os.10309.1.S1_at	11.797	11.9158	11.7439	11.0326	11.2286	10.9722	-0.741097	8.76395e-05
Os.10310.1.S1_at	2.79941	2.81322	2.85008	2.81477	2.91554	2.88369	0.0504281	1
Os.10310.2.S1_at	2.57105	2.57199	2.58278	2.57406	2.57604	2.59867	0.00765212	1
Os.10311.1.S1_a_at	2.80443	2.84898	2.93539	2.77581	2.9875	3.02531	0.0666108	1
Os.10311.2.A1_s_at	3.11098	3.2952	3.93557	3.42963	3.78755	4.01594	0.297127	1
Os.10311.2.A1_x_at	2.82511	2.89414	3.02208	2.91367	3.03503	3.27896	0.162111	1
Os.10312.1.S1_at	12.3996	12.5307	12.3791	11.9973	12.0705	12.0645	-0.392363	1
Os.10314.1.S1_a_at	6.86226	7.03603	7.08928	6.85288	7.13032	6.6783	-0.10869	1
Os.10315.1.S1_at	2.72769	2.91273	2.80654	4.19829	2.98382	3.57783	0.77099
Os.10316.1.S1_at	2.65785	2.73239	2.82635	2.72817	2.81826	2.95643	0.095424	1
Os.10317.1.S1_at	2.67415	2.67102	2.69001	2.67714	2.70709	2.76527	0.0381092	1
Os.10319.1.S1_at	3.70504	4.12908	4.0042	3.36086	3.25349	3.23415	-0.663277	0.0036585
Os.10320.1.S1_x_at	6.44962	6.022	6.18423	7.82152	7.46829	8.07726	1.57041	0
Os.10321.1.S1_at	7.14187	6.11725	6.28883	6.21758	6.25975	6.21745	-0.284389	1
Os.10322.1.S1_s_at	5.339	5.55501	4.79037	4.74702	5.23441	5.29272	-0.136745	1
Os.10323.1.S1_at	7.10532	7.06593	7.0124	7.03203	6.99593	6.73036	-0.141775	1
Os.10324.1.S1_at	5.97967	5.8911	6.19151	4.87331	5.28186	4.50249	-1.13487	0
Os.10324.2.S1_at	2.74804	2.80385	2.89253	2.88587	2.93923	2.95426	0.111649	1
Os.10326.1.S1_at	7.51563	7.80803	7.97225	7.63406	7.65962	7.76762	-0.0782052	1
Os.10328.1.S1_at	2.29929	2.42029	2.61416	2.46906	2.42528	2.42985	-0.00318304	1
Os.10333.1.S1_at	9.13022	8.8764	9.04493	9.04815	9.09299	8.83355	-0.0256163	1
Os.10334.1.S1_at	7.72997	7.70676	7.6466	7.06296	7.2707	7.509	-0.413553	1
Os.10335.1.S1_at	2.29511	2.29731	2.30509	2.29526	2.30575	2.32603	0.00984823	1
Os.10336.1.S1_at	8.49861	8.15364	8.20108	9.03128	8.87426	8.89374	0.64865	0.00706235
Os.10337.1.S1_x_at	9.53991	9.62955	9.49131	9.02424	9.05736	8.9781	-0.533692	0.769682
Os.10337.2.S1_at	7.2239	7.06806	7.5423	7.0176	7.14534	6.85019	-0.273707	1
Os.10338.1.S1_x_at	7.20248	7.35782	7.36908	13.7679	13.6601	13.8365	6.44503	0
Os.10338.2.S1_at	5.75583	4.20324	3.36337	5.73305	3.84056	3.39985	-0.116327
Os.10339.1.S1_at	8.83926	8.83412	8.32854	7.0765	7.05929	7.00842	-1.61924	0
Os.10340.1.S1_at	6.81008	6.94675	7.05109	6.83061	7.03337	7.10837	0.0548127	1
Os.10342.1.S1_at	6.68847	6.96653	7.11042	6.63599	6.72421	6.63065	-0.258192	1
Os.10342.1.S1_s_at	7.95703	7.99034	7.97808	7.38234	7.46747	7.20535	-0.623427	0.0212566
Os.10344.1.S1_at	8.37019	8.86032	8.65551	9.57014	9.63551	9.87556	1.06506	0
Os.10346.1.S1_at	6.31922	6.63407	6.83097	7.09811	7.43053	7.1711	0.638492	0.0110615
Os.10348.1.S1_at	2.33597	2.55916	2.56074	2.56174	2.61184	2.92838	0.215364	1
Os.10351.1.S1_a_at	6.7258	5.86625	5.99051	5.95194	5.80901	5.12034	-0.567086	0.214952
Os.10351.2.S1_at	2.61501	2.60987	2.70067	2.5368	2.62625	2.52825	-0.078082	1
Os.10351.5.S1_x_at	2.25	2.2373	2.24448	2.23201	2.23908	2.25465	-0.0020069	1
Os.10352.1.S1_at	2.57041	2.56522	2.57181	2.56631	2.56487	2.60636	0.0100328	1
Os.10353.1.S1_at	6.4988	6.53355	6.22509	7.20815	6.99457	7.25768	0.73432	0.000123196
Os.10353.2.S1_at	2.84777	2.88073	2.94084	2.86554	2.95269	2.99428	0.0477277	1
Os.10355.1.S1_at	2.26485	2.28511	2.27746	2.28514	2.289	2.3348	0.0271721	1
Os.10355.1.S1_x_at	2.32376	2.30518	2.31828	2.31258	2.30943	2.31354	-0.00388459	1
Os.10356.1.S1_at	4.34488	4.65277	5.04519	7.28635	7.67728	7.53086	2.81722	0
Os.10358.1.A1_at	3.28184	3.15903	2.99517	2.93734	2.64668	2.96551	-0.295503	1
Os.10359.1.S1_at	8.54789	8.479	8.72693	7.90621	8.05659	7.69879	-0.697409	0.000747178
Os.10360.1.S1_at	4.62439	3.59199	4.06558	9.42431	9.5029	8.94891	5.19806	0
Os.10361.1.S1_at	4.93951	4.8564	4.94905	4.78504	5.02362	4.6667	-0.0898642	1
Os.10369.1.S1_a_at	10.5984	10.7744	10.8093	9.74164	9.58659	9.70934	-1.04816	0
Os.10370.1.S1_at	2.20932	2.21048	2.22395	2.20894	2.22574	2.22945	0.00679272	1
Os.10370.1.S1_x_at	2.53932	2.5411	2.57584	2.49915	2.54608	2.55673	-0.0181013	1
Os.10370.2.S1_at	3.34105	3.38742	3.8005	4.91991	4.98445	4.12023	1.16521	0
Os.10370.2.S1_x_at	2.68941	2.75195	2.75749	4.21596	3.4385	3.53272	0.996108	2.48557e-11
Os.10371.1.S1_at	3.79111	3.17885	2.95235	2.54898	2.52908	2.7331	-0.703717	0.000552517
Os.10373.1.S1_at	5.12342	5.77544	5.10124	3.38165	3.69366	4.37958	-1.51507	0
Os.10374.1.S1_at	4.83311	5.28696	4.61894	8.41022	7.90614	8.21815	3.26517	0
Os.10374.2.S1_at	8.01306	8.31447	8.23009	6.50492	6.48323	6.98188	-1.5292	0
Os.10375.1.S1_at	6.87437	6.18401	5.88966	5.77382	5.86946	5.58371	-0.573682	0.165679
Os.10376.1.S1_at	6.61535	6.16516	6.10296	6.14012	6.23295	6.18794	-0.107486	1
Os.10377.1.S1_at	6.90231	6.97104	7.0688	7.97429	7.87	7.77649	0.892877	1.9549e-08
Os.10378.1.A1_at	3.6508	3.35638	3.55571	3.5745	3.55128	3.55717	0.0400203	1
Os.10378.2.A1_s_at	5.73358	5.63488	6.07968	5.78226	5.95595	5.71134	0.000472729	1
Os.10378.3.S1_s_at	4.70009	3.8832	3.76364	4.45279	4.16547	4.7414	0.337578	1
Os.10379.1.S1_at	2.3009	2.31228	2.32515	2.33186	2.36161	2.34743	0.0341903	1
Os.10380.1.S1_at	4.26343	4.08202	3.38999	3.85422	3.66222	4.03945	-0.0598472	1
Os.10381.1.S1_at	5.0429	4.8332	4.61069	7.15649	7.21392	7.3268	2.40347	0
Os.10382.1.S1_at	8.11061	8.18635	8.28075	7.52325	7.77489	7.8072	-0.490788	1
Os.10383.1.S1_at	7.20679	7.26152	7.44652	6.47476	6.8291	6.75867	-0.617433	0.0274529
Os.10384.1.S1_at	7.36705	6.918	7.27496	8.38564	8.51991	8.33198	1.22584	0
Os.10385.1.S1_at	8.42149	8.3754	8.39654	7.84107	7.9663	7.7971	-0.529655	0.893718
Os.10386.1.S1_at	9.25105	9.2486	9.32943	8.57679	8.631	8.32549	-0.765265	2.53951e-05
Os.10387.1.S1_a_at	6.70191	6.71032	6.59009	6.6216	7.01964	6.6904	0.109775	1
Os.10388.1.S1_at	2.72066	2.72088	2.73346	3.05651	3.07369	2.64114	0.198774	1
Os.10389.1.S1_at	8.51431	8.76023	8.56642	8.18884	8.36801	8.40441	-0.293233	1
Os.10390.1.S1_at	2.54658	2.59337	2.4363	2.59567	2.65429	2.73107	0.134927	1
Os.10391.1.S1_a_at	8.85309	8.48599	8.50336	8.78283	8.88633	8.6121	0.146271	1
Os.10392.1.S1_at	7.33766	7.15228	7.24562	8.00805	7.68205	7.56126	0.505271	1
Os.10393.1.S1_at	7.09982	7.43049	7.5095	6.74757	6.75312	6.48965	-0.683156	0.00146381
Os.10394.1.S1_at	4.25839	4.2298	3.77248	3.63199	3.74699	3.55197	-0.443239	1
Os.10394.2.S1_at	3.19085	3.1984	2.55983	4.37261	4.01255	4.08341	1.17317	0
Os.10395.1.S1_s_at	2.84003	2.80305	2.90138	2.85409	2.89385	2.9534	0.0522946	1
Os.10398.1.S1_at	5.3479	5.51438	5.24957	5.33141	5.0666	5.37288	-0.113654	1
Os.10398.1.S2_at	3.097	3.01294	2.52238	2.443	2.48834	2.4952	-0.401926	1
Os.10399.1.S1_at	3.95148	4.68346	3.56733	4.22751	5.1208	5.34053	0.828858	8.13961e-07
Os.10400.1.S1_at	8.25746	7.50998	7.45991	7.69478	7.52286	7.55307	-0.152212	1
Os.10401.1.S1_s_at	2.62406	2.64954	2.70722	2.85705	2.9071	3.37387	0.385735	1
Os.10402.1.S1_x_at	7.82459	7.38202	7.01273	6.61826	6.96798	6.50133	-0.710587	0.000396575
Os.10403.1.S1_at	7.48699	8.57419	8.05239	8.49695	9.97814	11.0171	1.79287
Os.10404.1.S1_at	7.77812	8.14843	7.82521	7.8463	7.68618	7.40812	-0.270387	1
Os.10405.1.S1_at	7.84636	8.17511	8.14294	7.62272	7.85667	7.72898	-0.318681	1
Os.10406.1.S1_at	11.7479	11.8844	12.011	10.5524	10.6574	10.5903	-1.28106	0
Os.10407.1.S1_x_at	3.0827	3.0459	3.26664	2.9787	3.00547	2.75226	-0.219605	1
Os.10409.1.A1_at	2.391	2.40071	2.40246	2.39307	2.41238	2.42764	0.0129738	1
Os.1041.1.S1_x_at	5.18094	4.8846	4.22758	4.80771	4.43711	4.55804	-0.16342	1
Os.10410.1.S1_at	2.36201	2.36232	2.4122	2.3646	2.38166	2.39349	0.00107148	1
Os.10411.1.S1_at	6.34266	6.5744	6.45064	12.0164	11.8967	12.0807	5.54204	0
Os.10415.1.S1_at	2.25269	2.22208	2.2703	2.26498	2.2605	2.29221	0.0242081	1
Os.10416.1.S1_at	6.36682	7.02206	7.01367	5.3817	5.75194	5.91156	-1.11911	0
Os.10417.1.S1_at	8.68982	8.59825	8.54497	8.7576	8.65696	8.64322	0.0749122	1
Os.10419.1.S1_a_at	2.48868	2.48399	2.52707	2.49842	2.66108	2.63741	0.0990583	1
Os.10422.1.S1_at	2.64823	2.69461	2.85079	3.77592	2.90507	3.49035	0.659237	0.0043934
Os.10423.1.S1_at	4.71191	4.77113	4.66447	4.42264	4.42227	4.23972	-0.354295	1
Os.10423.1.S1_s_at	5.30625	5.70705	5.01652	4.72272	5.14936	4.99918	-0.386185	1
Os.10424.1.S1_at	5.70115	5.55979	5.68036	5.0743	5.40089	5.01472	-0.483797	1
Os.10425.1.S1_at	5.24666	4.83295	5.09454	5.5384	5.15527	5.0953	0.20494	1
Os.10426.1.S1_at	4.58465	4.4768	4.77498	4.08413	3.78974	4.32414	-0.546141	0.482405
Os.10427.1.S1_a_at	5.98852	5.41889	5.60421	4.68295	3.87325	4.25691	-1.3995	0
Os.10428.1.S1_at	3.11104	3.5051	3.16645	2.75088	2.85657	3.55385	-0.207098	1
Os.10429.1.S1_at	4.50575	4.49535	4.54926	4.51063	4.56454	4.76153	0.0954439	1
Os.1043.1.S1_at	3.02662	2.94602	2.95617	3.2266	3.94253	3.25637	0.498894	1
Os.10430.1.S1_at	2.59334	2.60127	2.66031	2.59203	2.64879	2.69848	0.0281255	1
Os.10433.1.S1_at	6.98498	7.17254	7.07815	7.1409	7.144	6.87179	-0.0263284	1
Os.10434.1.S1_at	5.27128	4.69251	4.90031	5.01225	5.29251	5.49098	0.310548	1
Os.10435.1.S1_at	2.46497	2.4653	2.50387	2.48745	2.53113	2.52797	0.0374659	1
Os.10437.1.S1_at	7.4774	7.60768	7.50356	7.01204	7.30624	7.27571	-0.331552	1
Os.10438.1.S1_at	10.5776	10.6508	10.5753	10.2341	10.0851	10.1362	-0.449457	1
Os.1044.1.S1_at	8.92177	8.82596	9.0848	8.87873	9.10194	8.97434	0.0408294	1
Os.10440.1.S1_a_at	5.71721	5.35013	5.51796	6.86055	6.8217	6.58105	1.226	0
Os.10441.1.S1_at	2.19532	2.16152	2.31833	2.15899	2.11762	2.14937	-0.0830622	1
Os.10442.1.S1_at	12.0247	11.8923	11.9205	11.4039	11.4071	11.5072	-0.506408	1
Os.10442.1.S2_at	2.86766	2.85078	3.04363	3.06718	3.42839	3.65228	0.461924	1
Os.10443.1.S1_at	5.61082	4.87252	4.93976	4.86403	4.55775	4.86263	-0.379564	1
Os.10444.1.S1_at	2.88355	2.9512	3.07727	2.94861	3.16181	3.19965	0.132681	1
Os.10446.1.S1_at	2.23613	2.23289	2.23717	2.235	2.24688	2.24919	0.00829042	1
Os.10447.1.S1_at	8.0145	7.73874	7.90381	7.13227	7.10778	7.24946	-0.722515	0.000221371
Os.10449.1.S1_a_at	8.47927	8.25914	8.21393	8.094	8.14365	7.80807	-0.302205	1
Os.10450.1.S1_at	9.60326	9.76543	9.53082	8.76855	8.83959	8.77322	-0.839382	4.4908e-07
Os.10451.1.S1_at	8.49132	8.40706	8.45771	8.72348	8.42239	8.60473	0.131502	1
Os.10451.2.S1_at	7.6168	7.16173	6.54458	6.77763	6.59029	6.24489	-0.570099	0.190911
Os.10452.1.S1_at	3.38682	3.57838	3.80836	2.64273	2.52401	2.68704	-0.973263	1.24278e-10
Os.10453.1.S1_at	10.6744	10.7572	10.6921	9.81661	9.72561	9.75214	-0.943087	8.69949e-10
Os.10454.1.S1_a_at	3.10341	2.95205	2.63189	3.17187	3.43286	3.00107	0.306149	1
Os.10455.1.S1_at	5.52497	5.76077	6.0356	7.05785	7.26244	6.95285	1.31727	0
Os.10456.1.S1_at	4.69261	5.04282	5.24032	5.96658	6.37284	5.94721	1.10363	0
Os.10457.1.S1_at	5.83073	5.84904	5.98634	5.90198	5.82264	5.74451	-0.06566	1
Os.10458.1.S1_at	9.26401	9.13726	9.30248	8.46593	8.33715	8.20595	-0.898238	1.41305e-08
Os.10459.1.S1_at	3.42117	3.41423	3.77431	3.35502	3.4476	3.46324	-0.114615	1
Os.10460.1.S1_at	4.97871	5.02325	5.18559	4.86259	4.90054	4.89959	-0.174942	1
Os.10464.1.S1_at	9.12462	8.94717	9.05556	8.78695	8.73192	8.58558	-0.340965	1
Os.10465.1.S1_at	7.35413	7.45421	7.7349	5.85381	5.72603	5.70334	-1.75336	0
Os.10466.1.S1_at	10.8408	10.7112	10.8839	11.2943	11.226	11.0235	0.369308	1
Os.10468.1.S1_at	8.88605	9.17732	9.37914	7.45405	7.29011	7.22063	-1.82591	0
Os.10469.1.S1_at	9.20125	9.02331	9.23481	9.56545	9.45881	9.23977	0.268222	1
Os.10470.1.S1_s_at	4.05458	4.19238	4.50357	2.86069	3.30368	3.21843	-1.12258	0
Os.10471.1.S1_a_at	10.9043	11.5139	11.15	9.67872	9.56302	9.6012	-1.57506	0
Os.10472.1.S1_a_at	8.36615	8.42734	8.47613	8.42313	8.37795	7.911	-0.185846	1
Os.10472.1.S1_at	6.99926	7.1543	7.3179	7.29773	7.36024	7.19484	0.127116	1
Os.10472.2.S1_x_at	7.49993	7.65739	7.74499	7.81097	7.38901	7.1766	-0.175248	1
Os.10473.1.S1_at	5.60352	6.35398	5.8214	5.32141	5.83099	5.67776	-0.316245	1
Os.10474.1.S1_s_at	5.61258	5.85381	5.93566	7.09449	7.20841	6.99328	1.29804	0
Os.10475.1.A1_at	7.65407	7.53503	7.86915	8.17372	8.47853	8.1294	0.574468	0.160585
Os.10475.1.S1_at	2.09355	2.06619	2.08109	2.07527	2.08291	2.08618	0.00117566	1
Os.10476.1.S1_at	8.3946	8.27373	8.46957	8.44869	8.40851	8.18626	-0.0314801	1
Os.10477.1.S1_a_at	5.74639	6.27776	5.8606	4.76946	5.01432	4.81594	-1.09501	0
Os.10477.1.S1_at	7.29956	7.94393	7.92726	6.82677	7.16265	7.21622	-0.655035	0.00530892
Os.10477.2.S1_x_at	6.16304	6.57588	5.97388	5.32942	5.06005	5.08819	-1.07838	0
Os.10478.1.S1_at	7.27161	7.42576	7.79359	6.1071	6.30082	5.89439	-1.39622	0
Os.10482.1.S1_at	2.81408	2.92235	2.9608	2.86387	2.93006	3.07145	0.0560493	1
Os.10483.1.S1_at	7.7227	7.99914	7.96115	7.32012	7.74702	8.17769	-0.146056	1
Os.10486.1.S1_at	2.75009	2.74229	2.74189	2.87351	2.73768	2.76738	0.0481009	1
Os.10487.1.S1_at	8.27053	8.31734	8.57441	6.25582	6.21003	6.17083	-2.1752	0
Os.10488.1.S1_at	9.05277	8.90357	9.05969	8.42555	8.21826	8.00675	-0.788494	7.45092e-06
Os.10489.1.S1_at	5.03374	5.26894	5.49243	4.54069	5.01107	4.76252	-0.493606	1
Os.10490.1.S1_at	7.09277	7.45597	7.55585	6.78832	7.07166	6.83323	-0.470458	1
Os.10491.1.S1_at	2.77638	2.97805	2.83407	2.44925	2.53401	2.77392	-0.277108	1
Os.10492.1.S1_at	5.21551	4.84553	5.07992	5.06461	4.984	5.08124	-0.00370307	1
Os.10493.1.S1_at	2.79738	2.9429	2.6189	2.48536	2.54816	2.57395	-0.250576	1
Os.10494.1.S1_at	3.65687	4.6534	3.47423	2.35415	2.47126	2.50321	-1.48529
Os.10495.1.S1_at	7.10297	6.6103	6.80492	8.99286	8.85889	8.99951	2.11103	0
Os.10496.1.S1_at	9.94186	10.1234	10.0758	9.03837	9.05307	9.18554	-0.954674	4.10119e-10
Os.10496.2.S1_x_at	10.0755	10.3465	10.3142	9.06577	9.2221	9.44996	-0.999456	2.48557e-11
Os.10497.1.S1_s_at	2.52883	2.47214	2.55937	2.481	2.57259	2.59825	0.0304969	1
Os.10498.1.S1_at	8.44929	9.05589	8.96453	7.97246	8.33926	8.33698	-0.607005	0.0426094
Os.10499.1.S1_at	10.1318	10.1549	10.0975	9.17594	9.2687	8.96357	-0.992004	3.72835e-11
Os.10500.1.S1_at	6.11707	6.39656	6.39831	6.51625	6.61563	6.71856	0.312834	1
Os.10501.1.S1_at	6.34147	6.40054	6.3487	5.32665	5.35549	5.53224	-0.958777	3.23124e-10
Os.10502.1.S1_at	4.91409	5.37566	5.64833	3.5799	3.79858	3.17067	-1.79631	0
Os.10503.1.S1_at	12.7625	12.7203	12.8023	12.4871	12.5733	12.3272	-0.299147	1
Os.10504.1.S1_at	6.48449	6.2971	6.54262	6.61901	6.58991	6.48526	0.123326	1
Os.10505.1.S1_a_at	2.25702	2.26834	2.26422	2.25813	2.39266	2.26137	0.0408614	1
Os.10505.1.S1_at	3.20926	3.23628	3.21689	3.43095	4.61061	4.57384	0.984321
Os.10505.1.S2_a_at	6.11213	5.87781	6.05158	5.42141	5.09565	5.21953	-0.768315	2.16622e-05
Os.10505.2.S1_at	2.36448	2.36719	2.38148	2.36836	2.39181	2.41072	0.0192484	1
Os.10506.1.S1_at	2.78064	2.89141	2.757	2.72097	2.76958	2.8052	-0.0444301	1
Os.10507.1.S1_at	4.06796	4.00487	4.1747	2.19204	2.39855	2.40277	-1.75139	0
Os.10509.1.S1_at	5.68222	4.86486	4.9009	4.51386	4.51657	4.01725	-0.800097	3.98555e-06
Os.10509.2.S1_x_at	3.55636	3.38337	3.41022	3.38674	3.77349	3.52067	0.110315	1
Os.10510.1.S1_at	2.6645	2.69937	2.72878	2.67747	2.77317	2.82555	0.0611778	1
Os.10512.1.S1_at	11.2412	11.1977	11.2858	11.1416	11.0254	10.8926	-0.221739	1
Os.10514.1.S1_at	6.02346	6.00001	6.03881	5.42545	5.7898	5.81342	-0.344541	1
Os.10515.1.S1_at	2.83283	2.80254	2.86467	2.74048	2.84337	2.86187	-0.0181047	1
Os.10515.1.S1_s_at	4.10329	4.86096	3.95578	3.98243	4.22511	4.0857	-0.20893	1
Os.10518.1.S1_at	9.42607	8.73964	8.93953	8.65309	8.54602	8.41336	-0.497588	1
Os.10521.1.S1_at	2.979	3.01768	3.15539	3.0321	3.22013	3.03621	0.0454569	1
Os.10522.1.S1_at	2.92007	3.12362	3.18426	3.15726	3.19601	3.30611	0.143806	1
Os.10522.2.S1_at	2.83851	2.97622	3.29293	2.9579	3.16	3.32324	0.11116	1
Os.10522.2.S1_x_at	2.96005	2.98536	3.11542	3.00779	3.07433	3.06861	0.0299659	1
Os.10523.1.S1_at	3.49753	3.16013	3.18069	3.1326	3.25766	3.1652	-0.0942937	1
Os.10524.1.S1_x_at	2.54225	2.62152	2.55502	2.55872	2.66481	2.555	0.0199121	1
Os.10524.2.S1_at	2.96599	2.9685	3.03139	2.9918	3.0775	3.18136	0.0949269	1
Os.10525.1.S1_at	2.91117	2.95001	2.96785	2.91459	3.00769	3.0327	0.0419786	1
Os.10526.1.S1_a_at	9.0699	8.76894	8.92936	8.767	8.70831	8.62343	-0.223156	1
Os.10527.1.S1_a_at	2.20076	2.20095	2.20914	2.20206	2.22071	2.22879	0.0135691	1
Os.10527.1.S2_a_at	2.38584	2.40325	2.50377	2.40924	2.42414	2.4387	-0.00692793	1
Os.10527.1.S3_a_at	5.994	5.9821	5.85059	5.29705	5.38204	5.72918	-0.472811	1
Os.10528.1.S1_s_at	2.55089	2.84425	2.63266	2.57495	2.68664	5.09826	0.77735
Os.10529.1.S1_s_at	5.3862	4.86629	5.46171	4.24316	4.10546	3.4819	-1.29456	0
Os.10530.1.S1_at	4.4874	4.38918	4.78259	3.91539	4.20978	3.6431	-0.630298	0.0158084
Os.10531.1.S1_at	8.66911	8.6467	8.67182	9.11438	8.95637	8.83881	0.30731	1
Os.10532.1.S1_s_at	8.25839	8.4963	8.42724	7.26479	7.17697	7.06395	-1.2254	0
Os.10533.1.S1_at	3.753	3.7647	4.07911	3.31208	2.69186	3.44594	-0.715639	0.000310161
Os.10534.1.S1_at	2.28912	2.29358	2.30143	2.29182	2.3112	2.35601	0.0249686	1
Os.10535.1.S1_at	2.56925	2.57058	2.59238	2.58362	2.62493	2.61948	0.0319395	1
Os.10536.1.S1_at	2.96603	2.47233	2.45185	2.19294	2.44342	2.3627	-0.29705	1
Os.10537.1.S1_at	8.96681	9.01254	8.82788	9.24225	9.28186	9.15816	0.29168	1
Os.10539.1.S1_at	2.41046	2.42407	2.45948	2.42784	2.48264	2.6143	0.0769219	1
Os.1054.1.A1_at	2.1278	2.12623	2.13458	2.1285	2.1339	2.14624	0.00667893	1
Os.10541.1.S1_at	8.14231	8.31269	8.10139	9.25667	9.55769	9.46861	1.24219	0
Os.10542.1.S1_at	2.6894	2.52433	2.64825	2.40006	2.52729	2.47045	-0.154727	1
Os.10542.1.S1_s_at	4.91512	5.21058	5.30057	4.43508	4.56283	3.94789	-0.826823	9.12427e-07
Os.10542.2.S1_at	3.36298	4.03065	3.3852	2.8626	2.66117	2.67098	-0.861363	1.26702e-07
Os.10543.1.S1_at	5.30927	5.39466	5.31798	4.95465	5.07457	5.45147	-0.180407	1
Os.10544.1.S1_at	2.577	2.64613	2.64711	2.6307	2.65553	2.67083	0.0289356	1
Os.10544.1.S2_at	5.88774	5.75892	6.01605	5.7477	5.81053	5.94449	-0.0533299	1
Os.10545.1.S1_at	6.08775	6.0937	6.05348	5.08635	5.09199	5.32023	-0.912118	6.05236e-09
Os.10546.1.S1_s_at	6.02479	5.98292	6.33676	8.58999	9.15135	8.90601	2.76763	0
Os.10547.1.S1_at	6.30804	6.46853	6.14677	7.17387	6.89528	6.69598	0.61393	0.0318467
Os.10548.1.S1_s_at	3.1848	3.52525	3.20682	3.14427	3.21667	3.10917	-0.148919	1
Os.10548.2.S1_at	2.83896	2.92644	3.049	2.9178	3.06756	3.21158	0.127513	1
Os.10549.1.S1_at	7.53665	7.31161	7.26614	7.37988	7.30387	7.03128	-0.133122	1
Os.10550.1.S1_at	2.88941	2.87985	2.99819	3.09805	3.19109	3.30862	0.27677	1
Os.10550.1.S1_x_at	2.805	2.66333	2.66692	3.01897	2.81606	2.78735	0.162378	1
Os.10551.1.S1_at	10.9509	10.7685	10.6265	10.0885	9.99999	10.1094	-0.716028	0.000304317
Os.10552.1.S1_at	7.34853	6.97785	7.00391	7.13329	7.22503	6.6934	-0.0928556	1
Os.10553.1.S1_s_at	6.96951	6.94939	6.60161	6.9303	7.24053	6.959	0.203107	1
Os.10555.1.S1_a_at	7.28377	7.86465	7.57929	7.92652	7.97672	7.44646	0.207331	1
Os.10556.1.S1_at	2.65042	2.65698	2.70582	2.65265	2.81706	2.74864	0.0683769	1
Os.10557.1.S1_at	6.09788	6.00615	6.07334	7.95799	7.68977	8.13123	1.86721	0
Os.10560.1.S1_at	8.81162	9.16227	9.3573	8.33355	8.68409	8.44427	-0.623095	0.0215607
Os.10561.1.S1_at	8.44203	8.64421	8.55796	7.84952	8.00062	7.96535	-0.609573	0.0382622
Os.10564.1.A1_at	3.67029	3.35646	3.75119	3.32205	3.3776	3.36119	-0.239035	1
Os.10566.1.S1_at	9.86257	9.90647	9.74397	9.55126	9.37906	9.19674	-0.461982	1
Os.10568.1.S1_at	8.84501	8.88313	8.89613	8.56529	8.54076	8.2879	-0.410108	1
Os.10570.1.S1_at	9.25283	9.21028	9.68628	9.88438	9.81392	9.96311	0.504005	1
Os.10571.1.S1_at	2.62224	2.68105	2.63941	2.60048	2.685	2.7419	0.0282287	1
Os.10572.1.S1_at	9.79339	9.66139	9.80749	10.2859	10.3393	10.0685	0.477146	1
Os.10574.1.S1_at	2.45228	2.62836	2.47824	2.45422	2.48923	2.52065	-0.0315968	1
Os.10575.1.S1_at	5.71792	5.74484	5.90559	5.20297	5.09538	4.53432	-0.845223	3.21819e-07
Os.10576.1.S1_at	2.68126	2.61435	2.68958	2.66777	2.71135	2.71622	0.0367173	1
Os.10577.1.S1_x_at	6.6994	6.68621	6.39056	6.68777	6.68393	6.97964	0.191724	1
Os.10578.1.A1_at	2.39478	2.37553	2.4158	2.39426	2.40799	2.45211	0.0227526	1
Os.10579.1.S1_at	3.3013	3.50297	3.71751	3.53002	4.62716	3.59153	0.408978
Os.10580.1.S1_at	2.81679	2.74835	2.96323	4.6839	3.69129	3.51044	1.11909
Os.10581.1.S1_x_at	2.23929	2.26843	2.33034	2.22803	2.29139	2.29883	-0.00660021	1
Os.10583.1.S1_at	6.37194	6.67219	6.53692	5.34187	5.98853	5.16667	-1.02799	0
Os.10583.1.S1_s_at	7.33799	7.39189	7.44884	6.71782	6.71291	5.66961	-1.02613	0
Os.10585.1.A1_at	7.85043	7.54544	7.21461	6.82899	6.97038	6.9478	-0.621102	0.0234799
Os.10585.1.A1_x_at	8.07809	7.67509	7.52519	6.80593	6.62801	6.53845	-1.102	0
Os.10590.1.S1_at	11.364	11.3056	11.2886	11.0126	11.0607	11.0293	-0.285197	1
Os.10590.1.S1_s_at	14.6302	14.6621	14.666	14.305	14.2942	14.2531	-0.368637	1
Os.10591.1.S1_at	6.96327	7.16981	6.98301	6.92036	6.748	6.77187	-0.225286	1
Os.10592.1.S1_at	7.01016	6.83751	7.16389	7.656	7.84411	7.43497	0.641175	0.0098317
Os.10593.1.S1_at	10.1303	9.81022	9.75373	9.67364	9.76103	9.77222	-0.162437	1
Os.10594.1.S1_at	8.44004	8.32186	8.6744	8.60183	8.60808	8.35745	0.0436833	1
Os.10595.1.S1_at	7.67933	7.43877	6.99876	7.01287	7.06955	6.94302	-0.363807	1
Os.10595.2.S1_at	2.80576	2.85137	2.92482	3.38976	3.0283	3.04131	0.292475	1
Os.10595.3.S1_x_at	3.51376	3.31511	2.81939	3.46113	2.93518	3.0322	-0.0732534	1
Os.10596.1.S1_at	2.27386	2.27266	2.28599	2.27408	2.31267	2.32841	0.0275501	1
Os.10597.1.S1_at	2.8244	2.82522	2.84032	2.83426	2.86222	2.96682	0.0577865	1
Os.10598.1.S1_at	5.14424	5.09685	4.96572	5.12604	4.74831	4.57456	-0.252636	1
Os.10599.1.S1_x_at	6.87144	6.11963	5.79459	5.99183	6.09775	5.74448	-0.317205	1
Os.106.1.S1_at	8.54064	8.68802	8.66116	9.25598	9.19011	8.7818	0.446022	1
Os.10600.1.S1_a_at	8.29402	8.37322	8.27843	6.40905	6.61699	6.41156	-1.83602	0
Os.10603.1.S1_at	6.57269	6.80059	6.89781	7.02828	6.84692	6.99441	0.199507	1
Os.10604.1.S1_at	8.91593	9.12403	7.24472	8.17737	7.98487	7.87945	-0.414328
Os.10604.1.S2_at	9.96474	9.95976	9.91871	9.56495	9.68135	9.58207	-0.338281	1
Os.10606.1.S1_a_at	8.79749	9.01107	8.91253	9.29767	9.12862	9.44854	0.38458	1
Os.10606.3.S1_at	2.2223	2.14802	2.15515	2.14603	2.16296	2.24586	0.00979243	1
Os.10606.3.S1_x_at	3.26674	3.3125	3.27957	3.28055	3.49472	3.32561	0.0806883	1
Os.10607.1.S1_at	9.77095	9.9932	10.0184	9.81475	9.89497	9.99152	-0.0271094	1
Os.10609.1.S1_at	6.43161	6.46245	6.57272	6.53859	6.35469	6.51317	-0.020109	1
Os.10611.1.S1_at	5.16575	5.08024	5.24182	5.90891	5.41375	5.5503	0.461718	1
Os.10612.1.S1_at	9.23183	9.34669	9.23392	9.02942	8.89921	8.94562	-0.312727	1
Os.10613.1.S1_at	5.43427	4.5469	3.93317	4.77176	4.66258	4.47178	-0.00274061
Os.10614.1.S1_at	5.21231	4.88561	5.1687	4.97531	5.02709	4.88367	-0.126854	1
Os.10615.1.S1_s_at	8.25498	8.06372	8.29327	9.85112	9.80363	9.94345	1.66208	0
Os.10615.1.S1_x_at	6.23355	6.0021	6.68748	8.40633	8.6438	8.30345	2.14348	0
Os.10615.2.S1_at	2.57696	2.54736	2.57096	2.56074	2.60329	2.57777	0.0155095	1
Os.10616.1.S1_a_at	7.86353	7.77619	7.49847	8.38845	8.34576	8.38063	0.658882	0.00446447
Os.10616.2.S1_x_at	7.6185	7.61298	7.10567	8.09052	7.92296	7.74112	0.472486	1
Os.10617.1.S1_at	6.00578	5.92856	5.39202	6.19702	6.03053	6.30137	0.400853	1
Os.10618.1.S1_s_at	8.6561	8.76465	8.3586	8.79207	8.87811	9.02861	0.306484	1
Os.10619.1.S1_at	2.42336	2.39702	2.42019	2.42328	2.42579	2.43618	0.0148954	1
Os.10619.1.S2_at	6.09299	5.83401	6.40798	7.33575	7.88982	7.401	1.43053	0
Os.10620.1.S1_at	11.9445	11.8884	11.9243	12.2284	12.092	12.0788	0.213982	1
Os.10620.2.S1_at	3.03309	2.8908	2.615	3.34449	2.92729	2.75786	0.163584	1
Os.10621.1.S1_at	2.78564	2.8375	2.92738	2.82343	2.95864	3.04431	0.0919517	1
Os.10623.1.S1_x_at	9.35506	9.08519	9.23836	9.09145	9.12019	8.96669	-0.166758	1
Os.10623.2.S1_a_at	10.6263	10.3459	10.6032	10.3181	10.1431	10.1317	-0.327528	1
Os.10625.1.A1_at	2.59264	2.61661	2.6742	2.638	2.67099	2.73268	0.0527424	1
Os.10626.1.S1_at	2.74895	3.70791	2.77968	2.85377	2.90707	2.85358	-0.20737	1
Os.10626.4.A1_s_at	4.16679	3.23387	3.44641	3.59607	3.56381	3.40352	-0.0945576	1
Os.10627.1.S1_a_at	2.86806	3.07809	3.18486	3.22871	4.03301	3.97163	0.700778	0.000636153
Os.10628.1.S1_at	8.39925	8.52151	8.646	8.32453	8.2531	8.07237	-0.305583	1
Os.10631.1.S1_at	2.82199	2.83861	2.8477	2.8468	2.85797	2.86387	0.0201152	1
Os.10633.1.S1_at	11.1048	11.3076	11.2425	11.2489	11.1968	11.0807	-0.0428074	1
Os.10635.1.S1_s_at	5.54995	5.25702	5.06948	5.22159	5.11587	5.45149	-0.0291648	1
Os.10636.1.A1_at	8.24779	8.37931	8.00589	9.82167	9.55717	9.66218	1.46934	0
Os.10636.2.A1_x_at	8.36894	8.18134	8.25252	9.09061	8.83668	8.93996	0.688149	0.00115829
Os.10644.1.S1_at	2.48796	2.48895	2.51998	2.46704	2.52904	2.55164	0.0169504	1
Os.10645.1.S1_x_at	4.79278	5.04751	4.53793	3.1885	4.01242	3.16764	-1.33655	0
Os.10646.1.S1_at	7.51311	7.25366	7.4753	7.55628	7.29112	7.36849	-0.00872114	1
Os.10647.2.S1_at	4.25406	4.29151	4.18861	4.41003	5.00451	3.99402	0.224788	1
Os.10650.1.S1_at	2.50084	2.44418	2.52677	2.67717	2.58	2.52873	0.104702	1
Os.10651.1.S1_at	4.46919	4.87652	4.82163	2.22551	2.24374	2.61455	-2.36118	0
Os.10652.1.S1_at	10.5329	10.7742	11.0083	13.1111	12.6743	12.8027	2.09096	0
Os.10654.1.S1_s_at	2.83662	2.81016	2.98479	2.94748	2.95655	3.02038	0.0976133	1
Os.10655.1.S1_at	10.2216	10.1687	10.3944	10.2183	10.1299	10.0462	-0.130132	1
Os.10656.1.S1_at	6.9484	6.54916	6.9205	6.39505	6.89623	6.44935	-0.22581	1
Os.10657.1.S1_at	5.77534	6.0684	5.96107	2.79405	2.91781	2.94752	-3.04848	0
Os.10659.1.S1_at	3.01792	2.59695	2.7789	2.57557	2.58936	2.62458	-0.20142	1
Os.10659.1.S1_s_at	3.28112	3.68783	2.91048	2.55878	2.35439	2.62258	-0.781227	1.0976e-05
Os.10660.1.S1_at	2.30345	2.47312	2.29719	2.29147	2.29319	2.28865	-0.0668144	1
Os.10662.1.S1_at	2.87641	2.85897	2.93775	2.88683	2.90467	3.11808	0.0788185	1
Os.10663.1.S1_at	12.9462	12.6636	12.8091	13.0314	12.9008	12.9278	0.147044	1
Os.10664.1.S1_at	7.6963	8.01202	7.91965	7.12143	7.16814	7.40802	-0.643459	0.00888979
Os.10665.1.S1_at	2.89583	3.14077	3.06223	3.05739	3.26723	3.24494	0.156908	1
Os.10666.1.S1_at	7.87007	7.88566	8.14616	7.45877	7.42452	7.02633	-0.664088	0.00352614
Os.10667.1.S1_at	2.49373	2.49647	2.4803	2.65221	2.51314	3.03696	0.243938	1
Os.10669.1.S1_at	2.49358	2.94093	2.43511	3.94323	4.03868	4.045	1.38576	0
Os.10671.1.S1_at	4.84075	4.92187	4.15882	3.97122	3.65782	4.04383	-0.749524	5.71481e-05
Os.10672.1.S1_at	5.04185	4.65352	4.97988	2.77129	2.87202	2.73629	-2.09855	0
Os.10673.1.S1_at	7.94602	7.84313	7.86358	6.63946	6.50724	6.6895	-1.27218	0
Os.10674.1.S1_at	6.66818	6.49776	6.69163	5.47927	5.6942	5.50475	-1.05978	0
Os.10675.1.A1_at	2.548	2.55496	2.58482	2.54483	2.59915	2.62562	0.0272741	1
Os.10676.1.S1_a_at	8.86292	8.93668	8.97832	9.21624	9.2163	8.90902	0.187882	1
Os.10677.1.A1_at	7.14692	7.06839	7.05914	7.18063	7.05906	7.35686	0.107365	1
Os.10677.2.S1_at	4.38443	3.8825	2.86948	3.48371	3.36512	3.37313	-0.30482
Os.10678.1.S1_at	2.61537	2.6343	2.67183	2.63672	2.69211	2.6853	0.0308743	1
Os.10679.1.S1_at	7.41838	7.11417	7.40526	6.94344	6.85922	6.91581	-0.406447	1
Os.10680.1.S1_at	7.07356	7.2852	7.36293	6.35352	6.39489	6.49351	-0.826596	9.24084e-07
Os.10681.1.S1_at	6.25476	6.16831	6.44729	5.32057	5.83981	5.47427	-0.745238	7.10724e-05
Os.10682.1.S1_at	8.18538	7.72235	8.19976	10.9571	10.8519	10.5598	2.75376	0
Os.10683.1.A1_s_at	8.46931	8.18508	8.06497	7.80465	7.97204	7.71443	-0.409409	1
Os.10684.1.S1_at	7.57841	7.30395	7.32203	7.49179	7.28778	7.27265	-0.0507236	1
Os.10686.1.S1_at	6.84048	7.12934	7.09766	7.01465	7.09211	7.29494	0.111405	1
Os.10688.1.S1_at	2.56064	2.56086	2.58158	2.5637	2.58715	2.83744	0.0950706	1
Os.10689.1.S1_at	2.59239	2.59788	2.60085	2.46218	2.59792	2.6267	-0.0347751	1
Os.10691.1.S1_at	10.3922	10.2853	10.5659	11.3765	11.3363	10.9738	0.814396	1.82152e-06
Os.10693.1.S1_at	4.66122	4.39879	4.01601	6.11533	5.22723	5.47975	1.24877	0
Os.10693.2.S1_at	8.4519	8.36192	8.55226	9.58016	9.28827	9.324	0.942114	9.1966e-10
Os.10695.1.S1_at	4.5915	4.30944	4.27393	4.72251	5.23766	5.68719	0.824163	1.05881e-06
Os.10695.1.S1_s_at	5.08315	4.78176	4.57269	5.7271	5.69993	5.98226	0.990567	3.72835e-11
Os.10696.1.S1_at	2.44851	2.43349	2.46743	2.42737	2.51121	2.5448	0.0446507	1
Os.10698.1.S1_s_at	3.03627	3.16559	3.48015	3.16492	3.51046	3.53918	0.177519	1
Os.1070.1.S1_at	4.20345	3.2436	3.00508	3.04025	2.7426	2.71902	-0.650089
Os.10700.1.S1_at	5.49852	4.33873	4.3279	5.29097	4.89619	5.07083	0.364277
Os.10701.1.S1_at	4.90275	5.59003	5.06487	5.00661	5.02007	6.01618	0.161736	1
Os.10703.1.S1_a_at	9.84314	9.75139	9.73038	9.19618	9.14149	9.12068	-0.622188	0.0224151
Os.10703.2.S1_x_at	9.0755	9.05198	9.02192	8.78169	8.7095	8.76077	-0.299146	1
Os.10705.1.S1_at	6.36459	6.57075	6.73916	6.10436	6.42426	6.51386	-0.210674	1
Os.10706.1.S1_a_at	4.64402	4.90129	4.85145	3.72544	4.49327	3.75162	-0.80881	2.47717e-06
Os.10707.2.S1_at	2.84366	2.887	3.02153	3.05262	3.09789	3.01929	0.139205	1
Os.10707.2.S1_x_at	4.34414	4.84434	4.34309	4.39967	4.51793	4.37805	-0.0786398	1
Os.10707.3.S1_x_at	6.86295	7.05235	6.90772	6.58417	6.7371	6.71313	-0.262874	1
Os.10708.1.S1_a_at	9.44819	9.5189	9.1096	8.78171	8.75385	8.46084	-0.693429	0.000902715
Os.10708.1.S1_at	10.0013	10.1384	10.0803	9.347	9.40345	9.21819	-0.750462	5.44744e-05
Os.10708.2.S1_at	3.97989	3.96626	3.39951	3.68675	3.7245	3.74287	-0.0638491	1
Os.10709.1.S1_at	6.76988	6.50122	6.47638	5.49385	5.69635	5.6976	-0.953231	4.5983e-10
Os.1071.1.S1_at	3.07152	2.64498	2.81203	2.6472	2.59284	2.64401	-0.214827	1
Os.10713.1.S1_at	4.73112	4.47902	4.64832	6.25717	6.41348	5.84407	1.55209	0
Os.10714.1.S1_s_at	2.18667	2.16181	2.1921	2.18577	2.20206	2.20793	0.0183939	1
Os.10715.1.S1_a_at	5.54379	4.24886	4.62321	4.24776	4.20027	3.88742	-0.693471
Os.10716.1.S1_at	4.05183	4.52074	4.40976	4.03835	3.54947	4.77761	-0.205635
Os.10719.1.S1_at	6.91928	7.13388	7.25813	6.40258	6.63442	6.37147	-0.634271	0.0133026
Os.10721.1.S1_at	2.39097	2.38029	2.40083	2.37319	2.39962	2.40146	0.000729971	1
Os.10723.1.S1_at	2.35544	2.35478	2.37445	2.35862	2.38471	2.41532	0.0246588	1
Os.10725.1.S1_at	3.04136	3.17846	3.19513	3.14894	3.25276	3.30314	0.0966289	1
Os.10726.1.S1_a_at	6.03699	6.02191	6.40952	5.4224	5.46481	5.55082	-0.676794	0.00196794
Os.10726.2.S1_at	4.58889	4.42867	4.70416	4.18027	4.16578	4.14602	-0.409888	1
Os.10726.2.S1_x_at	5.79364	6.04641	5.92719	5.25693	5.04433	5.23048	-0.745165	7.13354e-05
Os.10727.1.S1_at	5.72784	5.52674	5.93959	4.74892	4.91704	4.87214	-0.885357	3.07092e-08
Os.10728.1.S1_at	3.09451	4.25914	2.99348	2.98983	2.89558	3.01019	-0.483844
Os.10729.1.S1_at	2.20802	2.20633	2.21288	2.2078	2.22058	2.23743	0.0128634	1
Os.10731.1.A1_a_at	3.35153	3.31617	2.92995	4.77904	4.38287	3.94725	1.1705	0
Os.10731.1.A1_at	2.4783	2.47916	2.50934	2.4815	2.61464	2.54327	0.0575367	1
Os.10731.2.A1_at	2.62424	2.62948	2.72098	2.59529	2.70728	2.68671	0.0048582	1
Os.10732.1.S1_s_at	4.90307	5.00906	5.17154	6.38487	6.09313	5.42577	0.940035	1.05637e-09
Os.10733.1.S1_at	7.47792	7.92935	8.09438	5.21047	4.83049	5.50427	-2.65214	0
Os.10734.1.S1_at	6.25209	6.17199	6.14184	5.06826	5.2271	5.70649	-0.854692	1.86629e-07
Os.10735.1.S1_at	8.92646	9.08844	8.98745	8.20351	8.86729	9.11616	-0.271801	1
Os.10736.1.S1_at	9.73716	9.37709	9.67468	11.1978	11.1778	10.6254	1.40401	0
Os.10737.1.S1_at	3.03889	3.09291	2.85702	3.78311	3.18269	3.37155	0.449515	1
Os.10742.1.S1_at	7.81102	8.07466	8.06872	9.03255	8.86279	9.02385	0.988264	4.97113e-11
Os.10743.1.S1_at	2.95473	5.2515	3.16703	3.1721	4.37019	6.11286	0.760633
Os.10745.1.S1_at	6.76843	6.77179	6.53254	5.02656	5.26863	5.52896	-1.41621	0
Os.10746.1.S1_a_at	6.571	7.03227	6.823	3.62229	3.8576	4.56834	-2.79269	0
Os.10747.1.S1_s_at	9.28121	9.49072	9.43258	8.45287	8.61251	8.47271	-0.888806	2.49675e-08
Os.10748.1.S1_at	3.68765	3.54913	3.28863	3.18815	3.33718	3.15826	-0.280607	1
Os.10750.1.S1_at	7.41992	7.85636	7.95245	6.7126	6.76491	6.31965	-1.14386	0
Os.10751.1.S1_at	2.96946	3.09662	3.44404	3.32492	3.62156	3.75702	0.397793	1
Os.10753.1.S1_a_at	6.02896	5.55791	5.06824	5.28958	5.21935	5.45321	-0.230989	1
Os.10753.1.S2_a_at	7.47503	7.19505	7.18406	7.10822	7.03248	7.16244	-0.183667	1
Os.10754.1.S1_at	2.70304	2.63526	2.85429	2.63749	2.62419	2.55958	-0.123776	1
Os.10755.1.S1_at	7.98024	7.90742	7.92137	8.07793	7.84987	7.8431	-0.0127071	1
Os.10756.1.S1_at	9.17159	9.40023	9.25782	8.80066	8.7556	8.93389	-0.446496	1
Os.10758.1.S1_a_at	9.37403	9.38498	9.29539	8.68764	8.62869	8.45863	-0.75981	3.36993e-05
Os.10759.1.S1_at	8.11893	7.88813	7.98803	8.25152	8.03574	8.07389	0.122019	1
Os.10760.1.S1_at	2.38545	2.38901	2.40328	2.38486	2.40639	2.42948	0.0143282	1
Os.10761.1.S1_at	8.1653	8.34591	8.34961	8.16318	8.41074	8.4177	0.0436003	1
Os.10763.1.S1_at	3.2552	3.22295	3.14853	3.20622	3.15886	3.11472	-0.04896	1
Os.10763.2.S1_x_at	4.08536	4.06074	3.31796	3.30516	3.46367	3.15057	-0.514886	1
Os.10765.1.S1_at	7.41347	7.65533	7.72559	7.40665	7.35814	7.01441	-0.338399	1
Os.10766.1.A1_at	4.90114	4.88803	4.54744	4.74455	4.2755	4.34044	-0.325372	1
Os.10767.1.S1_at	3.28978	3.35557	3.02321	2.97852	3.01951	3.19285	-0.159224	1
Os.10767.2.S1_x_at	2.39518	2.36448	2.39033	2.35311	2.38437	2.38227	-0.0100803	1
Os.10772.1.S1_at	2.59956	2.62791	2.64167	2.62921	2.69797	2.70707	0.0550394	1
Os.10772.1.S1_x_at	2.61587	2.62726	2.6377	2.62257	2.67453	2.69733	0.0378666	1
Os.10774.1.S1_at	9.08424	8.87257	8.78905	8.68684	8.83906	8.70794	-0.170667	1
Os.10776.1.S1_at	7.05028	6.92195	6.90443	6.27891	6.32705	6.11446	-0.718746	0.000266421
Os.10778.1.S1_at	7.63745	7.68759	7.50898	6.84491	6.79758	6.78548	-0.802013	3.59131e-06
Os.10779.1.S1_at	6.61711	6.16237	6.02936	6.13541	6.16136	6.17207	-0.113329	1
Os.10781.1.S1_at	11.1077	10.9641	10.9672	11.0226	11.1676	10.9885	0.0465879	1
Os.10783.1.S1_at	9.40405	9.35025	9.35403	9.36973	9.62427	9.30658	0.0640882	1
Os.10783.2.S1_x_at	8.03639	8.11366	8.17708	8.06425	8.23716	7.93261	-0.0310379	1
Os.10784.1.S1_at	12.9337	12.9207	12.7222	12.7672	12.6776	12.44	-0.230594	1
Os.10785.2.S1_at	2.60288	2.40252	2.56243	2.4456	2.46634	2.4805	-0.0584654	1
Os.10785.3.S1_at	2.57914	2.56002	2.5753	2.56166	2.78582	2.57772	0.0702487	1
Os.10785.4.S1_s_at	10.2736	10.2984	10.2889	9.72978	9.69484	9.44107	-0.665065	0.0033726
Os.10786.1.S1_at	10.6628	10.3966	10.5423	10.6172	10.5997	10.6134	0.0762263	1
Os.10787.1.S1_at	11.0541	11.0011	10.8912	10.4023	10.126	10.1203	-0.765913	2.45536e-05
Os.10790.1.A1_at	5.59744	6.06074	5.96235	6.04959	6.4548	6.38124	0.421699	1
Os.10792.1.S1_at	7.1181	7.16466	7.34274	6.90818	6.90802	6.49602	-0.437759	1
Os.10794.2.S1_at	3.62992	3.15867	3.35712	5.02938	5.26207	4.74777	1.63117	0
Os.10794.2.S1_x_at	6.12349	5.72002	5.70632	5.9239	5.8585	5.51238	-0.0850175	1
Os.10796.1.S1_at	4.52898	5.21504	4.94533	4.17037	4.07653	4.03341	-0.803014	3.4008e-06
Os.10797.1.S1_at	8.04699	8.4798	8.36096	7.75842	7.85729	7.40443	-0.622539	0.0220803
Os.10798.1.S1_at	6.66507	6.45962	6.23416	3.52709	4.00276	4.8929	-2.31204
Os.10799.1.S1_at	6.35324	6.42435	5.8279	8.74254	8.35544	8.56034	2.35094	0
Os.10800.1.S1_at	5.60666	5.77631	5.38592	4.84441	4.95435	4.29981	-0.890112	2.30909e-08
Os.10801.1.S1_a_at	3.63041	4.03101	3.43849	3.0823	3.20118	3.12265	-0.564594	0.236996
Os.10803.1.S1_at	6.97912	7.03145	6.21676	7.21174	7.07623	6.8732	0.311282	1
Os.10803.1.S2_at	10.4381	10.5012	10.6838	10.6664	10.678	10.804	0.175089	1
Os.10804.1.S1_at	7.45237	7.05889	7.52021	8.18134	8.04522	8.01303	0.736043	0.000113008
Os.10805.1.S1_at	9.07515	9.07727	9.10997	8.42234	8.3315	8.21179	-0.765586	2.49746e-05
Os.10806.1.S1_at	9.33237	9.01457	9.06338	9.32076	9.28375	9.30756	0.16725	1
Os.10808.1.S1_at	3.32757	3.36767	2.88574	2.77025	2.83317	2.77642	-0.400377	1
Os.10810.1.S1_at	8.85338	8.6629	8.7078	9.20742	9.16306	9.00644	0.384278	1
Os.10811.1.S1_at	2.14244	2.18944	2.19723	2.28815	2.87671	2.81905	0.484933	1
Os.10813.1.S1_at	3.12994	3.44981	3.45277	3.48974	4.01725	3.78499	0.419824	1
Os.10814.1.S1_a_at	7.14073	6.66879	6.6858	5.56302	5.16511	5.22454	-1.51422	0
Os.10815.1.S1_at	7.8015	7.55468	7.80643	7.14955	7.15001	6.93015	-0.6443	0.00856549
Os.10816.1.S1_at	6.59537	5.83229	5.6169	5.60267	5.16805	5.06674	-0.735701	0.000114966
Os.10817.1.S1_a_at	7.34313	7.8598	7.63196	6.43611	6.66631	6.7444	-0.996022	2.48557e-11
Os.10817.3.S1_x_at	4.93077	4.97777	4.52939	3.58531	3.73001	3.38468	-1.24597	0
Os.10818.1.S1_at	8.25025	8.22194	8.19223	7.74355	7.73668	7.54091	-0.547762	0.453595
Os.10819.1.S1_x_at	10.402	10.5859	10.6864	9.40653	9.70686	9.52837	-1.01083	1.24278e-11
Os.1082.1.S1_a_at	12.3054	12.5074	12.3106	11.1319	10.8976	10.8099	-1.42799	0
Os.1082.1.S1_at	11.5692	11.2544	11.5333	10.6309	10.4567	10.417	-0.950807	5.34397e-10
Os.1082.1.S1_x_at	11.4832	11.7	11.5435	10.3126	10.3321	10.3426	-1.24649	0
Os.1082.2.S1_at	10.0575	9.98615	9.94213	9.53719	9.59693	9.98532	-0.288799	1
Os.10820.1.S1_at	11.1945	10.941	10.9303	11.1774	11.1487	10.916	0.0588111	1
Os.10821.1.S1_at	9.3504	9.51449	9.42855	9.30332	9.32812	9.31257	-0.116475	1
Os.10822.1.S1_at	6.45013	6.18835	6.28225	7.29496	7.35735	6.89949	0.87702	5.0457e-08
Os.10823.1.S1_x_at	4.684	4.6852	4.97306	5.77718	5.47607	5.00724	0.63941	0.0106248
Os.10823.2.S1_at	7.55389	7.65005	8.01901	8.57035	9.07815	8.41495	0.946831	6.83531e-10
Os.10824.1.S1_at	7.69481	7.86941	7.99408	8.02808	7.99345	7.93776	0.133665	1
Os.10825.1.S1_at	8.08007	7.967	8.07069	8.05822	8.08069	8.06178	0.0276433	1
Os.10826.1.S1_at	3.77816	3.79681	3.24045	2.84712	2.91095	2.9107	-0.715546	0.00031156
Os.10827.1.S1_x_at	3.31261	3.3191	3.40425	3.33391	3.3874	3.69802	0.127788	1
Os.10828.1.S1_at	7.41323	7.99539	7.93058	7.8346	7.86958	7.74439	0.0364524	1
Os.10829.1.S1_at	4.54849	5.25446	5.37262	3.91765	3.91246	4.094	-1.08382	0
Os.10829.2.S1_x_at	4.6563	5.20485	4.6697	2.7425	3.07838	3.11029	-1.86656	0
Os.10830.1.S1_at	3.26515	3.35814	3.27504	2.82588	2.84993	3.07296	-0.383186	1
Os.10833.1.S1_at	10.0486	10.0086	9.87319	10.1448	10.0711	9.86644	0.0506486	1
Os.10835.1.S1_at	4.18096	4.14999	3.69077	3.71478	3.70047	3.70286	-0.301204	1
Os.10836.1.S1_a_at	4.87341	5.22743	5.24422	4.79689	5.20147	5.41968	0.0243284	1
Os.10836.1.S1_at	4.40259	4.2504	4.56332	4.33392	4.21242	4.13243	-0.179181	1
Os.10836.2.S1_at	2.74614	2.75096	3.10592	2.78108	2.78928	2.82592	-0.0689137	1
Os.10838.1.S1_a_at	7.26547	7.33508	6.95947	5.85111	6.04933	5.98169	-1.22596	0
Os.10838.3.S1_at	2.60437	2.61142	2.71622	2.57418	2.65553	2.76601	0.0212381	1
Os.10839.1.S1_at	7.90416	8.11904	8.28415	8.31591	8.73842	8.32418	0.357053	1
Os.10841.1.S1_at	4.57505	5.31007	4.86678	4.44546	5.82704	6.22472	0.581775
Os.10842.1.S1_at	5.5514	5.71157	6.09788	7.23141	7.43545	6.83085	1.37895	0
Os.10842.1.S1_x_at	9.30451	9.56723	9.66645	10.3951	10.535	10.4565	0.949473	5.84108e-10
Os.10842.2.S1_at	7.04888	7.19357	7.22438	9.73449	9.63087	9.64003	2.51285	0
Os.10843.1.S1_at	7.89985	7.78121	7.66286	7.30952	7.45261	7.72055	-0.287081	1
Os.10844.1.S1_at	9.23379	9.35947	9.50446	7.99528	7.96956	7.80759	-1.44176	0
Os.10845.1.S1_s_at	10.6742	10.5616	10.4954	10.5439	10.5721	10.3605	-0.0848534	1
Os.10846.1.S1_at	6.33796	6.40747	6.60342	5.2762	5.16259	5.2409	-1.22306	0
Os.10847.1.A1_at	4.73877	5.06767	5.13308	3.73954	4.44701	4.58062	-0.724117	0.000204561
Os.10848.1.A1_x_at	7.34284	6.85736	7.10567	7.14002	7.2005	7.401	0.145218	1
Os.10849.1.S1_at	4.71239	4.77681	4.90199	4.61369	4.56284	4.34889	-0.288593	1
Os.10850.1.S1_at	4.10523	3.69467	3.76525	4.76083	5.26292	5.17596	1.21152	0
Os.10851.1.S1_at	10.7714	10.6206	10.6618	11.1101	11.0994	10.9533	0.369707	1
Os.10852.1.S1_at	3.86593	3.88934	3.77397	3.74982	3.67679	3.82817	-0.0914884	1
Os.10852.1.S1_s_at	9.65222	9.62019	9.99861	8.81698	8.74458	8.94984	-0.91987	3.74078e-09
Os.10853.1.S1_at	6.92929	7.19099	6.90887	7.13445	7.43831	7.48459	0.342739	1
Os.10854.1.S1_a_at	5.67282	5.76022	3.9834	5.30691	5.51203	4.26347	-0.111347
Os.10854.1.S2_a_at	7.65046	7.7889	7.80904	7.37742	7.44141	7.06989	-0.453224	1
Os.10854.2.S1_x_at	7.95353	8.04129	7.47286	7.70282	7.81776	7.43687	-0.170073	1
Os.10855.1.S1_at	3.64688	3.62421	3.57483	4.25865	4.66663	4.28542	0.788256	7.54652e-06
Os.10856.1.S1_at	6.44323	6.02016	6.0282	5.61178	5.71579	5.63983	-0.50806	1
Os.10857.1.S1_at	9.15523	9.37597	8.94321	8.41766	8.27871	8.55343	-0.741536	8.57183e-05
Os.10858.1.S1_at	3.90121	4.56402	4.32754	3.41059	3.44145	3.39139	-0.849779	2.47799e-07
Os.10859.1.S1_a_at	4.67959	4.42207	4.79534	3.99937	4.30315	4.28101	-0.437828	1
Os.10860.1.A1_at	2.44294	2.44385	2.46214	2.44572	2.48908	2.50858	0.031482	1
Os.10860.2.S1_at	2.49449	3.24714	2.87395	2.9504	6.08612	6.33664	2.25253
Os.10861.1.S1_at	7.49201	7.56541	7.69419	9.07649	8.91601	9.00974	1.41688	0
Os.10862.1.S1_at	2.65823	2.71955	2.69081	3.11909	3.81549	2.90148	0.589158	0.0889634
Os.10864.1.S1_at	4.69051	4.77527	4.80931	3.67263	3.47111	3.09109	-1.34676	0
Os.10866.1.S1_at	7.0824	7.08775	7.40055	6.80517	6.91893	6.76913	-0.35916	1
Os.10868.1.S1_at	5.97404	6.14836	6.16891	6.16229	6.6028	6.55646	0.34341	1
Os.10869.1.S1_at	7.46275	6.99361	7.39671	8.03185	8.13552	8.01059	0.774963	1.52848e-05
Os.10870.1.S1_at	2.88702	2.96774	2.84903	7.97908	7.99174	7.96157	5.0762	0
Os.10871.1.S1_at	8.52419	8.62456	8.51873	8.74408	8.72026	8.61485	0.137239	1
Os.10872.1.S1_at	9.27475	9.39616	9.40797	10.5126	10.8273	10.6854	1.3155	0
Os.10873.1.S1_at	11.3704	11.5797	11.4935	10.8954	10.9179	10.7997	-0.610221	0.0372353
Os.10875.2.S1_at	3.80791	3.81035	4.37942	4.76627	4.69329	4.92998	0.797288	4.64121e-06
Os.10875.2.S1_x_at	6.34645	6.08626	6.42998	6.43315	6.60139	6.33316	0.168338	1
Os.10876.1.S1_at	8.51249	8.71188	8.7525	7.95257	7.81233	7.55122	-0.886917	2.79751e-08
Os.10877.1.S1_at	9.61748	9.64791	9.83932	9.17744	9.177	9.14414	-0.535377	0.722942
Os.10878.1.S1_at	5.60058	5.60121	5.04273	5.62226	5.53371	5.11189	0.00777955	1
Os.10880.1.S1_at	4.95522	5.40129	5.62154	2.55106	2.8562	2.82609	-2.58156	0
Os.10883.1.S1_at	9.42472	9.54874	9.5101	9.1667	9.22995	9.00138	-0.361843	1
Os.10884.1.S1_at	4.67426	6.27016	4.85031	7.15975	8.52919	8.07043	2.65488
Os.10884.2.S1_at	2.41162	2.41692	2.43466	2.4184	2.44561	2.465	0.0219356	1
Os.10885.1.S1_at	8.17204	7.89246	8.60034	6.66357	6.32323	6.63038	-1.68255	0
Os.10888.1.S1_at	6.70915	6.63778	6.62592	3.3406	2.99889	2.70012	-3.64441	0
Os.10889.1.S1_at	10.2516	10.5046	10.3417	9.61956	9.72754	9.30188	-0.816306	1.6389e-06
Os.10891.1.S1_at	3.09295	3.13123	3.17581	3.08424	3.31917	3.60016	0.201195	1
Os.10892.1.S1_at	3.93694	3.76036	3.98105	7.04967	6.89188	6.71762	2.9936	0
Os.10894.1.S1_at	10.2317	10.2733	9.99161	9.84086	9.93267	9.82362	-0.299822	1
Os.10894.1.S1_s_at	9.67401	9.72014	9.629	9.42017	9.40518	9.22989	-0.322639	1
Os.10895.1.S1_at	7.09628	7.41501	7.20934	7.03755	6.86559	6.54142	-0.425356	1
Os.10898.1.S1_at	5.78568	5.65008	6.35531	5.1183	5.19885	5.07263	-0.80043	3.91411e-06
Os.10899.1.S1_at	5.8133	5.80478	5.75155	5.1463	4.993	4.97231	-0.75267	4.86574e-05
Os.10900.1.S1_at	6.33702	6.51207	6.81998	6.28982	6.36697	6.40246	-0.203275	1
Os.10901.1.S1_a_at	8.45575	7.98631	8.03029	7.31599	7.22034	7.65292	-0.761035	3.163e-05
Os.10904.1.S1_at	7.62599	7.64105	7.84083	7.41163	7.38087	7.49406	-0.273769	1
Os.10905.1.S1_x_at	3.10672	3.25866	2.84324	2.81888	2.86806	2.99961	-0.174024	1
Os.10905.2.S1_at	7.10036	7.1874	7.07037	6.97195	6.84042	7.27428	-0.09049	1
Os.10906.1.S1_at	7.98399	7.9733	7.74794	7.71397	7.61166	7.45234	-0.309088	1
Os.10908.1.S1_a_at	4.89163	4.65996	4.6527	7.21751	6.82235	6.54933	2.1283	0
Os.10908.4.S1_at	2.37064	2.36752	2.3808	2.37452	2.43352	2.39725	0.0287796	1
Os.10910.1.A1_at	5.00201	4.97255	4.91315	4.21973	3.87486	3.46618	-1.10898	0
Os.10912.1.S1_at	9.91461	9.71328	9.80266	9.44698	9.2294	8.84963	-0.634849	0.0129718
Os.10915.1.S1_at	6.70109	6.4496	6.50054	7.76323	7.39288	7.72086	1.07524	0
Os.10916.1.S1_at	4.5885	4.95788	4.75164	4.03596	4.19313	4.1619	-0.635677	0.0125114
Os.10917.1.S1_at	10.7344	10.7131	10.6398	10.4555	10.3628	10.481	-0.262669	1
Os.10918.1.S1_at	9.89822	9.8273	9.80106	9.55035	9.40975	9.08853	-0.492652	1
Os.10920.2.A1_a_at	8.9942	9.66622	9.19066	8.87724	9.39169	9.44512	-0.0456743	1
Os.10922.1.S1_at	7.44861	7.17293	7.35388	6.24873	6.37481	6.34111	-1.00359	1.24278e-11
Os.10923.1.S1_at	5.11483	4.86426	5.12701	4.03985	3.76457	3.65567	-1.21533	0
Os.10924.1.S1_at	6.08259	5.14352	5.11246	4.46827	4.78354	4.72006	-0.788904	7.28908e-06
Os.10925.1.S1_at	9.77318	9.40969	9.43232	8.91506	8.69182	8.81231	-0.732003	0.000138309
Os.10926.1.S1_at	4.32504	5.23543	4.04943	4.49174	5.77293	5.87046	0.841743
Os.10927.1.S1_x_at	5.31201	5.63416	5.78312	4.33734	4.36687	4.2843	-1.24693	0
Os.10927.2.S1_at	4.99308	5.03409	5.01354	5.01471	5.01076	5.01364	-0.000533511	1
Os.10928.1.S1_at	2.38263	2.3677	2.41234	2.38121	2.39062	2.45964	0.0229372	1
Os.10929.1.S1_at	10.3301	10.2603	10.2574	10.624	10.6402	10.3839	0.266755	1
Os.10930.1.S1_at	2.71403	2.74029	2.84258	2.71713	2.87483	2.89936	0.0648082	1
Os.10931.1.S1_at	13.0996	13.1034	13.0773	12.7473	12.7978	12.6306	-0.368187	1
Os.10932.1.A1_at	3.00639	2.62261	2.86353	2.85578	2.8881	2.9719	0.0744166	1
Os.10933.1.S1_at	14.0353	14.1574	14.1389	13.6603	13.74	13.6686	-0.420912	1
Os.10934.1.S1_at	8.96792	8.40337	8.43919	9.15428	9.2474	9.35779	0.649663	0.00675083
Os.10937.1.S1_at	11.408	11.4339	11.4411	11.6604	11.6283	11.4859	0.163877	1
Os.10941.1.S1_at	3.08681	3.1285	3.08808	2.75658	2.64536	2.4698	-0.477216	1
Os.10942.1.S1_a_at	6.56402	6.21484	5.58573	6.35638	6.0426	5.50481	-0.153601	1
Os.10942.2.S1_x_at	6.44119	6.80624	6.66062	6.27795	6.00857	6.39465	-0.408964	1
Os.10944.1.S1_at	2.65801	2.78735	2.65721	7.78103	7.47059	8.06487	5.07131	0
Os.10946.1.S1_at	7.6851	7.75359	7.71039	7.74969	7.55238	7.42998	-0.139013	1
Os.10947.1.S1_at	7.46998	7.80582	7.57201	6.38763	6.89693	6.9415	-0.873923	6.0623e-08
Os.10949.1.S1_at	6.5097	6.61002	6.08864	4.54525	4.28998	5.11217	-1.75365	0
Os.10951.1.S1_at	6.74049	6.51327	6.38875	10.2915	10.0404	10.4186	3.70266	0
Os.10952.1.S1_at	9.5415	9.26331	9.24488	8.29205	8.16955	8.47161	-1.03883	0
Os.10953.1.A1_at	6.73996	7.27286	7.19441	6.95561	7.1553	6.8621	-0.0780713	1
Os.10954.1.S1_at	7.05411	7.0235	7.00109	6.91651	6.98362	7.0493	-0.0430927	1
Os.10955.1.S1_at	10.736	11.0082	10.7931	9.91704	9.94842	9.64577	-1.00868	1.24278e-11
Os.10956.1.S1_at	10.4599	10.3701	10.7553	9.66086	9.39041	9.46633	-1.02255	0
Os.10958.1.S1_at	5.91378	5.43822	5.81427	5.07164	5.25004	5.24748	-0.532371	0.808349
Os.10959.1.S1_at	2.46566	2.45709	2.50434	2.48204	2.47796	2.51723	0.0167152	1
Os.10959.1.S2_at	2.21992	2.22403	2.24261	2.22361	2.2373	2.24399	0.00611349	1
Os.10960.1.S1_at	3.2819	3.52477	2.85171	2.79269	2.88278	2.82265	-0.386753	1
Os.10962.1.S1_at	8.45846	8.3723	7.73505	8.50068	8.51227	8.20963	0.218927	1
Os.10962.2.S1_x_at	8.5095	8.31378	8.35037	8.89194	8.87949	9.01073	0.536169	0.701907
Os.10963.1.S1_at	3.0559	3.40537	3.27929	3.35062	3.23721	3.13649	-0.00541484	1
Os.10964.1.S1_at	6.10106	6.17891	6.38723	5.43714	5.45201	5.3607	-0.805786	2.92345e-06
Os.10968.1.S1_at	7.90272	7.58043	7.68845	8.74754	8.36084	8.16359	0.700123	0.000656416
Os.10969.1.S1_at	9.3452	9.28858	9.32596	8.52607	8.52646	8.42652	-0.826895	9.08736e-07
Os.10970.1.S1_at	8.32618	8.45961	8.36869	9.0479	9.03199	9.09611	0.673838	0.00225595
Os.10971.1.S1_a_at	7.94759	7.95346	7.83101	7.41068	7.34038	7.33828	-0.547571	0.456902
Os.10971.1.S1_at	8.45614	8.46301	8.4828	8.18355	8.37175	8.33473	-0.170642	1
Os.10971.2.S1_at	8.57373	9.44035	9.18013	8.00118	7.88604	7.7608	-1.18206	0
Os.10972.1.S1_at	6.00576	6.34404	6.65019	8.0617	8.27425	8.12592	1.82062	0
Os.10972.2.S1_x_at	4.38426	4.46337	4.63811	5.24515	5.04646	4.88401	0.563297	0.249312
Os.10973.1.S1_at	6.63977	6.77883	7.06052	5.89353	6.24446	6.49449	-0.615551	0.0297348
Os.10975.1.S1_at	6.19011	6.27389	5.93127	6.18878	5.90664	6.28977	-0.00335844	1
Os.10976.1.A1_at	8.13909	8.17586	8.40277	8.87242	8.81718	8.66875	0.546874	0.46916
Os.10976.1.A1_x_at	8.05596	8.25579	8.22101	8.41856	8.453	8.54139	0.293399	1
Os.10977.1.S1_at	7.98029	8.26407	8.22876	7.88372	7.97843	8.4772	-0.0445894	1
Os.10978.1.S1_at	9.97006	9.92617	10.1888	9.95496	9.99523	10.056	-0.0262991	1
Os.10979.1.S1_at	9.29221	9.61859	9.46968	8.31489	8.31893	7.89867	-1.28266	0
Os.10980.1.S1_at	3.97566	4.79	4.01051	3.64911	3.28186	3.36541	-0.826595	9.24134e-07
Os.10981.1.S1_at	7.41968	7.84141	7.92573	6.05198	6.27544	6.11274	-1.58222	0
Os.10982.1.S1_at	9.0444	9.12036	9.44472	7.51476	7.96381	7.55229	-1.5262	0
Os.10983.1.S1_at	4.33207	3.81121	3.56443	3.3139	3.28316	3.2689	-0.613914	0.0318682
Os.10984.1.S1_at	8.80228	8.87927	8.79006	8.17008	8.49221	8.27245	-0.512291	1
Os.10985.1.S1_at	11.8234	11.9641	11.7465	11.5401	11.5542	11.7053	-0.244837	1
Os.10987.1.S1_at	9.15522	9.2832	9.16084	7.85262	8.1348	8.45451	-1.05244	0
Os.10989.1.S1_a_at	9.34206	9.57367	9.46638	8.5447	8.71452	8.30001	-0.940961	9.94227e-10
Os.10989.2.S1_at	4.6387	4.71393	4.27887	4.45127	4.32031	3.92109	-0.312946	1
Os.10990.1.S1_at	3.08707	3.24115	3.15687	2.98896	3.06546	3.08653	-0.114709	1
Os.10991.1.S1_at	8.68586	8.56387	8.76625	8.01354	8.46746	8.9725	-0.187489	1
Os.10994.1.S1_at	6.52846	6.43824	6.59747	5.41815	5.52484	4.61376	-1.3358	0
Os.10995.1.S1_at	9.43046	9.38022	9.50439	9.75433	9.67027	9.56271	0.22408	1
Os.11000.2.S1_x_at	7.69028	7.88396	7.80044	7.2582	7.18845	7.10716	-0.606961	0.0426878
Os.11002.1.S1_at	6.19825	6.70984	6.84135	6.85218	6.88523	7.09278	0.36025	1
Os.11003.1.S1_at	6.04353	6.12161	6.3897	6.02644	5.8461	5.57344	-0.36962	1
Os.11004.1.S1_at	5.28333	5.45803	5.68473	6.33731	6.55977	6.33341	0.934798	1.46648e-09
Os.11005.1.S1_at	10.6847	10.5967	10.5708	10.6149	10.5364	10.3628	-0.112698	1
Os.11006.1.S1_at	2.69263	2.66964	3.02066	5.5525	5.00381	5.14248	2.43862	0
Os.11007.1.S1_at	4.78667	5.26352	5.13408	5.14297	5.63097	6.08367	0.557784	0.308858
Os.11008.1.S1_at	9.52655	9.48185	9.61691	8.72644	8.89952	8.7141	-0.761751	3.04782e-05
Os.11010.1.S1_at	9.16056	9.23595	9.3865	9.2711	9.34112	9.35427	0.0611592	1
Os.11012.1.S1_at	9.27064	9.23133	9.1199	9.29424	9.26776	9.06618	0.00210457	1
Os.11014.1.S1_at	8.67351	8.9105	8.95922	8.95913	8.96422	8.90597	0.0953661	1
Os.11015.1.S1_at	2.68329	2.72657	2.75287	2.73466	2.78594	2.86677	0.0748806	1
Os.11016.1.S1_x_at	11.3127	11.2325	11.2753	10.964	10.8265	10.7788	-0.417043	1
Os.11018.1.S1_at	2.87517	5.33337	2.86019	3.23407	6.46569	6.22801	1.61968
Os.11019.1.S1_at	10.5526	10.6084	10.7006	10.8361	10.942	10.7172	0.211227	1
Os.11021.1.S1_s_at	12.7786	12.7986	12.8616	12.4757	12.5846	12.3604	-0.339409	1
Os.11021.2.A1_at	3.37154	2.46199	2.56167	3.30829	2.60104	2.46538	-0.00683104	1
Os.11021.2.S1_x_at	12.2556	12.478	12.1268	11.737	11.577	11.2036	-0.780884	1.11774e-05
Os.11022.1.S1_at	9.61839	9.79276	10.0192	9.18755	9.19961	9.00253	-0.680232	0.00167763
Os.11022.1.S1_x_at	8.28018	8.65491	8.794	7.9515	7.91535	7.70113	-0.720369	0.000246026
Os.11023.1.S1_a_at	4.62627	4.58562	3.36358	3.32413	3.33468	3.34979	-0.855623
Os.11023.1.S2_a_at	8.23074	7.81355	7.89438	6.43775	6.53504	6.23399	-1.5773	0
Os.11024.1.S1_at	2.98325	3.50185	2.94679	2.76327	3.11262	3.02713	-0.176289	1
Os.11025.1.S1_at	5.97749	5.99239	5.93102	4.95258	4.99632	4.31541	-1.2122	0
Os.11026.1.S1_at	9.63001	9.64779	9.46659	9.75799	9.78873	9.66212	0.154818	1
Os.11028.1.S1_at	7.34452	7.00929	6.85198	6.46589	6.72502	6.46456	-0.516771	1
Os.11029.1.S1_at	9.76042	9.61097	9.54473	10.0589	10.1776	10.0424	0.454259	1
Os.11030.1.S1_at	4.28239	4.01267	3.93212	4.69508	4.65704	4.22804	0.450993	1
Os.11030.2.S1_x_at	3.99193	3.99604	3.9746	4.05867	3.84355	3.96083	-0.0331705	1
Os.11032.1.S1_at	7.00791	6.75835	6.99447	5.83405	6.16499	6.09839	-0.887768	2.65831e-08
Os.11033.1.S1_at	9.44556	9.46483	9.12595	8.99094	8.87483	9.03673	-0.37795	1
Os.11034.1.S1_at	7.74673	7.42128	7.74477	7.60852	7.2896	7.31274	-0.233977	1
Os.11035.1.S1_at	3.34206	3.33794	3.30808	3.34331	3.33329	4.17201	0.286843	1
Os.11036.1.S1_at	8.98385	8.84514	8.89247	6.96494	7.00596	6.92302	-1.94251	0
Os.11037.1.S1_a_at	11.753	11.8524	12.0366	12.1151	12.1236	12.0162	0.204266	1
Os.11038.1.S1_at	12.9688	13.0289	12.941	12.7	12.7125	12.5575	-0.322892	1
Os.11039.1.S1_s_at	13.1544	12.7618	12.8208	13.2497	13.0876	13.0015	0.200548	1
Os.11039.2.S1_x_at	12.0271	12.0112	12.0258	12.1419	12.1409	12.0126	0.0771092	1
Os.11039.3.S1_at	11.0974	10.9459	11.19	11.4298	11.5842	11.5046	0.428434	1
Os.11040.1.S1_x_at	7.01214	8.23699	6.45607	7.82021	8.25797	9.69973	1.35757
Os.11041.1.S1_s_at	8.1386	8.11723	8.31455	7.97832	7.98181	7.76634	-0.281302	1
Os.11042.1.S1_at	6.66651	6.59936	6.94783	7.06895	7.44672	7.15201	0.484659	1
Os.11043.1.S1_x_at	9.32425	9.53257	9.5378	8.76374	8.92493	9.09945	-0.535502	0.71959
Os.11043.2.S1_at	8.39874	8.8072	8.70351	7.68718	8.03445	8.03681	-0.717002	0.000290177
Os.11044.1.S1_at	3.22631	3.2275	3.35678	3.14145	3.24472	3.24699	-0.059143	1
Os.11045.1.S1_s_at	8.98926	9.21776	9.02048	9.02196	9.00856	8.82316	-0.124601	1
Os.11045.2.S1_s_at	9.35449	9.30409	9.37085	9.32039	9.15332	9.09383	-0.153966	1
Os.11046.1.S1_at	7.87637	7.7674	7.95204	9.78645	9.7505	9.80506	1.9154	0
Os.11047.1.S1_at	10.3892	11.229	10.6325	9.02289	8.95954	8.58634	-1.89397	0
Os.11048.1.A1_at	8.06534	7.52862	7.59204	8.01486	7.78068	7.82704	0.145526	1
Os.11049.1.S1_at	12.1564	12.3809	12.4108	11.3173	11.2874	11.143	-1.0668	0
Os.11053.1.S1_at	12.4431	12.3716	12.4551	12.0838	12.0892	11.8554	-0.413821	1
Os.11053.1.S1_s_at	11.4112	11.1876	11.3125	11.0765	10.9623	10.7438	-0.376242	1
Os.11054.1.S1_at	7.07583	7.06749	7.06705	7.35762	7.38492	7.21154	0.247903	1
Os.11055.1.S1_at	7.55155	7.07151	6.86348	8.06412	7.69432	7.69205	0.654648	0.00540198
Os.11057.1.S1_at	8.15905	8.24603	7.99413	8.17132	8.24625	8.18933	0.069231	1
Os.11058.1.S1_x_at	4.76587	5.27281	4.66524	6.39549	6.75533	6.66105	1.70265	0
Os.11059.1.S1_at	7.80099	7.76346	7.86277	6.87604	7.29696	7.42443	-0.609927	0.0376983
Os.11061.1.S1_at	5.60124	6.05814	6.2344	5.76434	5.80649	5.92898	-0.131326	1
Os.11062.1.S1_at	8.30778	8.58036	8.42899	11.996	11.6498	11.8103	3.37968	0
Os.11064.1.S1_a_at	8.20213	7.64215	7.92334	9.84968	9.72797	9.5591	1.78971	0
Os.11064.2.S1_at	2.76348	2.76803	2.80904	2.77189	2.82571	2.84451	0.0338492	1
Os.11065.1.A1_at	2.79533	2.89956	2.80928	2.75414	2.86653	3.02299	0.0464976	1
Os.11066.1.S1_at	3.49784	3.48914	3.67472	3.63534	3.80199	3.82281	0.199478	1
Os.11067.1.S1_at	2.94417	2.95574	3.0723	3.07226	3.19614	3.26543	0.187207	1
Os.11068.1.S1_a_at	11.5543	11.5241	11.5108	10.9713	11.0929	10.6968	-0.609383	0.0385686
Os.11068.3.S1_at	3.26566	2.94039	3.06308	3.07257	3.24161	3.37372	0.139589	1
Os.11068.4.S1_x_at	10.3004	10.5854	10.2002	9.78281	9.62056	9.22653	-0.818718	1.43386e-06
Os.11069.1.S1_at	9.48247	9.80842	9.78188	8.48017	8.5417	8.52907	-1.17394	0
Os.1107.1.S1_at	5.33528	5.17302	5.43664	4.99258	5.38937	4.98316	-0.193273	1
Os.1107.2.S1_s_at	6.20995	6.44444	6.29663	5.65179	5.79562	5.58399	-0.639873	0.0104108
Os.11071.1.A1_at	4.60334	4.81912	4.67414	4.32072	4.29185	3.70837	-0.591886	0.0795985
Os.11071.1.A1_s_at	8.70057	8.84797	8.96729	8.08348	8.03095	7.99982	-0.80053	3.89308e-06
Os.11072.1.S1_at	3.88848	3.88655	3.6914	3.07473	3.22089	3.02658	-0.714743	0.000324019
Os.11073.1.S1_at	2.50171	2.47944	2.52707	2.52122	2.56238	2.57625	0.0505437	1
Os.11076.1.S1_at	8.94316	9.02789	8.76218	9.65823	9.82347	9.39736	0.71528	0.000315633
Os.11078.1.S1_a_at	4.23323	4.12466	3.78039	5.09952	4.82797	3.92876	0.572654
Os.11080.1.S1_at	2.45837	2.50377	2.52621	2.50932	2.5524	2.6006	0.0579896	1
Os.11083.1.S1_at	11.7053	11.7589	11.7283	10.8665	11.079	10.7849	-0.820732	1.28198e-06
Os.11084.1.S1_at	7.42819	7.5175	7.56838	7.81949	7.91621	7.78998	0.3372	1
Os.11084.2.S1_at	6.45219	6.55395	6.18919	6.7634	6.6002	6.43006	0.199444	1
Os.11084.2.S1_x_at	6.32673	6.0017	5.68005	6.73109	6.38	6.01256	0.371721	1
Os.11085.1.S1_at	2.29035	2.29155	2.39043	2.29316	2.31157	2.31746	-0.0167146	1
Os.11087.1.A1_at	5.0952	5.42409	5.76442	3.94381	4.42332	4.68088	-1.07856	0
Os.11088.1.S1_at	8.17456	8.11002	8.05252	7.99072	8.0411	8.20756	-0.0325708	1
Os.11089.1.S1_at	8.74063	8.73624	8.62325	9.10601	9.07652	8.73906	0.273821	1
Os.11090.1.S1_at	2.70012	2.64789	2.70172	3.73823	2.88192	3.64986	0.740092	9.21937e-05
Os.11092.1.S1_at	10.1206	10.0488	9.85891	9.84952	9.77276	9.64671	-0.253109	1
Os.11093.1.S1_at	8.66075	8.99257	8.8531	8.11092	8.38719	8.48429	-0.508004	1
Os.11094.1.A1_at	5.60944	5.94436	6.04262	6.06072	6.48696	6.3124	0.421221	1
Os.11096.1.S1_at	2.83588	3.11395	2.80608	2.79319	2.81631	2.78651	-0.119964	1
Os.11096.2.S1_x_at	3.66482	2.90935	2.78365	2.75307	2.77873	2.67854	-0.382494	1
Os.11097.1.S1_at	9.59192	9.61931	9.54566	8.59427	8.70087	8.6507	-0.937018	1.28007e-09
Os.11098.1.S1_at	5.63507	6.27358	6.17083	8.28997	8.4375	8.15557	2.26785	0
Os.11099.1.S1_x_at	9.40671	9.43365	9.40998	14.4787	14.3829	14.4996	5.03697	0
Os.11099.2.S1_x_at	9.49987	9.87891	9.73202	14.3574	14.2955	14.4704	4.67082	0
Os.11100.1.S1_at	9.12025	9.31501	9.45728	8.44137	8.46554	8.16265	-0.940989	9.94227e-10
Os.11101.1.S1_a_at	9.10267	9.30174	9.21169	8.68195	8.59879	8.29472	-0.680213	0.00167907
Os.11104.1.S1_at	12.2054	12.2801	12.4285	11.0594	11.1658	11.243	-1.14863	0
Os.11106.1.S1_at	10.8944	10.7029	10.7409	10.7813	10.6041	10.4392	-0.171153	1
Os.11107.1.S1_at	4.24092	4.39652	4.47235	6.17291	6.86293	6.84306	2.25637	0
Os.11109.1.S1_at	5.45895	5.99232	5.60149	5.6543	5.47804	5.43041	-0.163342	1
Os.11110.1.S1_at	2.39391	2.38567	2.40474	2.38797	2.41492	2.4277	0.0154227	1
Os.11111.1.S1_at	2.97888	2.63835	2.7092	2.67823	2.73511	2.76329	-0.0499318	1
Os.11111.1.S2_at	6.56312	6.30145	6.39887	6.70876	6.73349	6.61115	0.263322	1
Os.11112.1.S1_s_at	9.82015	9.74207	9.88613	9.48873	9.58158	9.45394	-0.308033	1
Os.11114.1.S1_at	11.0525	11.2326	11.1432	9.92873	9.84663	9.74183	-1.3037	0
Os.11115.1.S1_x_at	9.2258	9.49265	9.328	8.51678	8.594	8.03957	-0.965367	2.11273e-10
Os.11115.2.S1_at	4.86787	5.65655	5.08175	4.81441	4.78754	4.60614	-0.466027	1
Os.11117.1.S1_at	9.21069	9.56303	9.54966	9.06862	9.13813	8.8216	-0.431675	1
Os.11117.1.S2_at	6.62369	5.80421	5.60681	5.11901	5.17237	4.60623	-1.0457	0
Os.11118.1.S1_at	11.9851	11.8356	11.916	11.694	11.6414	11.6613	-0.246652	1
Os.11119.1.S1_a_at	9.40401	9.41807	9.10372	8.33326	8.53675	7.89288	-1.0543	0
Os.11120.1.S1_at	2.31576	2.84359	2.41091	2.48376	2.58456	3.3374	0.278482	1
Os.11121.1.S1_at	8.1341	8.21258	8.22698	7.82073	7.91844	7.27682	-0.519222	1
Os.11122.1.S1_at	4.75473	4.69671	4.43647	5.32885	4.7139	4.79756	0.317466	1
Os.11123.1.S1_at	4.48637	4.64202	4.6668	4.10577	4.09013	4.11434	-0.494982	1
Os.11124.1.S1_at	8.65037	8.7391	8.8971	8.6378	8.78759	8.77352	-0.0292219	1
Os.11125.1.S1_a_at	6.0524	6.18093	6.29189	4.96313	5.20639	5.31244	-1.01442	1.24278e-11
Os.11128.1.S1_at	2.57645	2.55473	2.6426	2.59975	2.87942	2.60501	0.103462	1
Os.11129.1.S1_at	6.51292	6.67313	6.53828	6.18755	6.41552	6.15691	-0.321449	1
Os.1113.1.S1_at	7.48364	7.14539	7.14564	6.71949	6.77609	6.57643	-0.567554	0.211034
Os.11130.1.S1_at	6.86899	7.03401	7.29783	6.5051	6.52805	6.51549	-0.550731	0.40506
Os.11132.1.S1_s_at	5.48947	5.29429	5.81886	7.19889	7.20559	7.0702	1.62402	0
Os.11134.1.S1_at	5.74975	5.70104	5.91744	5.8151	6.04347	5.45676	-0.0176308	1
Os.11136.1.S1_at	6.30298	6.40306	6.42232	7.29412	7.01057	6.98698	0.721105	0.000237284
Os.11138.1.S1_a_at	5.75435	5.29733	4.00026	5.14045	5.1308	5.1743	0.131202
Os.11138.1.S2_a_at	8.46536	8.03737	7.73136	8.15014	7.95817	8.14811	0.00744598	1
Os.11138.2.S1_x_at	6.80035	6.42713	5.72645	6.63417	6.42998	6.40421	0.17148	1
Os.11139.1.S1_at	8.78147	9.05078	8.99229	8.66651	8.8455	8.74881	-0.187906	1
Os.11140.1.S1_at	6.72091	6.90117	6.75904	6.6233	6.58222	6.71382	-0.153928	1
Os.11141.1.S1_at	2.69499	2.69118	2.69898	2.69605	3.06447	2.70155	0.125637	1
Os.11142.1.S1_at	2.55712	2.54664	2.54314	2.51977	2.5697	2.54284	-0.00486172	1
Os.11143.1.S1_at	2.71383	2.7057	2.77218	2.77632	2.78263	2.85037	0.072533	1
Os.11144.1.S1_at	9.59649	9.85028	9.8669	10.3357	10.5031	10.3302	0.618464	0.0262756
Os.11146.1.S1_at	3.6429	3.31218	2.81971	4.60585	4.46528	3.90338	1.06658	0
Os.11146.1.S2_at	2.42483	2.42117	2.44715	2.53037	2.45762	2.47552	0.056787	1
Os.11147.1.S1_at	2.38184	2.42816	2.37869	2.38869	2.4021	2.4287	0.0102646	1
Os.11148.1.S1_at	6.84459	6.43429	6.43495	6.94255	6.91272	6.8957	0.345709	1
Os.11150.1.S1_at	8.96274	9.07438	9.38458	6.53281	6.79755	7.09292	-2.33281	0
Os.11151.1.S1_a_at	9.29308	9.15552	9.3791	9.25037	9.33707	8.9381	-0.10072	1
Os.11152.1.S1_at	5.97176	6.00031	5.45532	4.48551	4.68467	4.94	-1.10574	0
Os.11153.1.S1_s_at	3.77335	3.7616	3.75532	4.58035	4.73765	3.62731	0.551676	0.390681
Os.11154.1.S1_a_at	4.83608	5.54093	5.09694	3.75629	4.22045	4.52402	-0.991062	3.72835e-11
Os.11154.2.S1_x_at	2.29188	2.69593	2.37565	2.02542	2.12744	2.27012	-0.313495	1
Os.11155.1.S1_at	2.7394	2.8133	2.89722	2.81431	2.92723	3.11309	0.134906	1
Os.11156.1.S1_at	3.07945	3.1176	3.12782	3.29234	3.14993	2.77936	-0.0344146	1
Os.11158.1.S1_at	6.13532	5.82782	5.91919	5.92445	6.30858	6.21265	0.187782	1
Os.11159.1.S1_at	10.1397	10.169	10.2233	9.18935	9.31635	9.51447	-0.837272	5.06248e-07
Os.11160.1.S1_at	7.64164	7.90965	7.17498	7.11169	7.25939	7.111	-0.414733	1
Os.11160.1.S2_at	9.30997	9.42831	9.31303	8.51771	8.7319	9.10987	-0.56394	0.24314
Os.11161.1.S1_at	3.08317	3.10705	3.26937	3.09484	3.2502	3.44391	0.109786	1
Os.11164.1.S1_at	2.73407	2.61868	2.64498	2.60802	2.60474	2.62659	-0.0527932	1
Os.11166.1.S1_s_at	7.07409	7.4436	7.29078	4.48414	4.89061	4.82069	-2.53768	0
Os.11168.1.S1_at	12.8612	12.8222	12.7376	11.9734	11.8407	11.8417	-0.921723	3.33066e-09
Os.11168.1.S1_x_at	12.8562	12.6785	12.8849	11.9156	11.8972	11.9001	-0.902242	1.10732e-08
Os.11169.1.S1_a_at	12.4425	12.2052	12.4789	8.81035	8.40051	9.27017	-3.54856	0
Os.11171.1.S1_s_at	8.83199	9.44011	9.1783	9.39693	9.48878	9.20997	0.215093	1
Os.11171.2.S1_x_at	8.56705	8.94292	8.88639	8.89253	9.08113	8.95132	0.176206	1
Os.11175.1.S1_at	8.4208	8.83124	8.99877	7.50717	7.84047	7.83967	-1.02116	0
Os.11176.1.S1_at	12.0112	11.7607	11.9251	11.8969	11.938	11.8949	0.0109229	1
Os.11178.1.S1_at	7.47779	7.28467	7.35507	6.82636	6.81353	6.58936	-0.629425	0.016417
Os.11179.1.S1_at	5.32227	5.60936	5.40879	4.27713	4.28074	3.91285	-1.2899	0
Os.11180.1.S1_at	8.82489	8.81737	9.20984	8.72311	8.79042	8.76686	-0.190568	1
Os.11182.1.S1_at	5.44951	4.66521	4.90395	6.15848	5.87728	5.82536	0.947484	6.58675e-10
Os.11183.1.S1_at	2.84945	2.95604	3.08057	2.92959	3.04618	3.17519	0.0882994	1
Os.11183.1.S1_s_at	2.63321	2.84768	2.92957	2.86679	2.95949	3.05442	0.156751	1
Os.11184.1.S1_at	7.61824	7.50117	7.7079	7.68255	7.79226	7.49268	0.0467275	1
Os.11185.1.S1_a_at	11.4001	11.0813	11.281	11.069	11.0076	10.8321	-0.284541	1
Os.11186.1.S1_at	4.29121	4.6073	4.15351	5.93083	6.45848	6.91847	2.08525	0
Os.11187.1.S1_at	2.74203	2.71581	2.78823	2.74586	2.78139	2.82097	0.0340523	1
Os.11188.1.S1_at	10.0905	10.0649	10.1459	11.2094	11.1987	11.1456	1.08412	0
Os.11189.1.S1_at	2.55597	2.56274	2.61278	2.56392	2.59213	2.61408	0.0128822	1
Os.11189.2.S1_at	2.19229	2.19979	2.21218	2.20098	2.21854	2.22845	0.0145705	1
Os.11190.1.S1_at	3.93197	4.29188	3.96212	3.56877	3.98636	3.9635	-0.222449	1
Os.11190.1.S1_s_at	6.56437	6.71553	6.78886	5.81574	7.16005	7.59083	0.165949
Os.11191.1.S1_at	3.5743	3.52759	3.79787	4.85201	4.88557	4.37241	1.07008	0
Os.11192.1.S1_at	2.76164	3.0429	3.41515	9.53633	9.25835	9.60267	6.39255	0
Os.11193.1.S1_at	8.56992	7.99575	8.31037	10.6157	10.8854	10.3518	2.32562	0
Os.11194.1.S1_at	7.9843	8.19944	8.2132	7.24101	7.47778	7.28761	-0.796848	4.75293e-06
Os.11195.1.S1_at	5.67178	5.34218	5.2216	10.1417	9.93949	9.96498	4.60355	0
Os.11196.1.S1_at	7.72632	7.53564	7.93121	8.3294	8.3669	8.1401	0.547737	0.454026
Os.11197.1.A1_at	4.42158	4.91594	4.78461	4.13603	4.25702	4.25554	-0.491181	1
Os.11197.2.S1_x_at	3.63508	3.08768	3.118	3.87	3.21448	3.19357	0.145763	1
Os.11198.1.S1_a_at	8.71674	8.65347	8.94222	8.72627	8.53483	8.25321	-0.266038	1
Os.11198.3.S1_x_at	4.95128	4.96829	4.95178	4.68642	4.58305	4.20422	-0.465886	1
Os.1120.1.S1_at	6.31806	6.59199	6.5158	6.01836	5.93559	5.64168	-0.610072	0.0374688
Os.1120.1.S1_s_at	7.29697	7.6194	7.54223	6.94279	7.23681	7.00308	-0.425305	1
Os.11200.1.S1_at	12.1179	12.2306	12.3093	11.1565	11.2154	11.4568	-0.943082	8.69949e-10
Os.11202.1.S1_at	2.95784	3.09006	2.95877	6.73913	6.25723	7.2072	3.7323	0
Os.11203.1.S1_at	2.54357	2.5587	2.63921	2.60714	2.6055	2.60828	0.0264824	1
Os.11204.1.S1_at	9.0924	8.8011	8.80784	9.44429	9.43289	9.41307	0.529637	0.894317
Os.11205.1.S1_at	8.66896	8.43616	8.67617	9.43197	9.39589	9.49374	0.846767	2.94589e-07
Os.11208.1.S1_at	2.27595	2.26117	2.28544	2.26349	2.27273	2.28535	-0.000326549	1
Os.11210.1.S1_at	8.00416	8.31159	8.10337	7.48645	7.5573	7.14233	-0.744342	7.4374e-05
Os.11211.1.S1_at	7.10903	7.26096	7.18776	7.84995	7.93941	7.79727	0.676298	0.00201359
Os.11212.1.S1_at	2.55101	3.52419	2.58001	2.56474	2.57953	2.6788	-0.277374	1
Os.11213.1.S1_at	5.04748	5.69463	5.51381	2.50612	2.97371	3.28911	-2.49566	0
Os.11215.1.S1_a_at	2.45601	2.45797	2.4346	2.44282	2.45493	2.44696	-0.00129075	1
Os.11216.1.S1_at	7.27239	7.48287	7.35799	9.03188	8.30852	8.84384	1.357	0
Os.11217.1.S1_at	8.83867	9.02294	8.34348	9.14604	8.96086	9.15618	0.352664	1
Os.11218.1.S1_at	4.64519	3.73401	3.88551	5.85214	5.43183	5.01835	1.34587	0
Os.11219.1.S1_at	4.86658	4.75957	4.5396	4.5089	4.57631	4.01694	-0.354532	1
Os.11220.1.S1_at	7.53047	7.72164	7.62427	7.67176	7.81325	7.63828	0.0823044	1
Os.11221.1.S1_at	7.64967	7.92253	7.96697	7.2604	7.49723	7.07878	-0.567586	0.210772
Os.11222.1.S1_at	3.8513	3.86668	3.64838	5.31795	4.80775	4.99503	1.25146	0
Os.11222.2.S1_x_at	4.21394	4.06242	3.90641	5.80237	5.44897	5.44831	1.50563	0
Os.11223.1.S1_at	12.0287	12.1582	12.1196	11.2205	11.2749	11.0499	-0.920377	3.62893e-09
Os.11225.1.S1_at	2.94752	2.97168	3.01533	3.26021	3.73219	3.28279	0.446887	1
Os.11226.1.S1_at	4.66247	5.41974	5.21875	5.43685	5.72377	5.60612	0.488599	1
Os.11230.1.S1_s_at	3.37185	4.11458	3.29027	3.35149	3.33785	4.0867	-0.000220466	1
Os.11231.1.S1_at	2.73341	2.87038	2.72515	2.65594	2.73017	2.76343	-0.0597973	1
Os.11234.1.S1_at	4.72091	2.91231	3.95854	5.57416	5.20417	4.75655	1.31437
Os.11234.1.S1_x_at	4.17135	3.82397	4.15241	4.15863	4.34486	4.15284	0.169531	1
Os.11236.1.S1_at	9.41255	9.61525	9.67821	9.01163	8.87522	9.02784	-0.597111	0.0642446
Os.11237.1.S1_at	5.26495	4.95679	4.65175	7.15588	7.20196	6.8758	2.12005	0
Os.11238.1.S1_at	6.91967	6.85581	6.89037	6.75654	6.89358	6.84276	-0.0576585	1
Os.11239.1.S1_at	4.67086	4.89092	4.81088	3.97804	4.64619	3.97629	-0.590713	0.0835041
Os.11239.1.S2_at	5.41708	4.74032	4.87965	4.18604	4.27739	4.62351	-0.650036	0.0066397
Os.11240.1.S1_at	3.94239	3.63957	3.25907	5.56662	4.90914	5.19941	1.61138	0
Os.11241.1.S1_at	2.65235	2.78421	2.65932	2.6588	2.90389	3.05957	0.17546	1
Os.11244.1.S1_at	2.96534	2.56782	2.39271	11.4696	10.9568	11.5426	8.68105	0
Os.11244.1.S1_x_at	2.4627	2.39715	2.42008	10.2814	9.56232	10.2618	7.6085	0
Os.11244.2.S1_x_at	6.25321	6.6841	6.50106	12.3002	12.1179	12.3342	5.77133	0
Os.11244.3.S1_x_at	8.56785	8.61007	8.30335	14.0205	13.7471	13.8599	5.38208	0
Os.11245.1.S1_at	6.34208	5.88738	4.3323	4.91511	4.6084	4.35241	-0.895283
Os.11245.1.S2_at	8.28096	8.30383	8.24554	7.29127	7.25021	7.53488	-0.917989	4.21304e-09
Os.11246.1.S1_at	4.27102	5.252	4.67649	3.72873	4.47744	4.22184	-0.590503	0.0842225
Os.11247.1.S1_at	2.87345	2.84388	2.86771	2.84006	2.97355	2.93815	0.0555728	1
Os.11248.1.S1_at	7.18774	6.95883	7.2978	7.72575	7.75074	7.85403	0.628711	0.0169324
Os.11249.1.S1_at	2.20549	2.23521	2.20889	2.21506	2.21607	2.21895	0.00016171	1
Os.11250.1.S1_at	10.8904	11.1555	11.1154	9.55094	9.57478	9.52967	-1.50197	0
Os.11251.1.S1_at	2.2171	2.20499	2.21811	2.20621	2.20708	2.21202	-0.0049619	1
Os.11252.1.S1_at	2.31149	2.31091	2.35663	2.36097	2.39252	2.40471	0.0597197	1
Os.11253.1.S1_at	9.78134	9.65031	9.98647	9.99053	9.8348	9.75029	0.0524983	1
Os.11255.1.S1_at	10.9162	10.8562	11.0309	11.9645	11.955	11.8638	0.993311	3.72835e-11
Os.11256.1.S1_at	4.57735	4.57427	4.68753	5.68099	5.61231	5.21764	0.890598	2.24198e-08
Os.11257.1.S1_at	6.05192	6.04888	5.97944	5.57501	5.64094	5.74034	-0.374649	1
Os.11258.1.S1_at	7.25821	7.36516	7.35135	6.09317	6.24382	6.02006	-1.20588	0
Os.11258.1.S2_at	3.42067	2.9859	3.03075	2.87982	2.7352	2.684	-0.379435	1
Os.11259.1.S1_a_at	4.72744	4.57189	4.94397	4.54359	5.33091	4.49128	0.0408293	1
Os.11259.2.S1_at	4.49495	4.94865	4.37632	4.37829	4.0852	4.32226	-0.344719	1
Os.11260.1.S1_at	13.6029	13.4875	13.4833	13.3184	13.3759	13.246	-0.211095	1
Os.11262.1.S1_a_at	3.81356	3.94271	4.33964	4.651	4.66315	6.46264	1.22696
Os.11262.2.S1_x_at	4.08253	4.38858	4.34811	5.56929	6.21595	7.66436	2.21013
Os.11263.1.A1_at	5.5323	5.59109	5.50916	7.15812	7.86283	7.40732	1.93191	0
Os.11264.1.S1_at	5.66203	6.05416	6.33674	6.13632	5.96836	6.84899	0.300242	1
Os.11264.2.S1_at	2.69873	2.64078	2.82468	2.63855	2.8061	2.90591	0.0621262	1
Os.11265.1.S1_at	5.84819	5.57791	5.64278	4.38753	4.01549	3.86229	-1.60119	0
Os.11266.1.S1_at	2.48044	2.43303	2.51454	2.48869	2.60246	2.63198	0.0983728	1
Os.11268.1.S1_at	10.4161	10.547	10.5351	9.84542	9.69974	9.7345	-0.739484	9.50629e-05
Os.11269.1.S1_at	5.77865	6.18194	6.09328	5.39183	5.79059	5.33591	-0.511843	1
Os.11269.1.S2_at	8.54321	8.10853	8.32235	8.54721	8.52053	8.26578	0.119808	1
Os.11271.1.S1_a_at	7.95009	7.47616	6.19875	8.21207	8.03833	7.62151	0.748973
Os.11271.2.S1_at	10.5946	10.1919	10.0979	10.5817	10.4729	10.43	0.200089	1
Os.11272.1.S1_at	2.40089	2.39423	2.41049	2.39109	2.42066	2.46554	0.0238921	1
Os.11275.1.S1_at	7.70525	7.88972	7.82736	7.64808	7.61722	7.24694	-0.30336	1
Os.11276.1.S1_at	10.5316	10.5471	10.5261	9.06399	9.2171	9.08913	-1.41154	0
Os.11277.1.S1_at	2.69072	2.60809	2.77764	2.67969	2.67948	2.68557	-0.0105726	1
Os.11277.1.S1_s_at	3.37499	3.40132	3.10734	5.34527	5.05822	5.149	1.88962	0
Os.11281.1.S1_at	2.20575	2.20625	2.22586	2.21499	2.21613	2.21903	0.00409602	1
Os.11281.1.S2_at	2.6222	2.62274	2.63206	2.53903	2.67052	2.58174	-0.0285705	1
Os.11281.1.S3_at	5.41149	5.27727	5.19291	5.1909	5.13986	5.20627	-0.114879	1
Os.11282.1.S1_at	12.3386	12.2459	12.2191	12.3481	12.3463	12.3141	0.068288	1
Os.11283.1.S1_at	7.12196	7.28923	7.52442	5.75081	5.79233	4.71403	-1.89281
Os.11284.1.S1_at	5.26387	5.73226	5.51193	5.39304	5.45921	5.01287	-0.214315	1
Os.11286.1.A1_at	3.33397	3.5212	4.12569	4.98604	5.07681	5.72164	1.60121	0
Os.11287.1.S1_at	8.29409	8.25506	8.32693	5.1768	4.73014	5.55306	-3.1387	0
Os.11290.1.S1_at	5.38762	4.93509	5.1171	7.19814	7.34025	6.91049	2.00302	0
Os.11291.1.S1_at	6.57529	6.51975	6.58127	5.05287	5.24712	5.29403	-1.36076	0
Os.11293.1.S1_at	2.94355	3.58356	3.15784	4.48143	3.40461	3.4195	0.540197
Os.11293.2.S1_x_at	8.66926	8.41513	8.52621	8.32988	8.43901	8.12801	-0.2379	1
Os.11296.1.S1_a_at	2.34639	2.34755	2.42506	2.35207	2.4633	2.37628	0.0242172	1
Os.11297.1.S1_at	12.8801	12.8984	12.9406	11.9227	11.9824	11.9596	-0.951488	5.09541e-10
Os.11298.1.S1_at	9.44273	9.46558	9.51935	8.81687	9.07475	8.84859	-0.562484	0.257349
Os.11299.1.S1_at	2.83362	3.01791	3.05183	3.02042	3.13981	3.26133	0.172733	1
Os.11299.1.S1_x_at	2.82873	2.79151	2.81929	3.16339	3.16743	2.62008	0.170456	1
Os.11299.2.S1_at	7.2601	7.30055	7.54353	7.24283	7.32926	7.19111	-0.113658	1
Os.11300.1.S1_at	4.39415	4.44262	4.1021	3.55909	3.61655	3.27421	-0.829676	7.77411e-07
Os.11300.1.S2_at	2.5449	2.39543	2.44695	2.39894	2.39004	2.39257	-0.0685758	1
Os.11300.2.S1_at	3.30971	3.59074	3.99729	3.29064	3.55446	3.67501	-0.125874	1
Os.11301.1.S1_at	5.06439	5.40114	5.6222	6.30196	7.13933	6.89971	1.41775	0
Os.11301.1.S1_x_at	5.92336	6.09564	6.17886	6.89039	7.33033	7.7027	1.24185	0
Os.11302.1.S1_at	7.84875	8.17109	7.78627	6.63416	7.39678	7.22105	-0.851371	2.26087e-07
Os.11302.2.S1_at	6.12726	5.82853	5.87862	4.94489	5.30032	4.97562	-0.871192	7.12239e-08
Os.11303.1.S1_at	3.81438	3.84863	4.01229	3.88986	3.99662	4.17284	0.128004	1
Os.11303.1.S1_s_at	2.33898	2.33452	2.34712	2.33739	2.36237	2.37393	0.0176909	1
Os.11303.2.S1_at	2.37774	2.39617	2.41327	2.4048	2.40972	2.43181	0.0197164	1
Os.11305.1.S1_at	11.1454	11.108	10.886	11.7367	11.5472	11.1986	0.447679	1
Os.11306.1.S1_at	7.27897	7.0591	6.84964	6.59833	6.30792	6.48693	-0.598176	0.0614848
Os.11307.1.S1_at	5.12663	4.68256	4.34106	6.68184	7.0143	6.50839	2.01809	0
Os.11308.1.S1_at	5.81514	5.90823	6.16414	5.27298	5.64039	5.99203	-0.32737	1
Os.11309.1.S1_x_at	2.76178	2.75727	2.78738	2.76447	2.8132	2.85929	0.0435092	1
Os.1131.1.S1_at	2.55869	2.67433	2.80112	2.68524	3.1926	2.82246	0.222051	1
Os.1131.2.S1_x_at	2.50522	2.49199	2.51324	2.50738	2.52236	2.52143	0.0135736	1
Os.11312.1.S1_at	5.67449	5.61899	5.69088	5.51284	6.06011	5.2533	-0.0527064	1
Os.11312.1.S1_s_at	7.25791	7.41794	7.15048	7.54936	8.20826	7.4911	0.474126	1
Os.11313.1.S1_at	8.95431	8.48585	9.17508	11.1137	11.2442	11.4323	2.39166	0
Os.11314.1.S1_at	8.93916	9.06824	9.02244	8.44423	8.69167	8.88664	-0.335765	1
Os.11315.1.S1_at	2.51319	2.51598	2.64918	2.52122	2.56946	2.59135	0.00122429	1
Os.11316.1.S1_at	7.46801	7.08764	7.51485	8.04712	8.33442	8.56108	0.957373	3.47979e-10
Os.11318.1.S1_at	6.52952	6.77965	6.85528	5.96187	5.77704	5.1886	-1.07898	0
Os.11321.1.S1_at	3.00579	2.5091	2.51596	2.50979	2.43331	2.51708	-0.190225	1
Os.11322.1.S1_at	2.76092	2.82976	2.86022	2.83993	2.87961	2.97346	0.0806979	1
Os.11323.1.S1_at	13.2886	13.2313	13.191	12.401	12.4497	12.321	-0.846378	3.01238e-07
Os.11326.1.S1_at	3.49401	3.54006	3.5472	3.2056	3.52986	3.91368	0.0226234	1
Os.11327.1.S1_at	7.11706	7.1114	7.28496	7.58538	7.37295	7.53522	0.326711	1
Os.11328.1.S1_at	9.61778	9.60363	9.61898	8.76196	8.93345	8.50301	-0.880657	4.06515e-08
Os.11329.1.S1_at	8.59758	8.68271	8.67483	8.26505	8.55329	8.18442	-0.317455	1
Os.11330.1.S1_a_at	11.6581	11.8736	11.795	10.7115	10.666	11.1246	-0.941569	9.56943e-10
Os.11330.1.S1_x_at	9.84824	10.1285	9.82807	8.83634	8.70607	9.35535	-0.969021	1.61562e-10
Os.11330.1.S2_at	2.74677	2.78901	2.92992	2.85388	2.89674	3.10935	0.131424	1
Os.11330.2.S1_x_at	7.92094	8.0369	8.021	6.97151	6.67222	7.01974	-1.10512	0
Os.11331.1.S1_at	5.56515	5.27703	5.28002	5.7685	5.79088	5.45162	0.296264	1
Os.11333.1.S1_s_at	3.22726	3.22348	3.51094	3.22515	3.23825	3.22914	-0.0897133	1
Os.11334.1.S1_x_at	2.56384	2.57704	2.56962	2.61172	2.71091	2.58764	0.0665942	1
Os.11335.1.S1_at	2.20828	2.20122	2.21389	2.20946	2.22706	2.21904	0.010727	1
Os.11335.3.S1_x_at	5.44994	5.73007	6.27503	6.97468	7.00251	7.30281	1.27499	0
Os.11335.4.S1_at	12.2552	12.4474	12.1925	11.2264	11.4227	11.3998	-0.948771	6.08964e-10
Os.11336.1.S1_at	4.65594	4.85616	4.52274	4.64476	4.75748	4.57747	-0.0183782	1
Os.11337.1.S1_at	2.68208	2.71286	2.76419	2.75191	2.84723	3.05035	0.163455	1
Os.11338.1.S1_at	5.65566	5.33574	5.38592	5.77367	6.11559	5.68857	0.400168	1
Os.11341.1.S1_a_at	4.04988	4.18304	3.96516	5.01837	5.16801	5.29287	1.09372	0
Os.11341.3.S1_at	2.18237	2.18097	2.18798	2.18263	2.19488	2.20397	0.0100482	1
Os.11341.3.S1_x_at	2.38507	2.36829	2.38904	2.38165	2.39627	2.40686	0.014124	1
Os.11342.1.S1_at	11.971	11.8934	11.7464	12.063	12.0001	11.7967	0.0830215	1
Os.11343.1.S1_at	5.31191	4.55987	4.13524	4.04018	3.91125	3.75099	-0.768199
Os.11344.1.S1_s_at	6.16956	5.62317	5.02443	5.44032	5.75145	6.55351	0.309373	1
Os.11346.1.S1_at	7.95889	8.42408	8.24545	8.84759	9.205	10.1325	1.18555
Os.11347.1.S1_at	2.63922	2.63267	2.63899	2.63911	2.65429	2.65768	0.0133983	1
Os.11348.1.S1_at	8.44122	8.30999	8.32085	7.91977	7.8898	7.55809	-0.568135	0.206268
Os.11349.1.S1_at	2.64414	2.60388	2.67915	2.65578	2.65426	2.96205	0.114975	1
Os.11350.1.S1_x_at	8.66491	8.82593	8.68059	7.80993	7.90409	8.06407	-0.797777	4.51993e-06
Os.11353.1.S1_at	6.82412	6.99631	6.2109	6.78841	6.90927	6.97285	0.213065	1
Os.11354.1.S1_at	3.07016	3.11197	3.10455	4.98298	5.50708	4.07232	1.75857
Os.11355.1.S1_at	10.734	10.792	10.4939	11.4964	11.535	11.5956	0.869008	8.09922e-08
Os.11356.1.A1_at	2.53432	2.53346	2.53783	2.70312	2.54966	2.54731	0.0648299	1
Os.11357.1.S1_at	11.8998	12.073	11.7314	10.4444	10.5085	10.4397	-1.43718	0
Os.11359.1.S1_at	2.90461	3.02436	3.1329	2.98094	3.08241	3.2723	0.0912573	1
Os.11360.1.S1_at	2.71501	2.70601	2.70839	2.707	2.99893	2.81613	0.130882	1
Os.11361.1.S1_at	3.00076	2.5184	2.9294	2.48283	2.51978	2.52347	-0.307491	1
Os.11363.1.S1_at	2.64194	2.67676	2.7371	2.68824	2.77272	2.85232	0.0858269	1
Os.11364.1.S1_at	4.33156	4.48731	4.59237	4.55763	4.58301	4.61811	0.115837	1
Os.11365.1.S1_at	2.69227	2.73148	2.69043	2.67975	2.70105	2.70263	-0.0102464	1
Os.11368.1.S1_at	2.47212	2.49057	2.51369	2.50515	2.51689	2.57358	0.0397415	1
Os.11369.1.S1_x_at	6.79576	6.91378	6.83256	6.86014	6.98982	7.16475	0.157538	1
Os.11370.1.S1_at	8.92044	8.72136	8.9683	9.06237	9.25092	8.90889	0.204024	1
Os.11371.1.S1_at	6.01016	5.61139	6.01683	8.73258	9.06033	8.80767	2.9874	0
Os.11372.1.S1_a_at	9.24709	9.64574	9.57854	13.9904	13.8803	14.0552	4.48485	0
Os.11372.2.S1_s_at	8.69134	9.14547	9.02163	14.0011	13.8985	14.1632	5.06814	0
Os.11373.1.S1_at	3.19202	3.18016	3.29238	3.17423	3.35749	3.2229	0.0300165	1
Os.11374.1.S1_s_at	2.57414	2.54592	2.63777	2.60315	2.70992	2.72652	0.0939236	1
Os.11375.1.S1_at	3.33912	2.96339	2.88311	2.76852	2.83392	2.76649	-0.27223	1
Os.11376.1.S1_at	6.85293	6.12314	6.10363	7.48379	7.47503	7.04967	0.976267	9.94227e-11
Os.11378.1.S1_at	10.1236	10.1657	10.1349	10.1541	10.0997	10.1543	-0.00536759	1
Os.11379.1.S1_at	10.2172	10.1122	10.0586	9.94532	10.1123	9.77331	-0.185699	1
Os.11380.1.S1_s_at	5.02159	5.39082	5.27002	4.54494	4.68544	4.48581	-0.655415	0.00521887
Os.11380.1.S1_x_at	6.34062	6.62083	6.66559	6.22865	6.28425	5.90918	-0.401656	1
Os.11380.2.S1_at	3.32071	3.55715	3.56566	3.5325	3.57043	3.67699	0.112133	1
Os.11382.1.S1_at	6.01737	6.38768	6.24289	5.35655	5.30905	5.23395	-0.91613	4.72258e-09
Os.11383.1.S1_a_at	2.87583	2.95985	3.03378	2.94222	3.13855	3.21638	0.14256	1
Os.11384.1.S1_at	8.4438	8.45748	8.55277	7.81504	7.91767	7.77991	-0.647144	0.00755145
Os.11385.1.S1_a_at	9.08827	8.32498	7.9951	7.01936	6.67996	7.05637	-1.55088	0
Os.11385.4.A1_at	4.50553	4.22909	3.96393	3.84423	3.24481	3.55044	-0.686354	0.00126022
Os.11386.1.S1_at	11.5615	11.4495	11.5996	11.3665	11.3651	11.0323	-0.282243	1
Os.11387.1.S1_a_at	2.75667	2.80347	2.85289	2.81247	2.87042	2.9688	0.0795566	1
Os.11388.1.S1_at	4.18904	4.5708	4.4665	3.89033	4.29311	3.7743	-0.422865	1
Os.11389.1.S1_at	6.85766	6.39219	6.52055	5.88392	5.41968	5.46591	-1.0003	2.48557e-11
Os.11390.1.S1_at	3.0593	3.55344	3.12216	3.05174	3.12815	3.38982	-0.0550628	1
Os.11391.1.S1_at	2.24342	2.24387	2.26388	2.24584	2.26543	2.27004	0.0100503	1
Os.11392.1.A1_at	3.30573	2.95549	2.79643	2.76238	2.78136	2.76106	-0.250948	1
Os.11392.2.S1_at	2.51868	2.52826	2.54797	2.55128	2.58862	2.57648	0.0404882	1
Os.11393.1.S1_at	2.91169	3.01066	2.9076	3.30107	3.22189	3.31768	0.3369	1
Os.11393.1.S2_at	9.54265	9.43145	9.76878	9.54735	9.5736	9.46082	-0.0537035	1
Os.11394.1.S1_at	2.75223	2.84103	2.86256	2.77074	2.88736	2.94398	0.048752	1
Os.11396.1.S1_at	7.90809	7.84433	7.57753	8.21176	8.37898	8.28644	0.515741	1
Os.11397.1.S1_at	2.37712	2.37513	2.38675	2.37983	2.39597	2.43322	0.0233369	1
Os.11398.1.S1_at	2.55541	2.55185	2.55337	2.55935	2.56522	2.57406	0.0126663	1
Os.11399.1.S1_at	5.6841	5.49647	5.28446	3.18497	3.04275	3.1709	-2.35547	0
Os.11402.1.S1_at	8.43789	8.52904	8.70034	8.14127	8.02152	7.94041	-0.521356	1
Os.11403.1.S1_at	7.55992	6.97793	6.92334	10.7048	10.3194	10.56	3.37432	0
Os.11404.1.S1_s_at	2.49897	2.45853	2.51153	2.46364	2.48459	2.52632	0.00184053	1
Os.11405.1.S1_at	8.39959	8.53265	8.57152	8.66102	8.55179	8.8208	0.176618	1
Os.11407.1.S1_at	7.18159	6.5797	6.91662	9.12083	9.16762	9.10051	2.23702	0
Os.11408.1.S1_at	2.68609	2.67733	2.67683	2.90939	2.6939	2.68887	0.0839695	1
Os.11408.1.S2_at	8.56113	8.19082	8.2195	7.63609	7.34115	7.60548	-0.796249	4.90952e-06
Os.11409.1.S1_at	4.20222	4.30857	3.49545	2.42531	2.5158	3.18119	-1.29464	0
Os.11411.2.S1_a_at	10.4252	10.4017	10.288	9.83791	9.68779	9.57807	-0.670362	0.00264715
Os.11412.1.S1_a_at	9.83528	10.0535	10.147	9.21709	9.48705	9.79488	-0.512274	1
Os.11414.1.S1_at	2.91087	2.90847	2.92521	3.52676	2.92718	2.93387	0.214418	1
Os.11415.1.S1_at	8.78366	8.73715	8.78475	8.7778	8.73919	8.46789	-0.106895	1
Os.11416.1.S1_at	7.278	7.44958	7.58468	6.53314	6.65402	6.53038	-0.864906	1.03014e-07
Os.11417.1.S1_at	4.45783	4.91214	4.72163	4.95954	6.34625	5.46749	0.893893
Os.11418.1.S1_at	9.46893	9.40958	9.4572	9.09297	9.05594	8.69061	-0.498733	1
Os.11419.1.S1_at	10.9894	10.8953	10.9205	10.8072	10.7518	10.4785	-0.255917	1
Os.11420.1.S1_at	10.0366	10.0558	9.97845	8.88108	8.88513	8.95765	-1.11568	0
Os.11421.1.S1_at	12.3172	11.9697	12.069	12.0995	11.9888	11.8569	-0.136962	1
Os.11421.2.S1_x_at	11.7509	11.5331	11.5129	11.1294	11.1249	10.9147	-0.542613	0.551241
Os.11422.1.S1_at	7.16136	7.35536	7.7087	6.60457	6.67203	6.89399	-0.684939	0.00134664
Os.11423.1.S1_at	9.25183	9.20066	9.25868	8.51643	8.42814	8.34738	-0.806409	2.82553e-06
Os.11424.1.S1_x_at	6.38669	6.47693	6.35769	5.60515	5.6924	5.52844	-0.79844	4.36053e-06
Os.11425.1.S1_at	10.1793	10.3757	10.4989	9.242	9.45161	9.66108	-0.899727	1.29125e-08
Os.11426.2.S1_x_at	2.13065	2.11821	2.11831	2.11248	2.11782	2.12377	-0.00436713	1
Os.11429.1.S1_at	4.38056	4.18121	4.35076	5.09073	4.61842	4.40401	0.400215	1
Os.11431.1.S1_at	6.57426	6.44021	6.61665	6.43591	6.48589	5.92474	-0.261529	1
Os.11431.2.S1_at	2.32288	2.30777	2.41834	2.32135	2.34557	2.35127	-0.0102691	1
Os.11432.1.S1_s_at	6.76212	6.84384	7.00653	7.16171	7.32961	6.87787	0.252235	1
Os.11432.1.S1_x_at	5.9566	5.64173	5.92599	6.17208	6.04954	5.73018	0.142494	1
Os.11434.1.S1_at	8.1907	7.74756	7.69918	8.08807	8.0866	7.96069	0.165974	1
Os.11435.1.S1_at	10.1027	10.1614	10.273	9.15787	9.08403	8.98419	-1.10366	0
Os.11437.1.S1_at	3.19348	3.69247	3.20759	6.84206	6.90001	7.47782	3.70879	0
Os.11439.1.S1_at	6.98442	6.64834	6.50731	6.82103	6.53316	6.54752	-0.0794562	1
Os.11440.1.S1_at	3.60102	4.03162	3.52956	3.94785	4.2748	5.09456	0.718332	0.000271874
Os.11442.1.S1_at	9.29775	9.12513	9.36977	10.1238	10.1367	9.90963	0.792511	6.00576e-06
Os.11443.1.S1_a_at	2.58692	2.6221	2.64102	2.58991	2.62626	2.67261	0.0129126	1
Os.11444.1.S1_at	10.4902	10.1147	10.21	10.9651	10.751	10.5295	0.476883	1
Os.11445.1.S1_at	2.74011	4.1976	2.83495	2.63972	3.38954	3.90102	0.0525419
Os.11446.1.S1_at	10.8085	11.1375	11.0635	10.5378	10.6359	10.5326	-0.434378	1
Os.11448.2.S1_x_at	4.03126	4.23748	3.91098	3.72576	3.17357	3.71279	-0.522534	1
Os.11450.1.S1_at	8.06167	8.13705	7.31647	6.91783	7.2897	7.27061	-0.679015	0.00177526
Os.11450.1.S2_a_at	10.0203	9.49193	8.16688	9.27775	9.12857	9.13464	-0.0460574
Os.11450.1.S3_a_at	11.9223	11.2047	11.1277	11.2695	11.1823	11.1934	-0.203189	1
Os.11452.1.S1_at	7.23729	6.81334	6.70885	6.90805	7.11618	7.03763	0.100796	1
Os.11453.1.S1_x_at	4.19505	4.68321	4.21196	3.30305	3.14563	2.8236	-1.27265	0
Os.11454.1.S1_x_at	2.48346	2.4886	2.49604	2.48038	2.50665	2.50845	0.0091265	1
Os.11454.2.S1_at	2.70483	2.90633	2.72013	2.58329	2.73438	2.74738	-0.0887479	1
Os.11456.1.S1_at	2.64805	2.69087	2.64053	2.58536	2.63639	2.64215	-0.0385118	1
Os.11458.1.S1_at	7.67214	7.70495	7.76855	8.6623	8.54822	9.03089	1.03193	0
Os.11459.1.S1_at	9.68039	9.67896	9.65619	8.22261	8.19003	7.91754	-1.56179	0
Os.11460.1.S1_at	2.60833	2.59166	2.67581	2.59124	2.70533	2.65272	0.0244987	1
Os.11462.1.S1_at	5.91346	5.92551	6.41755	5.71961	5.96364	5.98765	-0.19521	1
Os.11463.1.S1_at	11.2886	11.3928	11.2984	10.4721	10.6079	10.236	-0.887905	2.63594e-08
Os.11464.1.S1_at	3.67035	3.61928	3.73651	2.90433	2.87287	2.62566	-0.874427	5.88334e-08
Os.11465.1.S1_at	5.24145	7.20408	5.38871	3.68335	4.58063	4.95222	-1.53935
Os.11466.1.S1_at	7.61578	7.31741	7.47628	7.37066	7.36885	7.29469	-0.125093	1
Os.11467.1.S1_at	9.52554	9.22619	9.3755	9.88873	9.82802	9.80753	0.465678	1
Os.11468.1.S1_at	6.51928	6.37032	6.47656	6.56028	6.65438	6.62718	0.15856	1
Os.11469.1.S1_at	2.52671	2.57665	2.57274	2.63385	3.13742	2.67071	0.25529	1
Os.1147.1.A1_at	5.10531	5.09467	5.25521	4.70152	4.47042	4.35339	-0.643284	0.00895857
Os.11471.1.S1_at	2.46751	2.46553	2.83286	2.46797	2.48739	2.49104	-0.1065	1
Os.11472.1.S1_at	3.17758	3.82031	3.39809	3.62227	3.48005	3.45626	0.0541997	1
Os.11473.1.A1_at	2.52337	2.50412	2.54096	2.51548	2.55337	2.52759	0.00933006	1
Os.11474.1.S1_at	3.75096	4.07607	3.95405	5.04689	5.77219	5.32154	1.45318	0
Os.11475.1.S1_a_at	3.37583	2.78345	2.73876	2.73292	2.72472	2.65821	-0.260729	1
Os.11475.1.S1_at	4.53671	3.77071	3.93162	3.94418	3.9204	3.46036	-0.304703	1
Os.11475.2.S1_at	4.74892	4.95476	4.95587	3.85629	4.22514	3.28468	-1.09781	0
Os.11475.3.S1_at	3.0944	3.29571	3.45094	2.82577	3.07812	2.99152	-0.315211	1
Os.11475.3.S1_x_at	3.74002	4.03111	3.86216	2.79483	3.09924	2.71841	-1.00693	1.24278e-11
Os.11476.1.S1_at	4.44148	5.92781	5.08167	2.85925	2.63088	3.05789	-2.30098
Os.11477.1.S1_at	2.74316	2.73318	2.77022	2.73358	2.7972	2.93781	0.0740077	1
Os.11478.1.S1_at	3.71773	3.69322	2.97944	2.64151	2.88695	2.9599	-0.634012	0.0134534
Os.11479.1.S1_at	9.69021	9.87473	9.98119	10.328	10.2564	10.4257	0.488017	1
Os.1148.1.S1_at	3.05212	3.16731	2.98513	2.80088	2.43508	2.4806	-0.496002	1
Os.11481.1.S1_s_at	9.58341	9.45638	9.82622	9.91683	9.98225	9.85739	0.296819	1
Os.11483.1.S1_at	7.56949	7.34339	7.43091	7.46386	7.51963	7.30843	-0.0172916	1
Os.11483.2.S1_at	2.77071	2.76341	2.82186	2.81409	2.94459	2.85817	0.086961	1
Os.11484.1.S1_at	4.20913	4.04255	3.69553	3.4384	3.42005	3.61297	-0.491927	1
Os.11485.1.S1_at	10.222	10.3196	10.3875	9.38586	9.3745	9.12123	-1.01588	1.24278e-11
Os.11487.1.S1_s_at	7.33562	7.54071	7.09934	6.80272	6.47551	6.94347	-0.584655	0.106774
Os.11488.1.S1_at	10.5211	10.4661	10.5873	10.4696	10.4871	10.1996	-0.139437	1
Os.11489.1.S1_a_at	9.04983	9.61548	9.01572	14.3214	14.1718	14.3308	5.04766	0
Os.11489.3.S1_x_at	9.39576	9.82679	9.65432	14.2688	14.1391	14.3517	4.62761	0
Os.11489.4.S1_x_at	7.54083	8.01797	7.92099	13.4393	13.1548	13.397	5.5038	0
Os.1149.1.S1_at	7.42465	6.86533	6.76576	6.7933	6.55848	6.48597	-0.405992	1
Os.11490.1.S1_at	5.98405	5.95681	5.11379	5.12903	5.26662	4.59161	-0.689131	0.001106
Os.11490.1.S2_at	8.08556	8.06168	8.16699	7.96936	8.06532	8.12143	-0.0527084	1
Os.11491.1.S1_at	11.9407	11.9007	12.0076	11.9249	11.9793	11.7931	-0.0505362	1
Os.11493.1.A1_at	6.20065	6.96219	6.95316	4.17311	5.12315	5.30279	-1.83898
Os.11494.1.S1_a_at	5.25873	5.49152	5.22183	4.39059	4.46161	4.50391	-0.871985	6.79678e-08
Os.11495.1.S1_at	10.3409	10.3505	10.4104	10.0074	9.95969	9.92613	-0.402887	1
Os.11496.1.S1_at	5.96216	6.63514	6.32539	6.02256	6.08505	5.88135	-0.311245	1
Os.11497.1.S1_at	9.8836	10.1065	9.99238	9.68076	9.67821	10.0234	-0.200044	1
Os.11498.1.S1_at	11.305	11.6023	11.5532	10.326	10.3418	10.2322	-1.18686	0
Os.11499.1.S1_at	5.61931	6.19025	5.34842	6.72758	7.08627	7.19032	1.28206	0
Os.115.1.S1_at	9.16472	9.1421	9.18422	8.80654	8.7781	8.73275	-0.391218	1
Os.1150.1.S1_at	2.53556	3.04051	2.61034	2.71094	2.82762	2.64585	-0.00066678	1
Os.11500.1.S1_at	7.58459	7.66313	7.78488	8.0026	8.00382	7.51205	0.161957	1
Os.11501.1.S1_at	11.952	12.1611	12.0065	10.7337	10.8711	10.6504	-1.28809	0
Os.11502.1.S1_at	10.3767	10.7408	10.8165	9.86986	10.191	10.2202	-0.550964	0.401459
Os.11503.1.S1_at	9.17513	9.30051	9.06397	9.33907	9.41998	9.33683	0.185426	1
Os.11504.1.S1_at	11.362	11.4002	11.4975	11.1431	11.1198	11.0988	-0.299313	1
Os.11505.1.S1_at	10.0309	9.94282	9.9781	9.98693	9.97594	9.65473	-0.111389	1
Os.11506.1.S1_at	5.04673	5.12985	4.77846	4.84282	4.81852	4.96918	-0.108174	1
Os.1151.1.S1_a_at	8.80298	9.14804	9.5064	8.94518	9.02718	9.13794	-0.115709	1
Os.1151.1.S1_at	10.2692	10.1055	10.3609	10.255	10.1331	10.361	0.00451609	1
Os.1151.1.S1_x_at	10.3447	10.3024	10.4793	10.4563	10.3231	10.4448	0.0326203	1
Os.1151.2.S1_a_at	8.72332	9.05722	9.39862	8.67818	8.96499	9.02958	-0.168804	1
Os.1151.2.S1_at	2.99474	3.24862	3.13095	3.57438	3.59226	2.98021	0.257514	1
Os.1151.2.S2_a_at	5.54173	6.02588	5.97666	5.72489	5.99012	6.19182	0.120854	1
Os.1151.2.S2_at	3.31177	3.51836	3.52733	3.81477	3.87164	3.82289	0.383945	1
Os.11510.1.S1_at	2.37365	2.37408	2.40322	2.3764	2.4055	2.42096	0.0173106	1
Os.11510.1.S1_s_at	2.2696	2.26754	2.26737	2.26596	2.30837	2.29449	0.0214349	1
Os.11511.1.S1_at	9.05544	9.14673	9.34363	9.09188	8.92121	8.9995	-0.177737	1
Os.11511.2.S1_at	3.21047	3.19873	3.31772	3.21566	3.36513	3.53877	0.130879	1
Os.11511.2.S1_x_at	4.32043	4.32467	4.5574	4.18522	4.36661	4.08318	-0.189162	1
Os.11513.1.S1_at	10.6194	10.8627	10.5403	6.93794	7.30484	8.22496	-3.18489
Os.11516.1.S1_s_at	6.66246	6.64784	6.7992	7.59859	7.41598	7.61889	0.841318	4.02239e-07
Os.11517.1.S1_at	11.053	11.5352	11.5004	9.95745	9.92177	10.1352	-1.35805	0
Os.11518.1.S1_at	4.94533	5.21476	5.19364	4.89827	4.93405	4.93995	-0.19382	1
Os.11519.1.S1_a_at	9.55806	9.49068	9.33863	14.018	13.9376	13.9191	4.4958	0
Os.11519.2.S1_x_at	9.58044	9.61573	9.59787	13.9283	13.9425	13.9835	4.35342	0
Os.11520.1.S1_at	2.43429	3.91223	2.41115	7.67704	7.53258	7.67478	4.70891
Os.11522.2.S1_at	2.77993	2.88179	2.91249	2.91898	2.95682	3.017	0.106196	1
Os.11523.1.S1_at	8.74913	9.27192	8.83674	8.07383	8.18487	7.8584	-0.913562	5.53039e-09
Os.11524.1.S1_at	5.71793	5.73204	4.78576	5.31453	5.29685	4.96849	-0.218621	1
Os.11525.1.S1_s_at	4.98613	5.13632	5.46268	6.3559	6.25471	6.56225	1.19591	0
Os.11526.1.S1_at	8.18321	8.16463	8.1925	8.80772	8.66585	8.65733	0.530187	0.876342
Os.11526.1.S2_at	3.97019	3.75456	3.76053	3.12195	3.43377	3.02386	-0.635232	0.0127564
Os.11527.1.S1_at	10.1117	10.2951	10.2869	9.81493	9.7686	9.69315	-0.47234	1
Os.11528.1.S1_at	12.0535	12.2464	12.1631	11.2602	11.4075	11.487	-0.769476	2.03869e-05
Os.1153.1.S1_at	1.98221	1.9711	1.97763	1.97234	1.97504	1.97959	-0.00132244	1
Os.11530.1.S1_at	5.5691	5.75315	6.10782	6.07132	6.06945	6.32326	0.344657	1
Os.11532.1.S1_at	2.91246	2.91121	3.03768	2.893	2.9526	3.02011	0.00145604	1
Os.11533.1.S1_at	11.542	11.7347	11.5626	10.7837	10.9426	10.8961	-0.738994	9.74371e-05
Os.11534.1.S1_at	10.3247	10.3415	10.3936	10.4048	10.1736	10.1778	-0.101194	1
Os.11535.1.S1_at	10.5363	10.5166	10.564	10.4985	10.6237	10.3502	-0.048169	1
Os.11538.1.S1_at	2.44315	2.43542	2.43724	2.43693	2.44837	2.59898	0.0561547	1
Os.11541.1.S1_at	12.7334	12.8019	12.7485	11.8432	11.9543	11.9803	-0.835329	5.65143e-07
Os.11543.1.S1_a_at	12.2127	12.1132	12.068	12.1013	12.0231	11.9764	-0.0976967	1
Os.11546.1.S1_at	5.32122	7.2082	5.20876	7.35219	8.40821	10.2449	2.7557
Os.11547.1.S1_s_at	3.67873	5.72939	3.71854	4.26508	7.44646	7.94245	2.17578
Os.11548.1.S1_at	7.79594	8.4557	7.98546	9.36222	8.6401	9.47155	1.07892	0
Os.11549.1.S1_at	2.7454	4.28607	2.64563	2.59913	2.76418	3.50116	-0.270881
Os.11550.1.S1_at	2.51248	2.51617	2.53307	2.51804	2.53369	2.5534	0.0144745	1
Os.11551.1.S1_at	2.71302	2.78396	2.80547	2.74686	2.83461	2.85376	0.0442621	1
Os.11552.1.S1_at	2.70861	2.68327	2.73256	2.70605	2.76625	2.78549	0.044448	1
Os.11552.1.S2_at	3.52821	3.76939	3.3646	2.45196	2.19407	2.50799	-1.16939	0
Os.11553.1.S1_at	2.6019	2.56246	2.6007	2.55658	2.61296	2.70357	0.036016	1
Os.11554.1.S1_at	2.6919	2.6948	2.72445	2.67791	2.74585	2.83069	0.047766	1
Os.11555.1.S1_at	2.21461	2.21257	2.21904	2.21642	2.22861	2.23223	0.0103459	1
Os.11556.1.S1_at	2.43229	2.42367	2.44046	2.43372	2.46679	2.56779	0.0572928	1
Os.11557.1.S1_at	2.4947	2.54355	2.61749	2.52206	2.53962	2.59821	0.00138704	1
Os.11558.1.S1_at	4.77761	5.67316	5.269	3.68978	4.86974	4.92961	-0.743549
Os.11559.1.S1_at	2.58086	2.58087	2.58901	2.55094	2.60009	2.65765	0.0193066	1
Os.11561.2.S1_a_at	2.6181	2.65387	2.6658	2.63935	2.70745	2.77179	0.0602746	1
Os.11563.1.S1_at	2.68378	2.69071	2.80014	2.74133	2.80507	2.82269	0.0648227	1
Os.11564.1.S1_at	5.18258	5.04692	4.98925	3.59356	3.45573	3.65333	-1.50537	0
Os.11565.1.S1_at	2.34343	2.33725	2.34913	2.33947	2.36057	2.40729	0.0258366	1
Os.11566.1.S1_at	3.37235	3.8646	3.94104	2.93096	3.27408	3.35141	-0.540515	0.596549
Os.11567.1.S1_a_at	3.38449	3.38412	2.85864	2.95162	2.98154	3.18189	-0.170734	1
Os.11567.1.S2_a_at	6.54834	7.08792	7.14742	6.59407	6.81086	6.84576	-0.177663	1
Os.11568.1.A1_x_at	6.00089	5.78834	5.02527	5.61537	5.48803	5.07348	-0.21254	1
Os.11568.1.S1_at	2.56783	2.4927	2.52069	2.52047	2.52	2.52404	-0.00557053	1
Os.11568.2.S1_at	8.10033	7.90567	7.96601	7.52248	7.76966	7.46086	-0.40633	1
Os.11569.1.S1_at	2.51714	2.55664	2.56613	2.52853	2.58205	2.59796	0.0228741	1
Os.11570.1.S1_at	5.2891	5.30702	5.37258	4.73126	4.9756	5.12313	-0.37957	1
Os.11570.1.S1_s_at	6.18052	6.33163	6.334	6.25278	5.86249	5.36061	-0.456757	1
Os.11572.1.S1_at	6.81123	6.59435	6.71597	6.04999	6.45902	6.42328	-0.396416	1
Os.11573.2.A1_a_at	2.83036	2.75725	2.78783	3.19456	2.78872	2.78811	0.131986	1
Os.11573.2.A2_a_at	1.78022	1.76841	1.76688	1.76825	1.76485	1.76883	-0.00453051	1
Os.11573.5.A1_x_at	3.14346	3.11733	3.19515	3.0945	3.18905	3.27462	0.0340735	1
Os.11573.7.A1_x_at	2.12083	2.09634	2.13168	2.10902	2.10632	2.11801	-0.0051647	1
Os.11575.1.S1_a_at	2.46468	2.52202	2.65241	2.4444	2.58458	2.5168	-0.03111	1
Os.11575.1.S1_at	3.79235	4.22462	4.27407	3.41464	3.84165	3.40244	-0.544105	0.521054
Os.11575.2.S1_a_at	2.59618	2.60412	2.61173	2.60524	2.61628	2.67204	0.0271769	1
Os.11575.3.S1_x_at	2.83906	2.9109	2.97347	3.03974	3.23859	3.09664	0.217177	1
Os.11575.4.S1_x_at	2.7058	2.6791	2.71193	2.7059	2.86844	2.75012	0.0758789	1
Os.11576.1.S1_a_at	10.1248	9.95487	9.87761	10.259	10.0204	9.94504	0.0890401	1
Os.11577.1.S1_a_at	5.04835	5.18758	5.12177	4.1882	4.6539	4.62449	-0.630372	0.0157581
Os.11578.1.S1_at	3.02596	3.19923	3.12393	2.76444	2.94657	3.03492	-0.201064	1
Os.11580.1.S1_at	2.63799	2.64162	2.64608	2.63864	2.64176	2.6541	0.00293573	1
Os.11581.1.S1_at	2.99037	2.99099	3.4756	3.48657	3.57392	3.49854	0.367355	1
Os.11582.1.S1_s_at	11.4599	11.7993	11.6257	10.1542	10.1819	10.0127	-1.512	0
Os.11582.2.S1_at	10.6843	11.0241	10.847	10.1121	10.2751	10.5084	-0.553288	0.367266
Os.11583.1.S1_at	3.2234	2.8527	3.0184	2.84832	2.72727	2.99353	-0.175125	1
Os.11584.1.S1_at	4.45201	4.31644	4.41274	6.37625	6.39701	6.2642	1.95209	0
Os.11584.1.S1_s_at	4.85733	4.6398	4.53536	6.98474	7.02395	6.68658	2.22092	0
Os.11584.2.S1_x_at	4.15893	3.76037	3.87364	5.25522	5.14394	4.43156	1.0126	1.24278e-11
Os.11585.1.S1_at	5.47937	5.34416	5.45232	5.3741	5.41497	5.4946	0.00261021	1
Os.11586.1.S1_at	2.88082	2.88222	2.88677	2.87838	2.85818	2.89983	-0.00447446	1
Os.11587.1.S1_at	5.16955	5.35402	5.58858	5.28794	5.43521	5.43049	0.0138269	1
Os.11587.2.S1_at	2.51459	2.51551	2.69804	2.51489	2.55926	2.57877	-0.025073	1
Os.11587.2.S1_x_at	6.42187	6.92173	6.84145	5.90445	6.15297	6.11714	-0.670164	0.00267134
Os.11588.1.S1_at	3.45943	3.76716	3.45877	3.40957	3.26492	3.44193	-0.189652	1
Os.11590.1.S1_at	8.5357	8.85183	8.53705	8.15374	8.00431	7.91453	-0.617333	0.0275707
Os.11590.1.S2_at	9.99011	10.1164	10.0836	9.46206	9.50786	9.18192	-0.679405	0.0017434
Os.11591.1.S1_x_at	8.99557	8.64724	8.64292	9.07327	9.1113	9.2985	0.399112	1
Os.11591.2.S1_at	2.88356	2.78563	2.88337	2.85079	2.89515	3.02029	0.0712273	1
Os.11593.1.S1_x_at	3.5202	2.86493	2.44625	2.98253	3.07292	2.94786	0.0573059	1
Os.11595.1.S1_at	3.0381	2.91255	2.76582	2.64086	2.75679	2.78963	-0.176392	1
Os.11595.1.S2_at	2.82142	3.01938	3.14019	3.01913	3.05923	3.10881	0.0687257	1
Os.11595.2.S1_at	2.66089	2.65441	2.68083	2.66368	2.72854	2.76256	0.0528829	1
Os.11596.1.S1_at	2.44839	2.95908	2.26054	2.26055	2.27553	2.42372	-0.236066	1
Os.11596.1.S2_at	8.72749	8.61827	8.7913	7.83613	8.33284	8.3697	-0.532795	0.795729
Os.11597.1.S1_at	6.97227	7.40932	7.49754	7.21878	7.0779	7.01763	-0.188272	1
Os.11598.1.S1_at	6.19568	6.02593	6.13394	5.87379	5.55085	5.65142	-0.426496	1
Os.11599.1.S1_at	5.6984	5.69621	5.84515	6.51346	6.66589	6.30256	0.747389	6.37133e-05
Os.116.1.S1_at	2.97259	3.00322	3.03068	2.98679	2.99944	3.01596	-0.00143532	1
Os.11600.1.S1_at	9.03519	8.66872	8.83503	9.1724	9.04614	8.98456	0.221386	1
Os.11601.1.S1_at	4.62996	4.78952	4.60019	3.54999	3.66064	4.06527	-0.914586	5.19484e-09
Os.11602.1.S1_at	2.76498	2.80015	2.80785	2.80218	2.85664	2.92497	0.0702716	1
Os.11603.1.S1_at	7.90705	8.07961	7.91078	8.28534	7.95508	8.23971	0.194231	1
Os.11604.1.S1_at	9.16707	9.1004	9.34443	8.79227	8.71159	8.37973	-0.576105	0.150459
Os.11604.2.S1_at	5.5754	5.52543	5.55227	5.9889	5.6221	5.74957	0.235822	1
Os.11606.1.S1_at	10.7106	10.6018	10.4985	10.6611	10.664	10.4896	0.00126261	1
Os.11608.1.S1_at	2.60584	2.60845	2.72111	2.61566	2.6443	2.68404	0.00286896	1
Os.11609.1.S1_at	8.04935	7.84785	7.84087	8.57421	8.52557	8.50294	0.621551	0.0230342
Os.11610.1.S1_at	4.9388	4.82899	5.30565	5.97674	5.95397	5.47032	0.775865	1.4576e-05
Os.11610.2.S1_at	8.84643	8.50787	8.53937	8.65385	8.43478	8.32281	-0.160741	1
Os.11611.1.S1_at	6.30226	6.10552	6.03577	4.90074	4.53319	4.65289	-1.45224	0
Os.11612.1.S1_at	3.42575	3.32276	3.40844	3.15632	3.4067	3.56254	-0.0104677	1
Os.11614.1.S1_s_at	8.22608	8.25992	8.40475	7.9434	8.1214	8.08653	-0.246472	1
Os.11615.1.S1_at	6.79602	6.94842	5.60082	6.26884	6.15873	5.93217	-0.328505
Os.11615.1.S2_at	10.8281	10.8323	10.5603	10.9336	10.86	11.2195	0.264155	1
Os.11616.1.S1_at	7.89409	7.46846	7.15386	6.26226	6.41435	6.56707	-1.09091	0
Os.11617.1.S1_at	5.33714	4.80399	5.0172	5.33883	5.82512	5.82758	0.611068	0.0359315
Os.11618.1.S1_at	5.52197	5.37244	5.54211	4.81159	4.88299	4.05651	-0.895144	1.70386e-08
Os.11618.2.S1_at	3.88862	4.23502	3.93475	3.46247	3.91287	3.35653	-0.442174	1
Os.11619.1.A1_at	7.94139	7.54292	7.70472	7.2071	6.96713	6.99516	-0.673213	0.00232195
Os.11620.1.S1_a_at	8.13218	7.99174	8.00298	8.10248	8.10124	7.67616	-0.0823403	1
Os.11621.1.S1_at	3.5791	2.93767	2.86575	2.82461	2.88014	2.81817	-0.286533	1
Os.11622.1.S1_at	8.0731	7.73257	8.02371	8.10347	8.17213	8.03056	0.158926	1
Os.11623.1.S1_a_at	4.33769	4.52455	3.80434	2.95454	2.9077	2.609	-1.39845	0
Os.11624.1.S1_at	10.7838	11.0963	10.9675	10.0613	10.3082	10.3316	-0.715502	0.000312228
Os.11625.1.S1_at	8.08961	7.89238	8.20543	7.39712	7.52794	7.19831	-0.688018	0.00116549
Os.11626.1.S1_at	7.98331	8.05904	8.01638	6.53746	7.2553	7.2762	-0.996593	2.48557e-11
Os.11627.1.S1_at	6.43818	6.04514	6.09378	5.35733	5.60752	5.0938	-0.839482	4.46545e-07
Os.11628.1.S1_at	5.1699	4.9186	4.9746	4.48206	4.55174	3.66393	-0.788459	7.46476e-06
Os.11629.1.S1_at	5.74917	5.71418	4.67279	6.54106	7.04495	6.45149	1.30045
Os.11630.1.S1_at	8.60492	8.56818	8.51146	6.77788	6.68373	6.31472	-1.9694	0
Os.11630.2.A1_at	2.5762	2.6028	2.63619	2.59935	2.67033	2.69915	0.0512119	1
Os.11631.1.S1_at	4.91502	4.52845	4.25762	6.29815	6.61267	6.01964	1.74313	0
Os.11632.1.S1_at	10.4303	10.4032	10.3729	10.8004	10.8415	10.5888	0.34144	1
Os.11633.3.S1_at	2.69665	2.7232	2.84014	2.72118	2.81181	2.95173	0.0749093	1
Os.11634.1.S1_at	8.07939	7.61134	7.61786	6.9535	6.92356	6.97856	-0.817658	1.52065e-06
Os.11635.1.S1_at	6.12052	5.56495	5.919	6.31381	6.33865	5.93577	0.327924	1
Os.11636.1.S1_at	7.53032	7.16835	7.03641	7.38662	7.32929	7.14507	0.0419649	1
Os.11637.1.S1_at	6.37491	6.31765	6.63658	8.26306	7.86852	8.39754	1.73332	0
Os.11638.1.S1_at	2.63413	2.63949	2.66968	2.66847	2.70205	2.70781	0.0450127	1
Os.11639.1.S1_at	5.23436	4.4444	3.82809	5.73227	6.06855	5.64649	1.31349
Os.11640.1.S1_at	4.94473	5.20135	4.8926	4.81468	4.39036	4.80948	-0.341392	1
Os.11641.1.S1_at	2.68762	2.96254	2.66044	2.79137	2.65819	2.71243	-0.0495376	1
Os.11642.1.S1_at	7.48407	7.25079	7.41542	8.60987	8.34219	8.64413	1.14864	0
Os.11643.1.S1_at	7.45853	7.8886	7.6587	7.25912	7.55273	7.70356	-0.163472	1
Os.11644.1.S1_at	7.54762	7.20153	7.11711	7.11488	7.17376	7.02959	-0.182676	1
Os.11645.1.S1_at	7.93699	7.98904	8.00289	7.23996	7.38573	6.83552	-0.822568	1.15738e-06
Os.11646.1.S1_at	8.80064	9.01107	8.93957	9.43574	9.50176	9.51661	0.56761	0.210574
Os.11647.2.S1_a_at	5.67313	6.00996	5.76816	7.02186	6.77764	7.08921	1.14582	0
Os.11648.1.S1_at	5.31434	5.14521	5.66965	4.90248	5.19475	5.29614	-0.245276	1
Os.11649.1.S1_at	8.98656	9.41556	9.23791	8.73178	8.71356	8.4936	-0.567026	0.215456
Os.11650.1.S1_at	7.95869	8.06977	7.83775	7.21115	7.2752	7.31502	-0.688281	0.00115115
Os.11651.1.S1_at	6.94373	6.88581	7.15563	6.87656	7.33996	6.30324	-0.155136	1
Os.11652.1.S1_at	6.15502	6.04888	6.08254	6.36975	6.42901	6.45692	0.32308	1
Os.11654.1.S1_at	4.17195	4.1667	3.69097	3.37276	3.48198	3.29399	-0.626962	0.0182598
Os.11655.1.S1_at	7.77954	7.19453	7.53464	8.1214	7.99606	7.85655	0.488433	1
Os.11656.1.S1_at	10.4244	10.0523	10.5119	10.3465	10.2223	10.3506	-0.0230582	1
Os.11657.1.S1_at	4.52921	5.04641	4.71588	6.39215	6.98016	6.45643	1.84575	0
Os.11658.1.S1_at	6.92538	7.70518	5.94791	7.90043	8.19305	8.29441	1.26981
Os.11658.1.S2_at	9.39929	9.25404	9.10229	10.4552	10.3273	10.5513	1.19273	0
Os.11659.1.S1_at	4.28376	4.2817	4.80587	4.21791	4.32589	4.13634	-0.230398	1
Os.11660.1.S1_at	6.86435	6.95574	7.10284	7.60905	7.87441	7.29152	0.617351	0.0275493
Os.11661.1.S1_a_at	3.92504	3.92418	3.91083	3.64951	3.90316	3.6989	-0.169494	1
Os.11662.1.S1_at	8.49282	8.55335	8.62231	8.50535	8.6916	8.34265	-0.0429609	1
Os.11664.1.S1_at	8.28474	8.22332	8.02762	10.9368	10.8694	11.1738	2.81479	0
Os.11665.1.S1_at	4.53	4.2459	4.44651	4.49841	4.58225	4.52726	0.128504	1
Os.11666.1.S1_at	6.70523	6.64396	6.56921	7.30328	7.62419	6.97132	0.660135	0.00421864
Os.11666.1.S1_s_at	6.85308	7.16683	7.09928	7.29967	7.74626	7.32302	0.416586	1
Os.11668.1.S1_at	9.61244	9.60377	9.858	8.85945	8.91686	8.56878	-0.909704	7.0093e-09
Os.11669.1.S1_at	9.2916	9.25861	9.25478	9.13018	9.26285	9.03835	-0.124534	1
Os.11670.1.S1_at	6.35179	6.52704	6.45664	5.97148	5.76618	5.40786	-0.729985	0.000152941
Os.11671.1.S1_at	5.99453	5.83173	5.69269	4.12967	4.11091	3.91179	-1.78886	0
Os.11673.2.S1_x_at	5.00903	4.95871	4.29943	3.44251	3.41253	4.05173	-1.12013	0
Os.11674.1.S1_at	2.47548	2.48068	2.48826	2.48206	2.49732	2.50119	0.0120455	1
Os.11675.1.A1_at	2.63112	2.65931	2.67937	2.65218	2.70764	2.95289	0.114302	1
Os.11677.1.S1_x_at	2.92369	2.9359	2.90455	2.8286	3.52724	3.18563	0.259107	1
Os.11677.2.S1_at	2.92764	3.02128	3.06134	3.02593	3.30055	3.49699	0.271067	1
Os.11678.1.S1_at	3.06483	3.07578	3.28682	3.10122	3.47878	3.54023	0.230934	1
Os.11678.2.S1_at	7.2194	7.52663	7.20809	7.1083	7.21268	7.29734	-0.111933	1
Os.11679.1.S1_a_at	7.14396	7.62884	6.20944	6.3527	6.06952	6.50599	-0.684679
Os.11679.1.S2_a_at	9.50118	9.68325	9.59286	9.90455	9.8498	9.94322	0.306762	1
Os.11681.1.S1_at	2.33868	2.33077	2.33835	2.33853	2.56377	2.37439	0.089628	1
Os.11682.1.S1_at	2.36709	2.38065	2.38962	2.37282	2.42647	2.44865	0.0368565	1
Os.11683.1.S1_at	8.73562	8.39949	8.33045	8.49232	8.43802	8.54479	0.00318798	1
Os.11684.1.S1_at	6.17674	5.83655	6.20683	5.40518	5.54819	5.24074	-0.675337	0.00210512
Os.11685.1.S1_at	9.41559	9.53029	9.58275	9.34272	9.41563	9.17842	-0.197288	1
Os.11686.1.S1_at	7.29556	6.95591	6.99211	7.66217	7.50931	7.38773	0.438545	1
Os.11686.2.S1_x_at	7.32189	7.00932	6.62366	7.09653	6.92879	7.02546	0.0319748	1
Os.11687.1.S1_a_at	6.85749	6.7213	6.91706	5.60027	5.979	6.39275	-0.841277	4.03159e-07
Os.11688.1.S1_at	8.25272	8.46582	8.42761	7.00938	7.04985	6.99497	-1.36398	0
Os.11689.1.S1_at	10.0683	9.71562	9.89769	9.17067	9.21103	8.90831	-0.797185	4.66704e-06
Os.11689.2.S1_at	2.86218	2.98221	3.03348	2.98227	3.05707	3.34735	0.169608	1
Os.11690.1.S1_at	7.24145	7.10877	6.98531	6.94351	6.8544	7.14474	-0.13096	1
Os.11691.1.S1_at	4.32814	4.31978	4.2928	3.7432	3.69328	4.00697	-0.499086	1
Os.11693.1.S1_at	5.22238	5.28887	4.73102	5.13784	5.42347	5.78612	0.368387	1
Os.11694.1.S1_x_at	4.87714	4.87296	4.93298	4.84585	4.9395	4.93639	0.0128851	1
Os.11694.2.S1_at	3.14875	3.51143	3.25762	3.26224	3.16869	2.77402	-0.237615	1
Os.11696.1.S1_a_at	8.32459	8.85404	8.49932	8.00561	8.67961	8.87805	-0.0382287	1
Os.11696.1.S1_at	8.44395	8.66474	8.25954	8.24168	8.5123	8.61045	-0.00126466	1
Os.11696.2.S1_x_at	6.12904	6.90288	6.05955	5.86866	6.49716	6.4632	-0.0874823	1
Os.11697.1.S1_at	3.89629	3.73584	3.70268	4.50449	3.76393	3.89224	0.275282	1
Os.11698.1.S1_at	3.01207	2.68901	2.71507	3.09452	2.63442	2.9726	0.0951283	1
Os.11699.1.S1_at	9.85992	10.0563	10.094	8.60496	8.6846	8.73497	-1.32855	0
Os.117.1.S1_at	8.39797	8.27671	8.55627	8.63449	8.82764	8.76112	0.330765	1
Os.117.2.S1_x_at	7.84942	7.68082	7.25747	7.54583	7.51651	7.16806	-0.185771	1
Os.11701.1.S1_at	6.64049	6.63266	6.63824	7.76603	7.66539	7.68371	1.06791	0
Os.11702.1.S1_at	7.24954	7.26216	7.37256	7.18629	7.32953	7.55247	0.0613426	1
Os.11703.1.S1_at	8.11803	8.18857	8.43089	8.85283	8.78947	8.67743	0.527415	0.970513
Os.11704.1.S1_at	4.74065	4.76885	5.06343	4.35986	4.02233	4.44335	-0.582461	0.11665
Os.11705.1.S1_at	9.24704	9.17787	9.18625	9.27673	9.36366	9.15675	0.0619952	1
Os.11706.1.S1_at	5.94594	4.97842	5.21753	5.26225	5.34575	5.82749	0.0978667	1
Os.11706.1.S1_x_at	6.40731	5.74536	5.87398	5.86392	5.86478	5.91548	-0.127492	1
Os.11707.1.A1_at	3.12902	3.0726	3.09589	3.0782	3.32383	3.39221	0.165579	1
Os.11708.1.S1_at	6.7201	6.1932	6.25812	6.70392	6.35497	6.59507	0.160847	1
Os.11709.1.S1_at	2.71725	2.7027	2.73178	2.69614	2.73963	2.71694	0.000327097	1
Os.11709.1.S2_at	7.51542	7.23069	6.58965	6.7086	6.56264	6.71712	-0.449137	1
Os.11710.1.S1_at	6.3642	6.4175	6.29816	10.146	9.88376	10.0475	3.6658	0
Os.11711.1.S1_at	2.50551	2.51398	2.54217	2.5194	2.52839	2.61539	0.033842	1
Os.11713.1.S1_at	2.38548	2.38962	2.40497	2.39098	2.42846	2.43357	0.0243086	1
Os.11713.1.S1_x_at	3.19651	3.19187	3.28435	3.20095	3.22065	3.17378	-0.0257784	1
Os.11713.2.S1_at	4.50227	4.42152	4.53129	5.22377	5.30929	4.92215	0.666709	0.00312904
Os.11713.2.S1_x_at	8.20191	7.96139	8.16619	8.12901	8.13622	7.99668	-0.0225284	1
Os.11713.3.S1_at	6.87618	6.3898	6.10211	7.80178	7.54159	7.46061	1.1453	0
Os.11714.1.S1_at	7.88381	8.37471	8.29782	5.68315	7.20128	6.90549	-1.5888
Os.11715.2.S1_x_at	9.54995	9.47793	9.62216	8.63749	8.72837	8.42569	-0.952831	4.72258e-10
Os.11716.1.S1_at	8.05648	8.0709	8.06305	7.82759	7.74811	7.47397	-0.380253	1
Os.11717.1.S1_a_at	9.21569	9.28032	9.02254	8.73407	8.70262	8.6832	-0.466219	1
Os.11717.1.S1_at	8.53475	8.63697	8.67748	8.42392	8.13851	7.95332	-0.444486	1
Os.11717.2.S1_at	2.64135	2.66629	2.75488	2.69328	2.71455	2.77916	0.0414909	1
Os.11718.1.S1_at	2.56669	2.55527	2.56208	2.55138	2.56996	2.59899	0.0120951	1
Os.11719.1.S1_at	6.64678	6.8739	6.93025	6.18482	6.70864	6.76034	-0.265711	1
Os.11719.1.S2_at	2.61586	2.62739	2.79443	2.6254	2.65724	2.71871	-0.0121104	1
Os.11720.1.S1_a_at	6.62854	6.2685	5.78585	6.31722	5.93946	5.57779	-0.282803	1
Os.11720.4.A1_at	2.04115	2.03507	2.04128	2.03623	2.03687	2.04457	5.70703e-05	1
Os.11721.1.S1_at	8.34341	8.08021	8.08164	8.58637	8.56402	8.64025	0.428458	1
Os.11722.1.S1_a_at	7.18162	6.8624	6.72568	6.44329	6.62503	6.70232	-0.333021	1
Os.11722.3.S1_at	2.46851	2.46505	2.49738	2.46772	2.51628	2.52885	0.0272994	1
Os.11722.3.S1_x_at	2.22479	2.21743	2.22504	2.21689	2.22509	2.23743	0.0040479	1
Os.11723.1.S1_s_at	7.09721	7.07574	6.96853	6.53007	6.48011	6.7247	-0.468867	1
Os.11723.2.S1_s_at	7.62401	7.71728	7.35371	6.96105	6.90295	7.18197	-0.54968	0.421645
Os.11723.3.S1_at	3.06873	2.64521	2.80305	2.72391	2.74733	2.76613	-0.0932026	1
Os.11723.4.S1_x_at	6.86044	7.02587	6.87574	5.96611	5.92701	5.93828	-0.976881	9.94227e-11
Os.11724.2.S1_s_at	2.76588	2.70505	2.71198	2.71416	2.70882	2.69808	-0.0206161	1
Os.11724.2.S2_s_at	6.36641	6.39793	6.20472	7.15694	7.3319	6.75521	0.758329	3.63768e-05
Os.11725.1.S1_at	5.69083	5.33367	5.23784	5.19451	5.30899	4.696	-0.354278	1
Os.11726.1.S1_at	6.22667	5.77886	6.39238	6.1098	5.99547	6.11422	-0.0594706	1
Os.11726.2.S1_x_at	7.0949	6.8408	7.3212	6.52995	6.8461	6.58835	-0.430829	1
Os.1173.1.S1_at	8.25445	8.09092	8.01482	7.87202	8.0311	7.87337	-0.194567	1
Os.11730.1.S1_at	7.68499	7.41353	7.35665	6.29242	7.19984	7.02611	-0.645597	0.00808756
Os.11731.1.S1_at	11.6266	11.6147	11.6774	11.4066	11.4035	11.2486	-0.286714	1
Os.11732.1.S1_a_at	6.00467	5.8634	6.09735	6.05648	6.39213	5.84538	0.109523	1
Os.11734.1.S1_a_at	8.73062	8.7788	8.71454	7.81642	8.08267	8.08764	-0.745743	6.92722e-05
Os.11734.3.S1_at	2.02972	2.01849	2.01448	2.00413	2.01364	2.01637	-0.00951667	1
Os.11734.3.S1_x_at	5.82831	5.84708	5.93424	5.76792	5.74207	5.7478	-0.117278	1
Os.11735.1.S1_at	6.09883	5.91864	5.61388	5.26199	5.39485	5.45264	-0.507292	1
Os.11736.1.S1_at	3.13491	2.60624	2.10621	3.11656	2.86699	2.87611	0.337428	1
Os.11737.1.A1_at	7.24135	7.05443	6.57092	6.26358	6.02981	5.96573	-0.869192	8.01098e-08
Os.11738.1.S1_s_at	4.35011	3.80547	3.6669	4.52036	4.39564	4.98012	0.691215	0.0010024
Os.11739.2.A1_a_at	8.53736	8.36533	8.47151	8.12923	8.08426	8.04504	-0.37189	1
Os.11740.1.S1_at	9.53859	9.61039	9.40787	7.79376	7.70611	7.8379	-1.7397	0
Os.11743.1.S1_at	7.74348	7.74691	7.89411	6.77882	6.94973	6.6895	-0.988812	4.97113e-11
Os.11745.1.S1_at	3.4079	3.47532	3.2201	4.01819	3.86695	3.83914	0.540321	0.600904
Os.11745.1.S1_x_at	3.45975	3.63986	3.28464	3.78252	3.48819	3.91977	0.268738	1
Os.11745.2.S1_at	7.61778	7.25721	7.40699	7.65936	7.57558	7.59464	0.182532	1
Os.11747.1.S1_at	7.57264	7.45158	7.53025	6.63983	6.77119	6.90569	-0.74592	6.86525e-05
Os.11748.2.S1_a_at	8.57384	8.45243	7.74669	8.36127	8.16671	7.73955	-0.168475	1
Os.11748.2.S2_a_at	9.24079	9.02232	8.5162	8.93525	8.92012	8.35654	-0.189134	1
Os.11748.2.S2_at	7.19448	6.19007	5.97858	5.78133	5.2766	5.36853	-0.978888
Os.11749.1.S1_at	5.23328	6.05703	5.7133	6.39166	7.96348	7.24809	1.53321
Os.1175.1.S1_at	5.08585	4.54465	4.29691	3.89633	4.3954	4.35855	-0.425707	1
Os.11750.1.A1_at	8.75203	8.8016	8.77908	8.12972	7.93201	7.94277	-0.77607	1.44187e-05
Os.11751.1.S1_a_at	8.58189	8.6623	8.56647	8.94856	8.89787	8.8606	0.298789	1
Os.11752.1.S1_at	7.53425	7.58377	7.56026	6.4109	6.74116	6.83658	-0.896544	1.56591e-08
Os.11753.1.S1_at	7.02359	7.03476	7.08354	7.03676	7.14977	7.05346	0.0327031	1
Os.11753.2.S1_at	2.90459	3.12177	3.22383	2.90469	2.97649	3.14907	-0.0733123	1
Os.11754.1.A1_at	3.92942	3.57018	3.67384	3.45308	3.38664	2.78436	-0.516457	1
Os.11755.1.S1_at	8.11467	7.93825	7.94771	7.67548	7.40137	6.90325	-0.673507	0.00229066
Os.11756.1.S1_at	2.33927	2.33988	2.34542	2.34536	2.35971	2.37703	0.0191742	1
Os.11756.1.S1_s_at	2.77782	2.85923	2.88179	2.86159	2.94592	2.92258	0.0704175	1
Os.11757.1.S1_at	8.45897	8.58542	8.52326	10.0949	9.9999	10.2518	1.59302	0
Os.11757.2.S1_at	5.99503	5.89763	5.12785	6.34511	6.30705	6.05814	0.56326	0.249677
Os.11758.1.S1_at	9.38422	9.1558	9.32837	10.2708	10.2001	10.3338	0.978765	8.69949e-11
Os.11759.1.S1_at	9.8205	9.88418	9.80816	9.54919	9.64822	9.55703	-0.2528	1
Os.11760.1.S1_at	8.16134	8.17223	8.35906	8.06907	8.34625	8.00065	-0.0922202	1
Os.11760.1.S2_at	5.32718	5.10573	4.74311	4.55315	4.10179	3.47411	-1.01566	1.24278e-11
Os.11761.1.S1_at	4.35393	4.47267	4.36232	4.01671	4.17735	4.23177	-0.254363	1
Os.11762.1.S1_x_at	4.25958	4.29378	4.38447	4.30151	4.41951	4.46678	0.0833216	1
Os.11762.1.S2_x_at	2.85763	3.246	3.39882	2.82726	2.65071	2.8403	-0.394723	1
Os.11762.2.S1_x_at	1.96406	1.93024	1.95324	1.95585	1.95841	2.01704	0.0279218	1
Os.11762.3.A1_at	2.76124	2.26452	2.03976	2.01451	2.01597	2.01723	-0.339268	1
Os.11762.5.S1_x_at	2.42667	2.5028	2.48082	2.43204	2.43781	2.49308	-0.0157891	1
Os.11763.1.S1_at	11.0883	10.839	10.784	10.4956	10.475	10.272	-0.489596	1
Os.11764.1.S1_a_at	7.16422	7.07651	7.10227	7.0574	6.91857	7.07043	-0.0988642	1
Os.11765.1.S1_at	5.81564	5.32565	5.28252	4.89121	4.8513	4.40423	-0.759026	3.50923e-05
Os.11766.1.S1_at	7.78813	7.82863	7.68303	8.45916	8.60613	8.53647	0.767327	2.28091e-05
Os.11767.1.S1_at	2.97942	3.07439	3.06683	3.06354	3.27305	3.08511	0.100356	1
Os.11767.1.S1_s_at	4.89436	4.87785	4.70382	3.85794	4.1892	4.02115	-0.802579	3.48237e-06
Os.1177.1.S1_a_at	9.24361	9.44037	9.25156	9.15012	8.97732	8.73735	-0.356918	1
Os.11770.1.S1_at	2.59545	2.61035	2.6524	2.68207	2.67651	3.11723	0.205875	1
Os.11771.1.S1_at	2.77115	2.82539	2.87822	2.80549	2.90344	2.948	0.0607229	1
Os.11772.1.S1_at	8.43598	7.84966	7.87025	8.51081	8.74555	8.35975	0.486738	1
Os.11773.1.S1_at	8.12163	8.09238	8.05231	9.18136	9.39656	9.39353	1.23504	0
Os.11774.1.S1_s_at	6.6979	7.5911	7.02597	7.24608	7.98215	8.00203	0.638426	0.0110935
Os.11774.1.S1_x_at	6.81491	7.32583	7.14296	7.04064	7.41189	7.47039	0.213074	1
Os.11775.1.S1_a_at	2.24521	2.25898	2.26699	2.2604	2.34012	2.35071	0.0600129	1
Os.11775.1.S2_at	2.48007	2.47695	2.47959	2.46706	2.4892	2.50003	0.0065643	1
Os.11775.2.S1_at	1.97158	1.95869	1.95574	1.96112	1.96488	1.95681	-0.00106364	1
Os.11775.2.S1_x_at	2.04733	2.01912	2.03559	2.04189	2.04408	2.03608	0.00667177	1
Os.11777.1.S1_at	7.21841	6.9285	6.30752	7.41621	7.28391	7.27381	0.5065	1
Os.11778.1.S1_a_at	3.901	4.24348	4.22003	3.94479	4.55532	5.80536	0.646989
Os.11781.1.S1_at	7.76128	7.74202	7.989	7.40417	7.23913	6.84545	-0.667848	0.00297036
Os.11782.1.S1_at	7.21626	7.04517	7.23796	9.35666	9.31205	9.14748	2.10559	0
Os.11783.1.S1_at	8.35931	8.21622	8.37248	8.60837	8.35911	8.07684	0.032109	1
Os.11784.1.S1_at	5.30114	5.05578	4.86549	6.84131	7.0571	6.66803	1.78134	0
Os.11785.1.S1_at	4.5867	4.61126	5.15529	4.61766	4.86453	4.3198	-0.183755	1
Os.11786.1.S1_at	4.6926	4.61848	4.11884	5.1002	5.74177	4.76115	0.724402	0.000201694
Os.11786.2.S1_at	4.0559	3.48614	3.77525	6.27025	6.07563	5.57116	2.19992	0
Os.11786.2.S1_x_at	4.63764	4.63292	4.73748	5.65714	6.04019	5.22577	0.97169	1.36706e-10
Os.11787.1.S1_at	8.48926	8.79171	8.65984	7.78644	8.5779	8.98082	-0.198548
Os.11788.1.S1_at	2.41627	2.49962	2.5164	2.47567	2.52945	2.65309	0.0753089	1
Os.11789.1.S1_at	2.59733	2.60143	2.65375	2.61587	2.66914	2.71942	0.050637	1
Os.11790.1.S1_at	7.70595	7.87651	8.0486	7.2077	7.40785	7.33832	-0.55906	0.293969
Os.11791.1.S1_at	6.2397	6.07975	6.16696	5.72762	6.08973	6.09277	-0.192097	1
Os.11793.1.S1_at	8.91921	9.14627	9.20327	9.29516	9.22485	9.18504	0.145432	1
Os.11794.1.S1_at	9.0293	8.78798	8.96719	8.23493	8.11768	7.97179	-0.820021	1.33371e-06
Os.11795.1.S1_a_at	3.24199	3.23854	2.76826	3.281	3.42078	3.41624	0.289744	1
Os.11795.1.S1_s_at	3.96209	3.92189	4.21769	4.67569	4.96692	4.6541	0.731676	0.000140584
Os.11796.1.S1_at	4.87208	4.42646	3.98539	3.80226	3.80738	3.5466	-0.709232	0.000423497
Os.11798.1.S1_at	3.26167	5.50443	4.3831	4.73413	5.64871	6.99926	1.41097
Os.11799.1.S1_a_at	6.12067	5.62834	6.07888	5.79655	5.92435	5.83287	-0.0913751	1
Os.11800.1.S1_at	3.07869	3.2578	3.44334	3.21413	3.74441	3.8629	0.347206	1
Os.11800.1.S1_s_at	2.70216	2.61994	2.75069	2.69974	2.77206	2.84022	0.0797466	1
Os.11801.1.S1_at	6.76875	6.33979	5.96112	7.19937	6.87749	7.26692	0.758037	3.69285e-05
Os.11802.1.S1_at	7.22226	6.07686	6.53202	6.55263	6.62926	6.56231	-0.0289772	1
Os.11803.1.A1_at	7.35194	6.54321	6.68418	6.23661	6.71596	6.33658	-0.430064	1
Os.11804.1.S1_at	2.60758	2.59663	2.66523	2.59886	2.626	2.63415	-0.00347707	1
Os.11805.1.A1_s_at	3.24264	3.28646	3.2987	3.29459	3.36104	3.35677	0.0615338	1
Os.11806.1.S1_at	4.29791	4.74335	4.83546	4.20159	4.94912	4.73323	0.00240372	1
Os.11806.2.S1_x_at	6.12534	6.36174	6.52311	5.5633	6.51514	5.97429	-0.319155	1
Os.11807.1.S1_at	5.81464	6.14849	6.17786	7.66498	7.63431	7.60871	1.589	0
Os.11808.1.S1_at	3.59656	3.56146	3.46648	3.9467	4.08919	3.94379	0.451724	1
Os.11808.2.S1_at	2.17109	2.16888	2.18093	2.19394	2.19061	2.54333	0.135658	1
Os.11808.2.S1_x_at	2.42091	2.44383	2.44949	2.45393	2.46806	2.4757	0.0278252	1
Os.11809.1.S1_at	3.69026	3.66881	3.77637	3.75739	3.82732	3.92942	0.126229	1
Os.11810.2.S1_a_at	9.30399	9.2031	9.32455	9.39392	9.32074	9.11995	0.000991462	1
Os.11811.1.S1_at	8.45142	8.40641	8.4169	8.39222	8.29352	8.34929	-0.0798981	1
Os.11812.1.S1_at	2.43025	2.43925	2.46319	2.49905	2.50317	2.48204	0.0505261	1
Os.11813.1.S1_at	11.8297	11.769	11.8968	11.0356	10.9146	10.9379	-0.86916	8.02714e-08
Os.11814.1.S1_at	5.29476	5.25164	5.86342	6.0874	5.96278	5.91267	0.517679	1
Os.11816.1.S1_at	4.59681	4.80538	4.74198	6.92178	7.57277	6.95753	2.43597	0
Os.11817.1.S1_a_at	8.22175	7.78571	7.8401	7.8179	7.75846	7.81418	-0.152335	1
Os.11818.1.S1_at	7.41629	7.23642	7.21163	7.77022	7.69925	7.5635	0.389541	1
Os.1182.1.S1_x_at	2.91267	2.79347	2.92897	2.87347	2.90319	2.90872	0.0167572	1
Os.11820.1.S1_at	6.33605	6.12903	4.71654	5.94951	5.78185	5.23592	-0.071447
Os.11820.1.S2_at	8.89775	8.29819	8.46229	8.75562	8.68131	8.45666	0.0784547	1
Os.11821.1.S1_at	6.03635	5.62096	4.29735	5.74633	5.04223	5.0302	-0.0452992
Os.11821.1.S2_at	10.2068	9.9985	10.0347	10.0846	10.0961	9.98588	-0.0244643	1
Os.11822.1.S1_at	9.61065	9.79631	9.66388	8.59545	8.78604	8.75782	-0.97718	9.94227e-11
Os.11823.1.S1_at	6.535	6.39842	6.66046	6.41831	5.78961	6.33117	-0.351596	1
Os.11824.1.S1_a_at	4.94964	4.76471	4.88805	4.68974	4.89336	5.08152	0.0207385	1
Os.11824.1.S1_x_at	5.16241	5.07827	4.66674	4.7881	4.91052	4.88235	-0.108816	1
Os.11825.1.S1_at	3.62077	3.63734	3.65797	5.1449	5.49003	5.30938	1.67608	0
Os.11826.1.S1_at	2.46965	2.40312	2.43364	2.43323	2.44538	2.43409	0.0020969	1
Os.11827.1.S1_a_at	9.37212	9.27328	9.19297	8.50044	8.52708	8.22373	-0.86237	1.19469e-07
Os.11828.1.S1_at	4.1732	4.12326	2.8034	3.24278	2.83126	2.8933	-0.710836
Os.11828.1.S2_at	7.04553	7.31147	7.35306	6.47128	6.50536	6.73192	-0.667169	0.00306402
Os.11829.1.S1_at	4.2562	4.24234	4.24339	4.24434	4.49864	4.04492	0.0153272	1
Os.11829.1.S2_at	8.99299	8.45593	8.30409	8.76539	8.68296	8.65194	0.115759	1
Os.11830.1.S1_at	7.47123	6.57415	6.93111	10.6119	10.5573	10.1978	3.46349	0
Os.11831.1.S1_at	2.15391	2.14354	2.15352	2.14586	2.16033	2.17068	0.00863309	1
Os.11832.1.S1_at	4.89098	4.2981	4.71556	3.81642	3.98114	4.02346	-0.694538	0.000856489
Os.11833.1.S1_at	4.45381	4.31107	5.18815	6.54959	6.31237	6.64177	1.85023	0
Os.11834.1.S1_at	6.34663	6.2043	6.30207	6.59734	6.4869	6.19213	0.141123	1
Os.11835.3.S1_x_at	2.86849	2.76868	2.96223	2.87735	2.98879	3.44869	0.238478	1
Os.11835.4.S1_x_at	6.94577	7.1194	7.28049	7.92573	7.95704	8.32063	0.952582	4.72258e-10
Os.11836.1.S1_at	7.15595	7.05272	7.29847	6.62607	6.78512	6.60105	-0.498301	1
Os.11837.1.S1_at	3.78043	4.03021	3.68787	3.75331	5.18159	4.04109	0.492488
Os.11838.1.S1_at	3.23125	5.58318	3.45329	10.5431	10.1934	10.5292	6.33267
Os.11839.1.S1_s_at	8.54048	8.41703	8.13852	8.12301	7.93514	7.68686	-0.450341	1
Os.11840.1.S1_at	5.82207	5.31015	5.66993	5.61235	5.91074	5.72644	0.149127	1
Os.11841.1.S1_at	3.4442	4.10356	3.69861	3.0108	2.87005	3.40281	-0.65424	0.00550177
Os.11843.1.S1_at	4.49299	5.05492	4.84287	7.101	6.61762	6.38376	1.90387	0
Os.11844.1.S1_at	2.41486	2.55326	2.56057	2.54647	2.77154	2.60093	0.130078	1
Os.11845.1.S1_a_at	11.4127	11.3977	11.3303	11.1982	11.0702	10.7283	-0.381305	1
Os.11846.1.S1_at	2.57986	2.57797	2.60904	2.5643	2.6714	2.66342	0.0440843	1
Os.11847.1.S1_at	8.26775	8.45089	8.15347	7.1907	7.19039	7.21056	-1.09348	0
Os.11848.1.S1_at	9.21507	9.21012	9.32818	9.90863	9.93201	9.83211	0.639792	0.0104483
Os.11849.1.S1_at	6.41948	5.90149	5.72513	5.53138	5.01653	5.5452	-0.650997	0.00636102
Os.11850.1.S1_at	8.78983	8.34981	8.1733	9.1092	8.78311	8.85821	0.479199	1
Os.11851.1.S1_at	5.99255	6.14477	6.65347	7.76934	8.28799	8.06981	1.77878	0
Os.11854.1.S1_at	4.95857	4.64831	5.09944	6.93516	6.72403	6.51122	1.82136	0
Os.11855.1.S1_at	2.48687	2.46634	2.50355	2.71015	2.51875	2.5476	0.106579	1
Os.11856.1.S1_at	11.2641	11.297	11.2462	10.9565	10.9925	10.829	-0.343105	1
Os.11857.1.S1_at	7.65846	8.17877	7.89829	6.74526	7.59662	7.76604	-0.542529	0.553003
Os.11858.1.S1_at	7.33933	6.83127	7.12153	6.88935	6.60615	6.16395	-0.544228	0.518643
Os.11860.1.S1_at	5.35376	5.21642	4.23857	3.76001	3.36518	3.55332	-1.37675
Os.11860.1.S2_at	2.14596	2.12987	2.13048	2.12235	2.13269	2.13084	-0.00681113	1
Os.11862.1.S1_at	7.24455	7.09192	7.08663	5.87595	5.83191	5.78511	-1.31004	0
Os.11862.2.S1_at	3.11946	3.0241	3.37575	5.284	5.17575	5.29925	2.0799	0
Os.11863.1.S1_x_at	6.7431	6.6816	6.75314	5.5493	5.57963	5.07146	-1.32582	0
Os.11863.2.S1_at	8.33976	8.30534	8.65942	7.081	7.05953	7.10973	-1.35142	0
Os.11863.3.S1_at	2.60182	2.64163	2.76187	2.51596	2.63857	2.66325	-0.062516	1
Os.11864.1.S1_at	7.56042	7.71962	7.86467	8.28401	8.37529	8.25172	0.58877	0.0903772
Os.11866.1.S1_at	5.36107	5.72716	5.82079	3.84974	5.02127	4.27919	-1.25294	0
Os.11867.1.S1_at	2.94515	2.95676	3.0146	2.94666	3.01476	2.99241	0.0124385	1
Os.11867.2.S1_at	7.09197	7.32649	7.50939	6.49553	6.71929	6.56246	-0.716859	0.000292213
Os.11868.1.A1_at	4.28347	4.3561	4.36922	3.93562	3.53761	4.03889	-0.498888	1
Os.11868.2.S1_at	2.65615	2.65223	2.67157	2.63322	2.68711	2.70199	0.0141254	1
Os.11868.3.S1_x_at	4.68268	4.5979	4.62978	3.57301	3.64258	3.09124	-1.20117	0
Os.11870.1.S1_at	2.72638	2.70735	2.74861	2.74138	2.75993	2.79217	0.0370463	1
Os.11872.1.S1_at	2.85353	2.9663	3.03789	2.8929	3.16136	3.39111	0.195879	1
Os.11872.2.S1_at	6.96465	6.91027	7	6.68548	6.86688	7.32395	0.00046309	1
Os.11873.1.S1_at	7.01675	6.77522	6.65634	6.95875	6.81288	6.44105	-0.0785432	1
Os.11874.1.S1_s_at	4.51428	4.05533	4.65652	4.00861	3.77611	4.52482	-0.305525	1
Os.11875.1.S1_a_at	6.62596	6.11191	6.00213	6.90613	6.82574	6.76975	0.587206	0.0963003
Os.11876.1.S1_s_at	9.1867	9.10405	9.14767	7.35715	7.24073	7.64773	-1.73094	0
Os.11878.1.S1_at	7.27364	7.29851	7.38485	6.98888	6.98347	7.23087	-0.251257	1
Os.11879.1.S1_at	8.10327	7.78513	7.83	7.70746	7.41249	7.72451	-0.291316	1
Os.11881.1.S1_at	7.24063	7.82095	7.94797	6.7856	7.20613	7.14414	-0.624556	0.020251
Os.11882.1.S1_at	5.68822	6.0889	6.37256	3.07205	3.06887	3.51006	-2.8329	0
Os.11883.1.S1_at	6.61566	6.55069	6.85053	6.94108	7.25553	7.06382	0.414511	1
Os.11883.2.S1_at	8.93403	9.20872	9.28409	9.09554	9.20972	9.12339	0.000604448	1
Os.11884.1.S1_s_at	7.29871	6.96879	6.9345	7.57405	7.73301	7.4512	0.518752	1
Os.11885.1.S1_at	6.61466	6.23212	6.74518	6.84377	7.6142	6.99961	0.621873	0.0227192
Os.11886.1.S1_at	6.50736	6.31355	6.04444	6.00489	5.90137	6.06982	-0.296422	1
Os.11888.1.S1_s_at	8.19127	8.48562	8.23925	7.70574	7.8167	7.72945	-0.55475	0.347203
Os.11888.3.S1_x_at	7.3774	7.40609	6.94745	7.23329	7.16939	7.02723	-0.100346	1
Os.11888.4.S1_at	2.77219	2.69369	2.80415	2.77692	2.76544	2.94856	0.0736313	1
Os.11889.1.S1_at	2.64943	2.71495	2.70912	2.65184	2.67768	2.6835	-0.0201583	1
Os.11889.1.S2_at	6.36162	6.0573	6.13411	6.88958	6.97997	6.68327	0.666598	0.00314491
Os.1189.1.S1_at	4.16963	3.56491	3.77708	3.62229	3.38968	3.1833	-0.438785	1
Os.11890.1.S1_at	2.5	2.50579	2.55307	2.50559	2.66403	2.59482	0.0685275	1
Os.11892.1.S1_at	6.08128	5.66446	5.76338	5.52007	5.46177	5.34734	-0.393316	1
Os.11894.1.S1_at	2.67062	2.66663	2.71014	2.66331	2.75228	2.74337	0.0371913	1
Os.11895.1.S1_at	7.65408	8.2038	7.96402	7.66993	7.77365	7.64513	-0.244395	1
Os.11895.1.S2_at	6.28081	6.04749	6.1529	5.53877	5.46508	5.28522	-0.73071	0.000147519
Os.11897.1.S1_at	12.0854	11.9166	11.9065	12.3797	12.4261	12.0281	0.308485	1
Os.11898.1.S1_at	9.75174	9.87055	9.85192	9.97572	10.1712	10.0479	0.240211	1
Os.11899.1.S1_at	2.53359	2.53349	2.58327	2.51366	2.56213	2.58463	0.00335626	1
Os.11900.1.S1_at	9.39375	9.42656	9.4321	9.99618	10.2724	9.88674	0.634309	0.0132807
Os.11902.1.S1_at	9.80759	9.95877	10.0398	9.27024	9.37172	9.28814	-0.625358	0.0195647
Os.11903.1.S1_at	2.89567	2.92907	2.94329	2.94068	3.07155	3.26221	0.168802	1
Os.11904.1.S1_at	8.76328	8.54386	8.55015	10.0575	9.70589	10.0458	1.31729	0
Os.11905.1.S1_at	2.36433	2.35092	2.34903	2.35177	2.34826	2.34862	-0.00520856	1
Os.11905.2.S1_at	2.30198	2.30753	2.32303	2.30997	2.51596	2.33613	0.0765041	1
Os.11905.2.S1_x_at	2.31803	2.31985	2.39478	2.32256	2.30778	2.43138	0.00968715	1
Os.11906.1.S1_at	2.53664	2.53312	2.60566	2.53556	2.56964	2.58992	0.00656728	1
Os.11907.1.S1_at	2.38031	2.51844	2.55698	2.63463	2.57205	2.59234	0.11443	1
Os.11908.1.S1_s_at	2.4021	2.32751	2.49258	7.64432	7.12769	8.12359	5.22447	0
Os.1191.1.S1_at	2.31872	2.32028	2.35309	2.32062	2.34248	2.35554	0.00884797	1
Os.11910.1.S1_at	6.80978	6.91926	6.81399	4.3799	4.63842	4.17193	-2.45093	0
Os.11911.1.S1_at	7.49455	7.60708	7.69694	7.20536	7.22019	6.85388	-0.506382	1
Os.11912.1.S1_at	7.36573	6.87699	7.45207	5.68634	5.8	5.04729	-1.72039	0
Os.11913.2.S1_a_at	11.097	11.1247	11.4071	10.8119	10.8997	10.603	-0.438055	1
Os.11914.1.S1_at	4.65617	5.03171	4.83553	3.32959	4.92484	4.30581	-0.654387
Os.11915.1.S1_at	12.6308	12.6631	12.744	12.1698	12.2394	11.9822	-0.548766	0.436592
Os.11916.1.S1_at	2.32834	2.33442	2.33463	2.31294	2.34951	2.43089	0.0319832	1
Os.11917.1.S1_at	5.19404	5.27623	5.13858	5.15014	5.10541	5.10828	-0.0816758	1
Os.11918.1.S1_at	8.32598	8.10681	7.98807	7.91593	7.86277	7.75135	-0.29694	1
Os.11919.1.S1_at	10.0605	10.3398	10.3078	11.1981	11.4876	11.5873	1.18827	0
Os.11920.1.S1_s_at	2.68472	2.79616	2.81327	2.73816	2.93281	2.87956	0.0854618	1
Os.11921.1.S1_at	4.38832	4.1492	4.45362	9.27773	8.98158	9.06806	4.77875	0
Os.11922.1.S1_at	8.28097	8.41089	8.53935	8.07518	8.10421	8.20709	-0.281579	1
Os.11923.1.S1_x_at	2.7333	2.73983	2.86655	2.79984	2.83297	2.87912	0.0574119	1
Os.11924.1.S1_at	6.83416	6.81119	6.77337	6.81674	7.19427	7.29063	0.294306	1
Os.11925.1.S1_at	3.11768	3.05315	3.08117	2.98338	3.07906	3.114	-0.0251821	1
Os.11927.1.S1_x_at	2.7274	2.65792	2.49325	2.28172	2.57081	2.23061	-0.265145	1
Os.11928.1.S1_at	3.52295	3.75916	3.75274	5.32436	5.60166	5.90629	1.93249	0
Os.11929.1.S1_at	10.2403	10.336	10.3783	9.55589	9.72712	9.53789	-0.711238	0.000384247
Os.1193.1.S1_at	2.20343	2.20183	2.24357	2.2317	2.67521	3.54061	0.599562
Os.1193.2.S1_at	2.41019	2.40984	2.42333	2.4129	2.42634	2.43953	0.011806	1
Os.11930.1.S1_at	4.88443	5.23371	4.97025	3.55673	3.57619	3.13742	-1.60601	0
Os.11931.1.S1_s_at	2.90263	2.85906	2.86403	6.72382	6.68569	6.41387	3.73255	0
Os.11932.1.S1_at	5.89005	5.30622	5.42505	5.74208	5.6235	5.14837	-0.0357937	1
Os.11933.1.S1_at	7.38304	7.38219	7.33054	6.2702	6.30246	5.98995	-1.17772	0
Os.11934.1.S1_at	2.5016	2.50519	2.54036	2.50693	2.55327	2.56735	0.0267998	1
Os.11934.1.S2_at	2.40789	2.40783	2.4196	2.39531	2.42591	2.43619	0.00736323	1
Os.11935.1.S1_at	6.45068	6.06443	6.02121	7.14809	6.92546	6.82548	0.78757	7.82854e-06
Os.11936.1.S1_at	2.6704	2.69537	2.77105	2.69392	2.81457	2.90381	0.0918307	1
Os.11937.1.S1_at	8.83966	8.54072	8.51277	8.66841	8.61206	8.62352	0.00361266	1
Os.11938.1.S1_at	5.46606	5.13449	5.11033	4.42504	4.72573	3.70882	-0.950435	5.46825e-10
Os.11939.1.S1_at	2.52096	2.52796	2.55788	2.52509	2.63641	2.68866	0.0811189	1
Os.11940.1.S1_at	6.92825	6.72684	6.85284	8.86363	8.77831	8.70329	1.94576	0
Os.11941.1.S1_at	6.93562	6.57593	6.72921	7.10422	6.85761	6.68195	0.134337	1
Os.11941.2.S1_at	8.13511	8.43981	8.27403	8.53335	8.72795	8.11594	0.176095	1
Os.11942.1.S1_at	5.12831	4.60101	4.65742	4.13768	3.88616	4.14541	-0.739162	9.6619e-05
Os.11943.1.S1_at	4.86903	5.51906	4.61017	4.28565	4.11046	4.67874	-0.641139	0.00984723
Os.11943.1.S1_s_at	7.90891	8.41948	8.27092	7.2157	7.67184	7.46524	-0.748843	5.91678e-05
Os.11943.2.S1_at	3.47616	3.6466	3.67767	3.82429	3.6259	3.75811	0.135955	1
Os.11944.1.S1_at	6.67486	7.00747	6.09339	5.45495	5.87585	5.73604	-0.90296	1.06009e-08
Os.11944.1.S2_s_at	9.13304	9.31925	9.15623	7.95706	8.13989	8.18386	-1.10924	0
Os.11945.1.S1_at	2.14161	2.13386	2.14118	2.31989	2.14155	2.14288	0.0625541	1
Os.11946.1.S1_at	4.98283	4.87027	4.50636	4.98315	5.38726	4.79953	0.270157	1
Os.11947.1.S1_a_at	6.77731	6.30029	6.39712	7.39635	7.46238	7.08944	0.824489	1.03969e-06
Os.11948.1.S1_at	7.10907	6.79248	7.21025	6.87574	6.67222	6.49853	-0.355103	1
Os.11949.1.S1_at	6.93167	6.88211	7.08027	6.70081	6.97905	6.91775	-0.0988108	1
Os.11951.1.S1_at	6.41305	6.33565	6.71168	7.07939	7.04475	6.56758	0.410451	1
Os.11952.1.S1_at	4.92656	4.7931	5.23053	6.1007	6.48973	5.82447	1.1549	0
Os.11953.1.S1_at	2.29489	2.28257	2.27726	2.28237	2.27715	2.27509	-0.00670255	1
Os.11955.1.S1_at	7.82569	7.76831	7.84083	8.19013	8.33555	7.80652	0.299126	1
Os.11957.1.S1_at	3.66004	3.06193	3.07518	3.06492	3.06506	3.66191	-0.00175233	1
Os.11958.1.S1_at	2.47896	2.47929	2.51234	2.49218	2.50478	2.5274	0.0179205	1
Os.11959.1.S1_at	7.90025	7.8008	8.26329	8.66461	8.47852	8.29006	0.489616	1
Os.11960.1.S1_at	6.29875	5.79834	5.72121	5.2864	4.61778	4.69556	-1.07285	0
Os.11961.1.S1_at	8.64135	8.8253	9.21758	9.49544	9.51224	9.32673	0.550056	0.415628
Os.11962.1.S1_at	7.7936	7.80265	7.91245	10.8496	10.9805	10.4672	2.92956	0
Os.11962.2.A1_at	2.59697	2.58458	2.61172	2.97208	2.96409	2.83685	0.326586	1
Os.11962.3.S1_x_at	2.48595	2.4193	2.47061	2.69715	2.86004	2.65318	0.278168	1
Os.11963.1.S1_at	3.98932	4.34201	3.11102	3.82789	3.97189	3.98197	0.113132
Os.11963.1.S2_at	7.02191	7.31512	7.21526	6.48681	6.58069	6.61154	-0.624417	0.0203721
Os.11965.1.S1_at	8.4592	8.501	8.69522	8.23201	8.25239	8.04945	-0.373857	1
Os.11967.1.S1_at	5.09105	4.67016	4.50739	4.77667	4.76588	5.09784	0.123926	1
Os.11969.1.S1_at	2.46724	2.43464	2.45994	2.43641	2.45298	2.45362	-0.00627197	1
Os.11970.1.S1_at	3.43284	3.66468	4.23326	3.59271	4.25512	4.69756	0.404872	1
Os.11970.2.S1_x_at	2.85523	2.86303	2.88088	2.81192	2.83352	2.97802	0.00810631	1
Os.11971.1.S1_at	7.97826	7.52013	7.86752	7.01834	7.06442	6.76758	-0.838522	4.71574e-07
Os.11972.1.S1_at	5.73507	6.03805	6.2195	6.32255	6.26075	5.19148	-0.0726149
Os.11972.1.S1_s_at	9.48462	9.34675	9.19095	8.97882	8.72048	8.51932	-0.601236	0.0541772
Os.11975.1.S1_at	7.99472	7.6721	7.72211	7.0894	7.19009	7.08729	-0.67405	0.00223407
Os.11975.2.A1_at	2.30308	2.30345	2.31388	2.30574	2.32777	2.34107	0.0180577	1
Os.11976.1.S1_a_at	4.91403	5.04244	4.3798	4.22621	4.32112	3.67333	-0.705206	0.000514347
Os.11981.1.S1_x_at	4.28508	4.13889	4.13861	3.75067	3.82665	3.83787	-0.382459	1
Os.11982.1.S1_at	6.05447	5.76214	6.07239	6.35272	6.27334	5.99898	0.245349	1
Os.11983.1.S1_at	4.15095	4.80046	4.35269	5.48532	6.48628	7.49558	2.05436
Os.11984.1.S1_at	5.24183	5.84856	5.77525	8.3449	8.34589	8.28275	2.70263	0
Os.11984.1.S2_at	2.85173	3.34821	2.9225	3.75851	3.59598	3.12208	0.451375	1
Os.11985.1.S1_a_at	6.59354	6.66714	5.82713	6.49045	6.57822	6.62857	0.20314	1
Os.11985.1.S1_at	5.15099	4.78018	3.94487	4.77768	5.21538	4.29138	0.136135
Os.11985.2.A1_a_at	8.97137	8.5754	8.79649	9.15693	9.28945	9.35981	0.487643	1
Os.11986.1.S1_at	2.67325	2.72132	2.74697	2.72235	2.80809	2.83665	0.0751828	1
Os.11986.2.S1_x_at	2.31824	2.32486	2.33738	2.32672	2.34481	2.355	0.0153471	1
Os.11986.3.S1_at	3.25969	3.52698	3.68879	3.88773	4.0985	3.94881	0.486526	1
Os.11986.3.S1_x_at	2.49896	2.52277	2.53066	2.52345	2.54505	2.54375	0.0199531	1
Os.11987.1.S1_at	3.57549	3.32526	3.63387	3.69005	3.6027	3.19836	-0.0145044	1
Os.11987.2.A1_at	2.84248	2.82763	2.84122	2.79428	2.89758	2.83463	0.00505307	1
Os.11988.1.S1_at	4.70814	4.58608	4.91996	3.15945	3.11568	3.35496	-1.52803	0
Os.11989.1.S1_at	8.26119	7.98305	7.80812	7.93884	7.78348	7.88691	-0.147707	1
Os.11990.1.S1_a_at	2.44061	2.46846	2.49236	2.48902	2.97826	2.67929	0.248378	1
Os.11990.1.S2_at	4.43686	4.41952	4.53728	4.64107	4.43528	4.4725	0.0517316	1
Os.11991.1.S1_at	3.53134	3.46652	3.59058	3.5844	3.63145	3.63593	0.0877806	1
Os.11992.1.S1_at	10.7399	10.6043	10.6987	10.197	10.171	10.108	-0.522321	1
Os.11994.1.S1_at	9.68729	9.67242	9.70997	9.25263	9.44408	9.22919	-0.381256	1
Os.11994.1.S1_s_at	11.8196	11.8804	11.799	11.3473	11.4518	11.3034	-0.465465	1
Os.11995.1.S1_at	9.80992	9.90353	9.94411	10.5903	10.8468	10.6291	0.802885	3.42493e-06
Os.11996.1.S1_at	9.31665	9.32394	9.02994	9.12591	8.96393	9.08185	-0.166278	1
Os.11997.1.S1_at	5.87402	5.72546	5.8558	5.58131	5.7767	5.99935	-0.0326403	1
Os.11998.1.S1_at	8.93657	8.57967	8.40119	9.35944	9.25989	9.29707	0.666323	0.00318465
Os.11999.1.S1_at	6.12613	5.99105	6.15665	6.81353	6.76236	6.58101	0.627692	0.0176935
Os.12000.1.S1_at	6.47455	7.93864	7.108	9.6493	9.96955	9.8574	2.65168
Os.12002.1.S1_a_at	3.47933	2.63107	2.64179	2.63323	2.57012	2.64796	-0.300294	1
Os.12002.1.S2_at	2.89271	2.81404	2.86481	2.86353	2.921	2.86929	0.0274243	1
Os.12003.1.S1_at	3.32496	3.23129	3.18678	3.08548	3.16273	3.42343	-0.0237937	1
Os.12004.1.S1_at	10.5985	10.539	10.4891	10.9579	10.9681	10.7784	0.35932	1
Os.12005.1.S1_at	10.8957	11.0548	10.9941	9.92415	9.94729	9.7181	-1.11835	0
Os.12006.1.S1_a_at	9.25364	9.43519	9.23968	7.8351	7.77514	7.43923	-1.62635	0
Os.12007.1.S1_at	2.81653	2.84571	2.89582	2.84502	2.93888	2.99613	0.0739897	1
Os.12008.1.S1_at	2.62871	2.53275	2.60582	2.50928	2.54911	2.57688	-0.0440064	1
Os.12008.2.S1_at	2.23541	2.20601	2.23815	2.2259	2.22318	2.22827	-0.000739124	1
Os.12008.3.S1_at	2.43343	2.45846	2.45231	2.47169	2.48342	2.61147	0.0741243	1
Os.12009.1.S1_at	2.68158	2.72042	2.81054	2.93325	2.91446	3.05285	0.229342	1
Os.12010.1.S1_at	7.09128	6.21332	6.01862	5.16042	5.09685	5.33132	-1.24487	0
Os.12010.1.S1_x_at	7.59143	6.69735	6.42846	5.93674	5.46296	5.60488	-1.23755
Os.12011.1.S1_at	9.27704	9.69609	9.4655	9.11307	9.22943	9.02484	-0.357097	1
Os.12012.1.S1_at	8.01662	8.27263	8.03917	9.24568	9.36052	9.34017	1.20598	0
Os.12013.1.S1_a_at	8.74933	8.95872	8.47541	8.74217	8.51421	8.42292	-0.16805	1
Os.12013.1.S1_at	8.15857	8.2397	8.32046	8.35769	8.20155	8.34804	0.0628476	1
Os.12013.2.A1_at	2.68332	2.65966	2.59678	3.15452	2.69263	2.6667	0.191363	1
Os.12013.3.S1_at	2.72069	2.74807	2.75458	2.76441	2.7315	2.77443	0.0156658	1
Os.12014.1.S1_s_at	9.96158	9.92532	10.013	9.4802	9.62375	9.59331	-0.400873	1
Os.12016.1.S1_at	3.51158	3.88562	3.27593	2.88429	2.96998	2.89234	-0.642172	0.00940906
Os.12017.1.S1_at	9.94637	10.1868	10.2587	9.09034	9.27065	9.13492	-0.965303	2.11273e-10
Os.12018.1.S1_at	2.58769	2.58832	2.6014	2.6005	2.64692	2.61763	0.029215	1
Os.12019.1.S1_x_at	3.22021	3.50413	3.40156	3.47485	4.06204	3.644	0.351661	1
Os.12020.1.S1_at	7.10279	6.94157	7.30984	6.45856	6.58819	6.86894	-0.479505	1
Os.12021.1.S1_at	2.98327	3.10916	3.22348	3.12164	3.3373	3.39158	0.178199	1
Os.12022.1.S1_at	6.93954	6.79814	6.89407	7.34067	7.39722	7.21912	0.441752	1
Os.12023.1.S1_at	5.90352	5.12454	5.45254	5.6616	5.71455	5.40185	0.0991353	1
Os.12024.1.S1_at	5.87375	6.16041	6.306	5.42945	5.73271	5.6076	-0.523466	1
Os.12025.1.S1_a_at	3.6511	3.40096	3.04466	2.97029	2.87236	3.08332	-0.390246	1
Os.12027.1.S1_a_at	8.8493	9.32318	9.2117	9.16033	9.4947	9.3265	0.199114	1
Os.12028.1.S1_x_at	3.50689	2.68121	2.56687	2.33274	2.0519	2.31736	-0.684321	0.00138616
Os.12028.2.S1_at	2.82824	2.68623	2.70201	2.73136	2.71229	2.71669	-0.0187142	1
Os.12029.1.S1_a_at	3.95043	4.87221	3.41006	4.2921	4.12828	4.30964	0.165775
Os.12030.1.S1_at	2.72869	2.9897	2.75538	2.73944	3.01299	3.24333	0.173999	1
Os.12030.2.A1_at	2.19627	2.18257	2.18952	2.18529	2.18411	2.23081	0.0106149	1
Os.12031.1.A1_at	5.97837	5.37916	5.57083	6.00428	6.03842	6.19331	0.435884	1
Os.12032.1.S1_at	7.02825	6.97435	7.17075	8.19321	8.60362	8.65513	1.4262	0
Os.12034.1.S1_a_at	5.77424	5.64756	5.44322	5.41803	5.65428	5.22351	-0.189738	1
Os.12034.2.S1_at	5.2814	4.7771	4.85768	5.1434	4.43794	4.5587	-0.258708	1
Os.12035.1.S1_at	2.43829	2.47546	2.5039	2.44598	2.83831	2.48529	0.117312	1
[truncated: 55,260 more rows]

## Sheet: ST2B_Uniqprobes_40817
Supplemental Table 2B. All probes of the Affymetrix Rice Genome Array, their genebank accession and their corresponding normalized GC-RMA signal intensity for embryo and endosperm tissues dissected from rice dry seeds of the Nipponbare cultivar (Oryza sativa ssp japonica cv Nipponbare). Probes without log2 ratio and p-value (Bonferroni) were kept out of the analysis because of a too variable. Pro…
Probe	MSU7_id	Gene model	MSU7_Annotation	Genebank ID	RAPDB_ID	E0_R1	E0_R4	E0_R5	A0_R1	A0_R2	A0_R3	A0vsE0	Bonferroni	A0-R1	A0-R2	A0-R3	# of present calls in A0	Present in A0 ?	E0-R4	E0-R1	E0-R5	# of present calls in E0	Present in E0 ?	Common ?	A0 specific ?	E0 specific ?
Os.24643.1.S1_at	LOC_Os01g01010	LOC_Os01g01010.1	TBC domain containing protein, expressed	gb|NM_183429.1	Os01g0100100	4.17985	3.48153	3.23792	3.52393	3.01804	2.81928	-0.512685	1	1	1	0	2	Yes	1	1	0	2	Yes	TRUE	FALSE	FALSE
Os.33183.1.S1_at	LOC_Os01g01030	LOC_Os01g01030.1	monocopper oxidase, putative, expressed	gb|AK101455.1	Os01g0100400	3.91595	3.43811	3.57004	3.17017	2.79293	3.25067	-0.570111	0.190825	1	0	0	1	_	1	1	1	3	Yes	FALSE	FALSE	TRUE
Os.27571.1.S1_at	LOC_Os01g01040	LOC_Os01g01040.1	expressed protein	gb|AK067316.1	Os01g0100500	6.48869	6.24679	6.48816	6.52361	6.38759	6.28518	-0.00908947	1	1	1	1	3	Yes	1	1	1	3	Yes	TRUE	FALSE	FALSE
Os.27637.1.S1_at	LOC_Os01g01050	LOC_Os01g01050.1	R3H domain containing protein, expressed	gb|AK121362.1	Os01g0100600	6.86554	6.80474	6.9685	6.1463	6.28617	6.20476	-0.667179	0.00306253	1	1	1	3	Yes	1	1	1	3	Yes	TRUE	FALSE	FALSE
Os.4725.1.S1_at	LOC_Os01g01060	LOC_Os01g01060.1	40S ribosomal protein S5, putative, expressed	gb|AK121523.1	Os01g0100700	10.1916	10.3017	10.2839	7.90511	7.67676	7.90479	-2.43022	0	1	1	1	3	Yes	1	1	1	3	Yes	TRUE	FALSE	FALSE
Os.26562.1.S1_at	LOC_Os01g01070	LOC_Os01g01070.1	expressed protein	gb|AK122012.1	Os01g0100800	5.77477	4.97966	4.99247	5.38651	5.58153	5.07088	0.0973377	1	1	1	1	3	Yes	1	1	1	3	Yes	TRUE	FALSE	FALSE
Os.46612.1.S1_x_at	LOC_Os01g01070	LOC_Os01g01070.1	expressed protein	gb|D16001	Os01g0100800	4.19684	3.95169	3.87473	3.87777	3.74414	3.80926	-0.19736	1	0	0	0	0	_	1	1	0	2	Yes	FALSE	FALSE	TRUE
Os.21356.1.S1_at	LOC_Os01g01080	LOC_Os01g01080.1	decarboxylase, putative, expressed	gb|NM_183435.1	Os01g0100900	6.55623	6.57384	6.65459	7.59748	7.80671	7.24965	0.956396	3.72835e-10	1	1	1	3	Yes	1	1	1	3	Yes	TRUE	FALSE	FALSE
OsAffx.30714.2.S1_s_at	LOC_Os01g01110	LOC_Os01g01110.1	expressed protein	gb|NM_183436.1	Os01g0101100	2.75472	2.75705	2.76841	2.75888	2.79706	2.78213	0.0192974	1	0	0	0	0	_	0	0	0	0	_	FALSE	FALSE	FALSE
Os.13225.1.S2_at	LOC_Os01g01130	LOC_Os01g01130.1	snurportin-1, putative, expressed	gb|AK119457.1	Os01g0101300	2.52092	2.41089	2.45874	2.56561	2.48247	2.46346	0.0403294	1	1	0	0	1	_	1	0	0	1	_	FALSE	FALSE	FALSE
Os.45872.1.S1_at	LOC_Os01g01130	LOC_Os01g01130.1	snurportin-1, putative, expressed	gb|BE040171	Os01g0101300	3.5747	3.34421	3.61045	3.21674	3.26304	3.152	-0.299191	1	1	1	1	3	Yes	1	1	1	3	Yes	TRUE	FALSE	FALSE
OsAffx.23084.1.S1_at	LOC_Os01g01140	LOC_Os01g01140.1	expressed protein	tigr|9629.m00015	Os01g0101500	2.33602	2.33174	2.35131	2.33883	2.35875	2.36444	0.014317	1	0	0	0	0	_	0	0	0	0	_	FALSE	FALSE	FALSE
Os.15960.2.S1_at	LOC_Os01g01150	LOC_Os01g01150.2	RNA recognition motif, putative, expressed	gb|AK099952.1	Os01g0101600	4.82443	4.0318	4.48987	4.02048	3.34747	3.54566	-0.810831	2.21689e-06	0	0	0	0	_	1	1	1	3	Yes	FALSE	FALSE	TRUE
Os.15960.1.S1_a_at	LOC_Os01g01150	LOC_Os01g01150.2	RNA recognition motif, putative, expressed	gb|AK122118.1	Os01g0101600	6.83373	6.80718	6.48783	6.12524	6.63496	5.83093	-0.512537	1	1	1	1	3	Yes	1	1	1	3	Yes	TRUE	FALSE	FALSE
OsAffx.22949.1.S1_at	LOC_Os01g01150	LOC_Os01g01150.2	RNA recognition motif, putative, expressed	gb|NM_183441.1	Os01g0101600	3.55122	3.00895	3.05013	3.0031	3.06457	2.90972	-0.21097	1	1	0	0	1	_	1	1	0	2	Yes	FALSE	FALSE	TRUE
Os.5648.1.S1_at	LOC_Os01g01160	LOC_Os01g01160.1	heat shock protein DnaJ, putative, expressed	gb|AU172533	Os01g0101700	7.03559	7.65781	7.60434	6.77924	6.97287	6.39652	-0.716373	0.00029923	1	1	1	3	Yes	1	1	1	3	Yes	TRUE	FALSE	FALSE
Os.32622.1.S1_at	LOC_Os01g01170	LOC_Os01g01170.1	expressed protein	gb|AK103498.1	Os01g0101800	2.64153	2.63058	2.58564	2.61023	2.68356	2.82744	0.0878307	1	0	0	1	1	_	0	0	0	0	_	FALSE	FALSE	FALSE
Os.32622.2.S1_x_at	LOC_Os01g01170	LOC_Os01g01170.1	expressed protein	gb|NM_183443.1	Os01g0101800	2.49534	2.48632	2.50613	2.58476	2.48489	2.51081	0.0308917	1	0	1	0	1	_	0	0	0	0	_	FALSE	FALSE	FALSE
Os.33296.2.S1_at	LOC_Os01g01180	LOC_Os01g01180.1	expressed protein	gb|NM_183444.1	Os01g0101900	2.53409	2.54264	2.58345	2.5686	2.61667	2.73684	0.0873094	1	0	0	0	0	_	0	0	0	0	_	FALSE	FALSE	FALSE
Os.33296.1.S1_at	LOC_Os01g01190	LOC_Os01g01190.1	phosphoesterase family protein, putative, expressed	gb|AK101065.1	Os01g0102000	3.89489	4.61075	4.77209	2.86638	2.81899	2.71158	-1.62693	0	0	0	0	0	_	1	1	1	3	Yes	FALSE	FALSE	TRUE
Os.33296.1.S1_x_at	LOC_Os01g01190	LOC_Os01g01190.1	phosphoesterase family protein, putative, expressed	gb|AK101065.1	Os01g0102000	3.38676	3.3851	4.566	2.64331	2.70428	2.80395	-1.06211	ND	0	0	0	0	_	1	0	1	2	Yes	FALSE	FALSE	TRUE
Os.7527.1.S1_at	LOC_Os01g01280	LOC_Os01g01280.1	expressed protein	gb|AK067320.1	Os01g0102300	5.82745	5.74316	5.89843	6.78832	7.09715	6.26482	0.89375	1.85423e-08	1	1	1	3	Yes	1	1	1	3	Yes	TRUE	FALSE	FALSE
Os.48026.1.A1_at	LOC_Os01g01290	LOC_Os01g01290.1	histone-like transcription factor and archaeal histone, putative, expressed	gb|NM_183450.1	Os01g0102400	2.75211	2.77721	2.87609	7.59457	7.22039	7.65739	4.68898	0	1	1	1	3	Yes	0	0	0	0	_	FALSE	TRUE	FALSE
Os.13236.1.S1_at	LOC_Os01g01295	LOC_Os01g01295.1	expressed protein	gb|AK100002.1	Os01g0102500	6.10021	6.29806	5.80139	6.80081	6.63025	6.60257	0.611321	0.0355515	1	1	1	3	Yes	1	1	1	3	Yes	TRUE	FALSE	FALSE
Os.9865.1.S1_at	LOC_Os01g01302	LOC_Os01g01302.1	shikimate kinase, putative, expressed	gb|AK064812.1	Os01g0102600	3.33456	3.17146	3.34392	3.30827	3.31916	3.63922	0.13891	1	0	0	0	0	_	0	0	0	0	_	FALSE	FALSE	FALSE
Os.9865.2.S1_x_at	LOC_Os01g01302	LOC_Os01g01302.1	shikimate kinase, putative, expressed	gb|NM_183452.1	Os01g0102600	2.28742	2.29434	2.35133	2.27538	2.28812	2.32122	-0.0161216	1	0	0	0	0	_	1	0	0	1	_	FALSE	FALSE	FALSE
Os.10818.1.S1_at	LOC_Os01g01307	LOC_Os01g01307.1	translocon-associated protein beta domain containing protein, expressed	gb|AK063774.1	Os01g0102700	8.25025	8.22194	8.19223	7.74355	7.73668	7.54091	-0.547762	0.453595	1	1	1	3	Yes	1	1	1	3	Yes	TRUE	FALSE	FALSE
Os.24886.1.S1_at	LOC_Os01g01312	LOC_Os01g01312.1	retrotransposon protein, putative, Ty1-copia subclass, expressed	gb|AK064456.1	Os01g0102800	4.81656	5.21978	4.62736	4.70936	4.89062	5.19637	0.0442206	1	1	1	1	3	Yes	1	1	1	3	Yes	TRUE	FALSE	FALSE
Os.38378.1.S1_a_at	LOC_Os01g01340	LOC_Os01g01340.1	light-induced protein 1-like, putative, expressed	gb|AK120535.1	Os01g0102900	6.21639	5.96453	5.97665	5.5525	5.25705	4.53611	-0.937306	1.25521e-09	1	1	0	2	Yes	1	1	1	3	Yes	TRUE	FALSE	FALSE
Os.30812.1.S1_at	LOC_Os01g01350	LOC_Os01g01350.1	SNF7 domain containing protein, putative, expressed	gb|AK108287.1	Os01g0103000	3.9032	4.23432	3.98985	3.50394	3.6303	3.84014	-0.384332	1	0	0	1	1	_	1	1	1	3	Yes	FALSE	FALSE	TRUE
Os.52290.1.S1_at	LOC_Os01g01350	LOC_Os01g01350.1	SNF7 domain containing protein, putative, expressed	gb|AK068676.1	Os01g0103000	2.29741	2.28038	2.28763	2.28559	2.3001	2.3033	0.00785435	1	0	0	0	0	_	0	0	0	0	_	FALSE	FALSE	FALSE
Os.34674.1.S1_at	LOC_Os01g01360	LOC_Os01g01360.1	peptide transporter PTR2, putative, expressed	gb|AK058723.1	Os01g0103100	3.05423	3.10787	3.04842	3.02065	3.03728	3.03676	-0.0386097	1	0	0	0	0	_	1	1	0	2	Yes	FALSE	FALSE	TRUE
Os.37244.1.S1_a_at	LOC_Os01g01369	LOC_Os01g01369.1	3-beta-hydroxysteroid-Delta-isomerase, putative, expressed	gb|AK059848.1	Os01g0103600	2.86479	3.17439	2.87544	2.86554	2.89933	2.93287	-0.0722914	1	1	1	1	3	Yes	1	1	0	2	Yes	TRUE	FALSE	FALSE
Os.37244.1.S1_at	LOC_Os01g01369	LOC_Os01g01369.1	3-beta-hydroxysteroid-Delta-isomerase, putative, expressed	gb|AK059848.1	Os01g0103600	5.20277	5.2786	5.40748	4.60587	5.26318	5.09394	-0.308617	1	1	1	1	3	Yes	1	1	1	3	Yes	TRUE	FALSE	FALSE
OsAffx.1860.1.S1_at	LOC_Os01g01369	LOC_Os01g01369.1	3-beta-hydroxysteroid-Delta-isomerase, putative, expressed	tigr|9629.m00038	Os01g0103600	2.7539	2.73819	2.81052	2.74179	2.84481	2.87836	0.0541162	1	0	0	0	0	_	0	1	0	1	_	FALSE	FALSE	FALSE
Os.53031.1.S1_at	LOC_Os01g01380	LOC_Os01g01380.1	expressed protein	gb|AK070525.1	Os01g0103700	3.47335	2.98985	3.34725	3.00616	3.40402	3.68191	0.0938809	1	1	1	1	3	Yes	1	1	1	3	Yes	TRUE	FALSE	FALSE
Os.799.1.S1_at	LOC_Os01g01390	LOC_Os01g01390.3	expressed protein	gb|AK102782.1	Os01g0103800	6.84238	7.50775	7.29571	6.07224	6.21345	6.56615	-0.931332	1.82689e-09	1	1	1	3	Yes	1	1	1	3	Yes	TRUE	FALSE	FALSE
Os.32481.1.S1_at	LOC_Os01g01420	LOC_Os01g01420.2	expressed protein	gb|AK072797.1	Os01g0104100	7.13021	7.1639	7.1658	7.52927	7.3667	7.54123	0.32576	1	1	1	1	3	Yes	1	1	1	3	Yes	TRUE	FALSE	FALSE
Os.802.1.S1_at	LOC_Os01g01430	LOC_Os01g01430.1	No apical meristem protein, putative, expressed	gb|AU082730	Os01g0104200	2.12012	2.1111	2.11968	2.11341	2.15792	2.18751	0.0359783	1	0	0	1	1	_	0	0	0	0	_	FALSE	FALSE	FALSE
OsAffx.1876.2.A1_at	LOC_Os01g01440	LOC_Os01g01440.1	expressed protein	tigr|9629.m00046	Os01g0104300	2.16322	2.16562	2.14509	2.20424	2.16891	2.49806	0.132427	1	0	0	0	0	_	0	0	0	0	_	FALSE	FALSE	FALSE
OsAffx.1876.2.S1_at	LOC_Os01g01440	LOC_Os01g01440.1	expressed protein	tigr|9629.m00046	Os01g0104300	2.17893	2.18688	2.19267	2.44962	2.22498	2.33345	0.149856	1	0	0	0	0	_	0	0	0	0	_	FALSE	FALSE	FALSE
Os.12311.1.S1_at	LOC_Os01g01450	LOC_Os01g01450.1	stress responsive protein, putative, expressed	gb|AK060132.1	Os01g0104400	11.0022	11.1355	11.2302	10.7427	10.764	10.5128	-0.449443	1	1	1	1	3	Yes	1	1	1	3	Yes	TRUE	FALSE	FALSE
Os.12311.1.S1_x_at	LOC_Os01g01450	LOC_Os01g01450.1	stress responsive protein, putative, expressed	gb|AK060132.1	Os01g0104400	9.81987	10.0864	10.2084	9.59239	9.6131	9.37272	-0.512147	1	1	1	1	3	Yes	1	1	1	3	Yes	TRUE	FALSE	FALSE
Os.37961.1.S1_s_at	LOC_Os01g01484	LOC_Os01g01484.1	light-mediated development protein DET1, putative, expressed	gb|AK100613.1	Os01g0104600	5.60178	5.12046	5.79757	4.96335	4.93586	5.12621	-0.498135	1	1	1	1	3	Yes	1	1	1	3	Yes	TRUE	FALSE	FALSE
Os.809.1.A1_at	LOC_Os01g01484	LOC_Os01g01484.1	light-mediated development protein DET1, putative, expressed	gb|CB635145	Os01g0104600	2.95969	2.93996	2.94051	2.95027	2.94743	2.95113	0.00288637	1	1	0	0	1	_	0	1	0	1	_	FALSE	FALSE	FALSE
OsAffx.23027.2.S1_at	LOC_Os01g01500	LOC_Os01g01500.1	expressed protein	tigr|9629.m00052	#N/A	4.09252	4.05313	4.05882	4.02735	4.03194	4.07077	-0.0248055	1	0	0	0	0	_	0	0	1	1	_	FALSE	FALSE	FALSE
OsAffx.23027.2.S1_x_at	LOC_Os01g01500	LOC_Os01g01500.1	expressed protein	tigr|9629.m00052	#N/A	2.48604	2.48492	2.48291	2.57109	2.4738	2.51269	0.0345701	1	0	0	0	0	_	0	0	0	0	_	FALSE	FALSE	FALSE
Os.810.1.S1_at	LOC_Os01g01510	LOC_Os01g01510.1	sas10/Utp3 family protein, expressed	gb|AK067602.1	Os01g0104800	8.77015	8.82177	8.70789	7.79208	7.54249	7.30879	-1.21882	0	1	1	1	3	Yes	1	1	1	3	Yes	TRUE	FALSE	FALSE
Os.810.2.S1_x_at	LOC_Os01g01510	LOC_Os01g01510.1	sas10/Utp3 family protein, expressed	gb|NM_183472.1	Os01g0104800	7.29681	7.34491	6.97423	6.10499	6.3217	6.13575	-1.01784	1.24278e-11	1	1	1	3	Yes	1	1	1	3	Yes	TRUE	FALSE	FALSE
Os.810.3.S1_x_at	LOC_Os01g01510	LOC_Os01g01510.1	sas10/Utp3 family protein, expressed	gb|NM_189263.1	Os01g0104800	7.21386	7.38455	7.05458	6.29294	6.23834	6.18325	-0.97949	8.69949e-11	1	1	1	3	Yes	1	1	1	3	Yes	TRUE	FALSE	FALSE
Os.9784.1.S1_at	LOC_Os01g01520	LOC_Os01g01520.1	transferase family protein, putative, expressed	gb|AK121535.1	Os01g0104900	3.06743	3.42719	3.05948	3.01116	3.11123	3.28821	-0.0478312	1	0	0	1	1	_	1	1	0	2	Yes	FALSE	FALSE	TRUE
Os.49344.1.S1_at	LOC_Os01g01570	LOC_Os01g01570.1	kinesin heavy chain, putative, expressed	gb|AK106913.1	Os01g0105400	5.87164	5.32352	5.23787	4.23208	4.72125	4.20303	-1.09222	0	1	1	0	2	Yes	1	1	1	3	Yes	TRUE	FALSE	FALSE
OsAffx.10250.1.S1_at	LOC_Os01g01580	LOC_Os01g01580.1	expressed protein	gb|NM_183478.1	Os01g0105500	2.06378	2.05013	2.05368	2.05073	2.07386	2.08091	0.0126352	1	0	0	0	0	_	0	0	0	0	_	FALSE	FALSE	FALSE
OsAffx.10250.2.S1_x_at	LOC_Os01g01580	LOC_Os01g01580.1	expressed protein	gb|NM_186367.1	Os01g0105500	2.5977	2.59014	2.62769	2.59981	2.59558	2.59744	-0.00756714	1	0	0	0	0	_	0	0	0	0	_	FALSE	FALSE	FALSE
OsAffx.10250.3.S1_at	LOC_Os01g01590	LOC_Os01g01590.1	hypothetical protein	tigr|9629.m00062	#N/A	2.25541	2.23884	2.24866	2.26569	2.24458	2.24857	0.00531095	1	0	0	0	0	_	0	0	0	0	_	FALSE	FALSE	FALSE
Os.45859.1.S1_at	LOC_Os01g01600	LOC_Os01g01600.1	ethylene-responsive protein related, putative, expressed	gb|AK119493.1	Os01g0105700	2.34292	2.34227	2.38321	2.33637	2.37535	2.37144	0.00491677	1	0	0	0	0	_	0	0	0	0	_	FALSE	FALSE	FALSE
Os.45859.2.S1_at	LOC_Os01g01600	LOC_Os01g01600.1	ethylene-responsive protein related, putative, expressed	gb|NM_183479.1	Os01g0105700	2.83398	2.88376	2.99413	2.88277	3.00073	3.13206	0.101233	1	0	0	0	0	_	0	0	0	0	_	FALSE	FALSE	FALSE
Os.45859.2.S1_x_at	LOC_Os01g01600	LOC_Os01g01600.1	ethylene-responsive protein related, putative, expressed	gb|NM_183479.1	Os01g0105700	2.79262	2.72826	2.81688	2.79539	2.84255	2.90968	0.0699487	1	0	0	0	0	_	0	0	0	0	_	FALSE	FALSE	FALSE
Os.35606.1.S1_at	LOC_Os01g01610	LOC_Os01g01610.1	IscA-like iron-sulfur assembly protein, mitochondrial precursor, putative, expressed	gb|AK066672.1	Os01g0105800	8.37776	8.24374	8.30512	9.1562	9.06443	8.86428	0.719426	0.000257678	1	1	1	3	Yes	1	1	1	3	Yes	TRUE	FALSE	FALSE
Os.35606.2.S1_x_at	LOC_Os01g01610	LOC_Os01g01610.1	IscA-like iron-sulfur assembly protein, mitochondrial precursor, putative, expressed	gb|NM_183480.1	Os01g0105800	7.05772	7.08002	7.02256	7.59801	7.29218	7.42072	0.383533	1	1	1	1	3	Yes	1	1	1	3	Yes	TRUE	FALSE	FALSE
Os.996.1.S1_at	LOC_Os01g01620	LOC_Os01g01620.1	kinase, pfkB family, putative, expressed	gb|AK066907.1	Os01g0105900	5.00349	4.74197	4.97026	5.41886	5.60696	5.04892	0.453008	1	1	1	1	3	Yes	1	1	1	3	Yes	TRUE	FALSE	FALSE
Os.37078.1.S1_at	LOC_Os01g01640	LOC_Os01g01640.1	Rer1 protein, putative, expressed	gb|AK060999.1	Os01g0106200	8.93999	8.94476	8.91636	9.10943	9.28456	9.44785	0.346913	1	1	1	1	3	Yes	1	1	1	3	Yes	TRUE	FALSE	FALSE
Os.32454.1.S1_at	LOC_Os01g01650	LOC_Os01g01650.1	isoflavone reductase homolog IRL, putative, expressed	gb|AK119550.1	Os01g0106300	2.34665	2.36603	2.36244	2.7989	2.41379	2.87556	0.337706	1	1	1	1	3	Yes	0	0	0	0	_	FALSE	TRUE	FALSE
Os.1000.1.S1_at	LOC_Os01g01660	LOC_Os01g01660.1	isoflavone reductase, putative, expressed	gb|AY071920.1	Os01g0106400	3.42888	3.4286	3.42396	5.76395	5.901	4.83838	2.07396	0	1	1	1	3	Yes	1	1	1	3	Yes	TRUE	FALSE	FALSE
OsAffx.23032.1.S1_at	LOC_Os01g01670	LOC_Os01g01670.2	expressed protein	tigr|9629.m00070	Os01g0106500	7.82974	8.31224	8.11587	7.12411	7.43621	7.26797	-0.80985	2.33974e-06	1	1	1	3	Yes	1	1	1	3	Yes	TRUE	FALSE	FALSE
Os.37016.1.A1_at	LOC_Os01g01680	LOC_Os01g01680.1	expressed protein	gb|AK061314.1	Os01g0106600	2.77319	2.81149	2.827	2.80651	3.09547	3.03618	0.175499	1	0	0	0	0	_	0	0	0	0	_	FALSE	FALSE	FALSE
Os.17083.1.S1_at	LOC_Os01g01689	LOC_Os01g01689.1	phosphatidylinositol 3- and 4-kinase family protein, expressed	gb|NM_183488.1	Os01g0106700	6.6191	6.08182	5.47793	5.37896	5.11009	4.5784	-1.03714	0	1	1	1	3	Yes	1	1	1	3	Yes	TRUE	FALSE	FALSE
Os.20521.1.S2_at	LOC_Os01g01700	LOC_Os01g01700.1	anaphase-promoting complex subunit 11, putative, expressed	gb|AK099287.1	Os01g0106800	10.1711	10.2052	10.3188	10.0777	10.248	10.0451	-0.108055	1	1	1	1	3	Yes	1	1	1	3	Yes	TRUE	FALSE	FALSE
Os.1005.1.S1_at	LOC_Os01g01710	LOC_Os01g01710.1	1-deoxy-D-xylulose 5-phosphate reductoisomerase, chloroplast precursor, putative, expressed	gb|AF367205.1	Os01g0106900	4.44812	3.89971	4.09596	4.10292	4.02118	5.49977	0.39336	ND	1	1	1	3	Yes	1	1	1	3	Yes	TRUE	FALSE	FALSE
Os.27278.1.S1_at	LOC_Os01g01720	LOC_Os01g01720.1	pex14, putative, expressed	gb|AK066969.1	Os01g0107000	5.55235	5.46828	5.47866	5.12604	5.13662	4.49126	-0.581792	0.119832	1	1	1	3	Yes	1	1	1	3	Yes	TRUE	FALSE	FALSE
Os.27278.1.S1_s_at	LOC_Os01g01720	LOC_Os01g01720.1	pex14, putative, expressed	gb|AK066969.1	Os01g0107000	5.26099	5.33495	5.15372	5.51493	5.25888	4.93382	-0.0140101	1	1	1	1	3	Yes	1	1	1	3	Yes	TRUE	FALSE	FALSE
Os.32421.1.A1_at	LOC_Os01g01720	LOC_Os01g01720.1	pex14, putative, expressed	gb|AK105067.1	Os01g0107000	3.8155	3.93629	4.20867	4.31479	4.39902	4.49173	0.415026	1	0	0	0	0	_	0	1	0	1	_	FALSE	FALSE	FALSE
OsAffx.23038.1.S1_at	LOC_Os01g01730	LOC_Os01g01730.1	serine/arginine repetitive matrix protein 2, putative, expressed	tigr|9629.m00077	#N/A	2.71667	2.72375	2.8573	2.72315	2.77197	2.76927	-0.011114	1	0	0	0	0	_	0	0	0	0	_	FALSE	FALSE	FALSE
OsAffx.23038.1.S1_x_at	LOC_Os01g01730	LOC_Os01g01730.1	serine/arginine repetitive matrix protein 2, putative, expressed	tigr|9629.m00077	#N/A	2.53724	2.55912	2.55673	2.5475	2.59961	2.63689	0.0436426	1	0	0	0	0	_	0	0	0	0	_	FALSE	FALSE	FALSE
Os.23182.1.S1_at	LOC_Os01g01740	LOC_Os01g01740.1	protein kinase domain containing protein, expressed	gb|CB627999	Os01g0107400	2.65429	2.72679	2.51431	2.60997	2.61958	2.61822	-0.015873	1	0	0	0	0	_	1	1	0	2	Yes	FALSE	FALSE	TRUE
Os.40425.1.A1_x_at	LOC_Os01g01740	LOC_Os01g01740.1	protein kinase domain containing protein, expressed	gb|AK059460.1	Os01g0107400	5.12765	4.96052	4.89036	5.08945	4.82902	5.42856	0.122834	1	1	1	1	3	Yes	1	1	1	3	Yes	TRUE	FALSE	FALSE
OsAffx.10822.1.S1_at	LOC_Os01g01770	LOC_Os01g01770.1	ZOS1-01 - C2H2 zinc finger protein, expressed	tigr|9629.m00081	Os01g0107600	2.12072	2.12018	2.12783	2.12391	2.13054	2.21005	0.0319203	1	0	0	0	0	_	0	0	0	0	_	FALSE	FALSE	FALSE
Os.34815.1.S1_at	LOC_Os01g01780	LOC_Os01g01780.1	exostosin family protein, putative, expressed	gb|AK070027.1	Os01g0107700	5.39617	5.45077	5.49411	5.30699	5.25371	5.21368	-0.188888	1	1	1	1	3	Yes	1	1	1	3	Yes	TRUE	FALSE	FALSE
Os.34815.2.S1_x_at	LOC_Os01g01780	LOC_Os01g01780.1	exostosin family protein, putative, expressed	gb|NM_183497.1	Os01g0107700	4.98203	4.45087	4.60494	4.65172	4.58742	4.19463	-0.201359	1	1	1	1	3	Yes	1	1	1	3	Yes	TRUE	FALSE	FALSE
Os.38048.1.S1_a_at	LOC_Os01g01790	LOC_Os01g01790.1	expressed protein	gb|AK070363.1	Os01g0107900	8.16167	7.97851	7.98617	9.20053	9.04948	9.13601	1.08656	0	1	1	1	3	Yes	1	1	1	3	Yes	TRUE	FALSE	FALSE
Os.38048.2.S1_x_at	LOC_Os01g01790	LOC_Os01g01790.1	expressed protein	gb|NM_183498.1	Os01g0107900	7.66341	7.46571	7.13981	8.48332	7.99364	8.13497	0.780998	1.11101e-05	1	1	1	3	Yes	1	1	1	3	Yes	TRUE	FALSE	FALSE
Os.20415.1.S1_at	LOC_Os01g01800	LOC_Os01g01800.1	expressed protein	gb|AK100813.1	Os01g0108000	5.75325	5.02924	4.92235	6.40815	6.24201	6.27245	1.07259	0	1	1	1	3	Yes	1	1	1	3	Yes	TRUE	FALSE	FALSE
Os.17349.1.S1_s_at	LOC_Os01g01800	LOC_Os01g01800.1	expressed protein	gb|BI812665	Os01g0108000	4.51909	4.63078	4.64001	4.94096	5.16606	4.84808	0.388406	1	1	1	1	3	Yes	0	1	0	1	_	FALSE	TRUE	FALSE
Os.15541.1.S1_at	LOC_Os01g01830	LOC_Os01g01830.1	OsPOP1 - Putative Prolyl Oligopeptidase homologue, expressed	gb|AK071405.1	Os01g0108200	6.24948	5.96756	5.55738	4.8219	4.91088	5.19551	-0.948709	6.08964e-10	1	1	1	3	Yes	1	1	1	3	Yes	TRUE	FALSE	FALSE
Os.15541.2.S1_x_at	LOC_Os01g01830	LOC_Os01g01830.1	OsPOP1 - Putative Prolyl Oligopeptidase homologue, expressed	gb|AK101672.1	Os01g0108200	3.12731	3.24572	2.48079	2.48535	2.51707	2.497	-0.451466	1	0	0	0	0	_	0	1	0	1	_	FALSE	FALSE	FALSE
Os.10300.1.S1_x_at	LOC_Os01g01840	LOC_Os01g01840.1	helix-loop-helix DNA-binding domain containing protein, expressed	gb|AU096466	Os01g0108400	2.64696	2.6392	2.68271	2.66531	2.73169	2.78631	0.0714804	1	0	0	0	0	_	0	0	0	0	_	FALSE	FALSE	FALSE
OsAffx.1884.1.S1_at	LOC_Os01g01840	LOC_Os01g01840.1	helix-loop-helix DNA-binding domain containing protein, expressed	tigr|9629.m00090	Os01g0108400	2.56259	2.56414	2.59459	2.56575	2.59747	2.62175	0.0212195	1	0	0	0	0	_	0	0	0	0	_	FALSE	FALSE	FALSE
OsAffx.1884.1.S1_x_at	LOC_Os01g01840	LOC_Os01g01840.1	helix-loop-helix DNA-binding domain containing protein, expressed	tigr|9629.m00090	Os01g0108400	2.25386	2.25417	2.26585	2.25555	2.29182	2.28313	0.0188767	1	0	0	0	0	_	0	0	0	0	_	FALSE	FALSE	FALSE
Os.30044.1.S1_a_at	LOC_Os01g01870	LOC_Os01g01870.1	helix-loop-helix DNA-binding domain containing protein, expressed	gb|AK109432.2	Os01g0108600	4.82947	5.11349	4.96884	3.06656	3.14049	3.0238	-1.89365	0	0	0	0	0	_	1	1	1	3	Yes	FALSE	FALSE	TRUE
Os.57330.1.S1_at	LOC_Os01g01880	LOC_Os01g01880.1	expressed protein	gb|AK111316.1	Os01g0108700	2.54131	2.53757	2.55779	2.52078	2.57224	2.59316	0.0165031	1	0	0	0	0	_	0	0	0	0	_	FALSE	FALSE	FALSE
Os.9464.1.A1_at	LOC_Os01g01890	LOC_Os01g01890.1	expressed protein	gb|AK102103.1	Os01g0108800	2.70885	2.70939	2.77702	2.9436	2.85363	2.90542	0.169134	1	1	1	1	3	Yes	0	0	0	0	_	FALSE	TRUE	FALSE
OsAffx.23045.1.S1_at	LOC_Os01g01910	LOC_Os01g01910.1	expressed protein	tigr|9629.m00097	Os01g0109101	2.50434	2.50021	2.50704	2.50118	2.50589	2.51538	0.0036179	1	0	0	0	0	_	0	0	0	0	_	FALSE	FALSE	FALSE
OsAffx.23048.1.S1_x_at	LOC_Os01g01920	LOC_Os01g01920.1	HD domain containing protein 2, putative, expressed	tigr|9629.m00098	Os01g0109300	5.5231	5.58486	5.09597	5.44505	5.76829	5.50664	0.172019	1	1	1	1	3	Yes	1	1	1	3	Yes	TRUE	FALSE	FALSE
Os.37423.1.S1_at	LOC_Os01g01940	LOC_Os01g01940.1	expressed protein	gb|AK058636.1	Os01g0109500	2.75994	2.63816	2.64607	2.62591	2.65606	2.67148	-0.0302403	1	0	1	0	1	_	0	1	0	1	_	FALSE	FALSE	FALSE
OsAffx.23050.1.S1_x_at	LOC_Os01g01950	LOC_Os01g01950.1	expressed protein	tigr|9629.m00102	Os01g0109600	2.31553	2.33126	2.33584	2.47695	2.34185	2.34424	0.0601351	1	0	0	0	0	_	0	0	0	0	_	FALSE	FALSE	FALSE
Os.6597.2.S1_x_at	LOC_Os01g01960	LOC_Os01g01960.1	transcriptional repressor, putative, expressed	gb|AY224549.1	Os01g0109700	4.23456	3.73144	3.64421	5.39656	5.38368	4.8166	1.32888	0	1	1	1	3	Yes	1	1	1	3	Yes	TRUE	FALSE	FALSE
Os.6597.1.S1_at	LOC_Os01g01960	LOC_Os01g01960.1	transcriptional repressor, putative, expressed	gb|CA762885	Os01g0109700	7.76134	7.73588	7.47968	7.83074	7.84361	7.836	0.177816	1	1	1	1	3	Yes	1	1	1	3	Yes	TRUE	FALSE	FALSE
OsAffx.23086.1.S1_at	LOC_Os01g01970	LOC_Os01g01970.2	expressed protein	tigr|9629.m00104	Os01g0109750	6.8279	6.672	6.84643	6.78152	6.82849	6.37035	-0.121988	1	1	1	1	3	Yes	1	1	1	3	Yes	TRUE	FALSE	FALSE
OsAffx.23086.1.S1_s_at	LOC_Os01g01970	LOC_Os01g01970.2	expressed protein	tigr|9629.m00104	Os01g0109750	5.94254	5.72592	5.9757	6.03917	5.97505	6.05059	0.140219	1	1	1	1	3	Yes	1	1	1	3	Yes	TRUE	FALSE	FALSE
OsAffx.23087.1.S1_at	LOC_Os01g01980	LOC_Os01g01980.1	expressed protein	tigr|9629.m00105	Os01g0109900	2.29861	2.27712	2.2858	2.2878	2.28376	2.29377	0.00126874	1	0	0	0	0	_	0	0	0	0	_	FALSE	FALSE	FALSE
OsAffx.10875.1.S1_at	LOC_Os01g01990	LOC_Os01g01990.1	expressed protein	tigr|9629.m00106	#N/A	1.83363	1.82204	1.8159	1.82194	1.81728	1.8162	-0.00538656	1	0	0	0	0	_	0	0	0	0	_	FALSE	FALSE	FALSE
OsAffx.23051.1.S1_x_at	LOC_Os01g02000	LOC_Os01g02000.1	phosphate transporter 1, putative, expressed	gb|NM_183518.1	Os01g0110100	2.45575	2.46136	2.49287	2.46929	2.47609	2.5553	0.0302338	1	0	0	0	0	_	0	0	0	0	_	FALSE	FALSE	FALSE
Os.56224.1.S1_at	LOC_Os01g02010	LOC_Os01g02010.1	expressed protein	gb|AK109646.1	Os01g0110200	2.71954	2.70569	2.73278	2.70236	2.76784	2.82847	0.0468896	1	0	0	0	0	_	0	0	0	0	_	FALSE	FALSE	FALSE
Os.1637.1.S1_at	LOC_Os01g02020	LOC_Os01g02020.1	acetyl-CoA acetyltransferase, cytosolic, putative, expressed	gb|AK103194.1	Os01g0110400	10.4557	10.1322	10.1152	9.19322	9.14448	9.13654	-1.07627	0	1	1	1	3	Yes	1	1	1	3	Yes	TRUE	FALSE	FALSE
Os.11832.1.S1_at	LOC_Os01g02040	LOC_Os01g02040.1	retrotransposon protein, putative, unclassified, expressed	gb|AK101096.1	Os01g0110500	4.89098	4.2981	4.71556	3.81642	3.98114	4.02346	-0.694538	0.000856489	1	1	1	3	Yes	1	1	1	3	Yes	TRUE	FALSE	FALSE
Os.33406.1.A1_x_at	LOC_Os01g02050	LOC_Os01g02050.1	phosphoenolpyruvate carboxylase, putative, expressed	gb|NM_183526.1	Os01g0110700	2.41676	2.42729	2.43507	2.41977	2.43523	2.46288	0.0129184	1	0	0	0	0	_	0	0	0	0	_	FALSE	FALSE	FALSE
Os.49998.1.S1_at	LOC_Os01g02050	LOC_Os01g02050.1	phosphoenolpyruvate carboxylase, putative, expressed	gb|AK100688.1	Os01g0110700	3.87413	3.98075	3.92005	3.95046	3.79989	4.14892	0.0414485	1	1	1	1	3	Yes	1	1	1	3	Yes	TRUE	FALSE	FALSE
Os.12560.1.S1_s_at	LOC_Os01g02060	LOC_Os01g02060.1	TOO MANY MOUTHS precursor, putative, expressed	gb|AK065190.1	Os01g0110800	3.68586	4.22764	4.06623	3.25865	4.69208	3.73664	-0.0974559	ND	0	1	0	1	_	1	1	1	3	Yes	FALSE	FALSE	TRUE
OsAffx.22936.1.S1_at	LOC_Os01g02070	LOC_Os01g02070.1	invertase/pectin methylesterase inhibitor family protein, putative, expressed	tigr|9629.m00117	Os01g0111000	3.35417	3.44663	3.31601	3.44822	3.62518	3.74921	0.235265	1	0	0	0	0	_	0	0	0	0	_	FALSE	FALSE	FALSE
Os.35815.1.S1_at	LOC_Os01g02080	LOC_Os01g02080.1	peptidyl-prolyl cis-trans isomerase, putative, expressed	gb|AK065672.1	Os01g0111100	2.75821	2.74634	2.75879	2.75664	2.77838	2.84608	0.0392494	1	0	0	0	0	_	0	0	0	0	_	FALSE	FALSE	FALSE
Os.1644.1.S1_at	LOC_Os01g02090	LOC_Os01g02090.1	expressed protein	gb|AK102802.1	Os01g0111200	8.94032	8.90355	8.75767	8.66276	8.42905	8.45338	-0.352115	1	1	1	1	3	Yes	1	1	1	3	Yes	TRUE	FALSE	FALSE
Os.35391.1.S1_at	LOC_Os01g02100	LOC_Os01g02100.2	transposon protein, putative, unclassified, expressed	gb|AK066455.1	Os01g0111400	2.73241	3.20536	2.85105	2.72607	2.74987	2.75995	-0.184308	1	0	0	1	1	_	1	1	0	2	Yes	FALSE	FALSE	TRUE
Os.35391.2.S1_x_at	LOC_Os01g02100	LOC_Os01g02100.2	transposon protein, putative, unclassified, expressed	gb|AK067704.1	Os01g0111400	3.66662	3.78807	3.68195	3.67894	3.7687	3.53313	-0.0519583	1	0	0	0	0	_	0	0	0	0	_	FALSE	FALSE	FALSE
Os.30617.1.S1_at	LOC_Os01g02110	LOC_Os01g02110.1	helix-loop-helix DNA-binding domain containing protein, expressed	gb|AK108587.1	Os01g0111500	2.70002	3.12605	2.7503	2.68687	2.69431	2.69862	-0.165522	1	0	0	0	0	_	1	1	0	2	Yes	FALSE	FALSE	TRUE
Os.29115.1.S1_at	LOC_Os01g02120	LOC_Os01g02120.1	osMFT2 MFT-Like2 homologous to Mother of FT and TFL1 gene; contains Pfam profile PF01161: Phosphatidylethanolamine-binding protein, expressed	gb|AK110620.1	Os01g0111600	12.6113	12.6833	12.6036	10.3486	9.71061	10.5864	-2.41755	0	1	1	1	3	Yes	1	1	1	3	Yes	TRUE	FALSE	FALSE
Os.30376.1.S1_at	LOC_Os01g02130	LOC_Os01g02130.1	expressed protein	gb|AK108920.1	Os01g0111700	2.75379	2.78253	2.84696	2.80222	2.9015	2.97375	0.0980647	1	0	0	0	0	_	0	0	0	0	_	FALSE	FALSE	FALSE
Os.1652.1.S1_at	LOC_Os01g02139	LOC_Os01g02139.1	expressed protein	gb|AK071433.1	Os01g0111800	5.98978	6.05789	6.41331	5.75557	6.2606	5.64313	-0.267224	1	1	1	1	3	Yes	1	1	1	3	Yes	TRUE	FALSE	FALSE
Os.1653.1.S1_at	LOC_Os01g02150	LOC_Os01g02150.1	sulfated surface glycoprotein 185 precursor, putative, expressed	gb|AK103326.1	Os01g0111900	7.0489	7.30091	7.14835	7.04422	7.67508	7.91112	0.377418	1	1	1	1	3	Yes	1	1	1	3	Yes	TRUE	FALSE	FALSE
OsAffx.350.1.S1_s_at	LOC_Os01g02160	LOC_Os01g02160.1	hydroxyproline-rich glycoprotein family protein, putative, expressed	tigr|9629.m00127	Os01g0112000	3.7011	4.63447	3.60328	3.60944	5.55276	6.35023	1.19119	ND	0	1	1	2	Yes	0	0	0	0	_	FALSE	TRUE	FALSE
Os.53043.1.S1_at	LOC_Os01g02170	LOC_Os01g02170.1	expressed protein	gb|AK070580.1	Os01g0112050	5.66572	6.0632	5.7804	4.74427	5.15196	4.90771	-0.901794	1.13839e-08	1	1	1	3	Yes	1	1	1	3	Yes	TRUE	FALSE	FALSE
Os.53043.1.S1_x_at	LOC_Os01g02170	LOC_Os01g02170.1	expressed protein	gb|AK070580.1	Os01g0112050	4.00623	4.76616	4.89453	3.86488	4.14764	3.88036	-0.591344	0.0813793	1	1	1	3	Yes	1	1	1	3	Yes	TRUE	FALSE	FALSE
Os.33335.1.S1_at	LOC_Os01g02170	LOC_Os01g02170.1	expressed protein	gb|AK100946.1	Os01g0112050	2.77209	2.79913	2.83858	2.77987	2.8856	2.81047	0.0220439	1	0	0	0	0	_	0	0	0	0	_	FALSE	FALSE	FALSE
Os.37685.1.A1_at	LOC_Os01g02180	LOC_Os01g02180.2	expressed protein	gb|AU172470	Os01g0112300	7.74805	8.14656	8.10176	7.05095	6.90865	6.89592	-1.04695	0	1	1	1	3	Yes	1	1	1	3	Yes	TRUE	FALSE	FALSE
Os.31744.1.S1_at	LOC_Os01g02190	LOC_Os01g02190.1	aquaporin protein, putative, expressed	gb|AK106825.1	Os01g0112400	2.59799	2.58429	2.69087	2.59056	2.65325	2.91625	0.0956375	1	0	0	0	0	_	0	0	0	0	_	FALSE	FALSE	FALSE
Os.1660.1.S1_at	LOC_Os01g02200	LOC_Os01g02200.1	armadillo/beta-catenin repeat family protein, putative, expressed	gb|AK120201.1	Os01g0112500	8.64476	9.02256	8.98505	8.03473	8.11335	8.08852	-0.805253	3.00977e-06	1	1	1	3	Yes	1	1	1	3	Yes	TRUE	FALSE	FALSE
Os.1978.1.S1_at	LOC_Os01g02290	LOC_Os01g02290.1	Ser/Thr receptor-like kinase, putative, expressed	gb|AF044260.1	Os01g0113200	2.70098	2.69299	2.65699	2.56514	2.68769	2.68586	-0.0374223	1	0	0	0	0	_	1	1	0	2	Yes	FALSE	FALSE	TRUE
Os.27046.1.S1_at	LOC_Os01g02300	LOC_Os01g02300.1	receptor kinase ORK10, putative, expressed	gb|AK111565.1	Os01g0113300	2.67569	2.71858	2.79562	2.75755	2.82355	2.93166	0.107622	1	0	0	0	0	_	0	0	0	0	_	FALSE	FALSE	FALSE
Os.27046.2.S1_x_at	LOC_Os01g02300	LOC_Os01g02300.1	receptor kinase ORK10, putative, expressed	gb|NM_183555.1	Os01g0113300	2.373	2.38496	2.41328	2.36351	2.40419	2.44544	0.0139629	1	0	0	0	0	_	0	0	0	0	_	FALSE	FALSE	FALSE
Os.34013.1.S1_at	LOC_Os01g02320	LOC_Os01g02320.1	protein kinase domain containing protein, expressed	gb|AK059374.1	Os01g0113400	4.47375	4.67097	4.53873	3.58721	3.89792	3.53116	-0.889055	2.45947e-08	0	1	1	2	Yes	1	1	1	3	Yes	TRUE	FALSE	FALSE
Os.37621.2.S1_at	LOC_Os01g02334	LOC_Os01g02334.1	expressed protein	gb|AK110685.1	Os01g0113600	6.67277	6.76833	6.91326	5.35753	5.57113	5.63912	-1.2622	0	1	1	1	3	Yes	1	1	1	3	Yes	TRUE	FALSE	FALSE
Os.37621.3.S1_at	LOC_Os01g02334	LOC_Os01g02334.1	expressed protein	gb|AU166305	Os01g0113600	2.72779	2.81529	2.9057	2.80691	3.05765	3.40055	0.272112	1	0	0	1	1	_	0	0	0	0	_	FALSE	FALSE	FALSE
Os.40177.1.S1_at	LOC_Os01g02350	LOC_Os01g02350.1	receptor-like kinase ARK1AS, putative, expressed	gb|CF330389	Os01g0113700	3.86978	3.80788	4.01563	4.38169	4.3451	4.86871	0.634068	0.0134208	1	0	1	2	Yes	1	1	1	3	Yes	TRUE	FALSE	FALSE
Os.45539.1.S1_at	LOC_Os01g02360	LOC_Os01g02360.1	resistance-related receptor-like kinase, putative, expressed	gb|AK111700.1	Os01g0113800	2.96924	3.08747	3.04361	2.93128	2.98315	2.9706	-0.0717599	1	0	0	0	0	_	1	1	0	2	Yes	FALSE	FALSE	TRUE
Os.52696.1.S1_at	LOC_Os01g02370	LOC_Os01g02370.1	receptor-like kinase ARK1AS, putative, expressed	gb|AK068796.1	Os01g0113900	2.65552	2.70026	2.70626	2.69858	2.73711	2.71461	0.029415	1	0	0	0	0	_	0	0	0	0	_	FALSE	FALSE	FALSE
Os.1849.1.S1_at	LOC_Os01g02390	LOC_Os01g02390.1	protein kinase domain containing protein, expressed	gb|AK068451.1	Os01g0114100	4.53234	4.14692	3.71376	4.65873	4.8663	4.56609	0.566036	0.223991	1	1	1	3	Yes	1	1	1	3	Yes	TRUE	FALSE	FALSE
Os.1977.1.S1_a_at	LOC_Os01g02400	LOC_Os01g02400.1	protein kinase domain containing protein, expressed	gb|AK120121.1	Os01g0114300	2.87275	3.06104	3.07327	3.46365	3.15296	3.29742	0.302326	1	1	0	0	1	_	0	0	0	0	_	FALSE	FALSE	FALSE
Os.53715.1.S1_at	LOC_Os01g02400	LOC_Os01g02400.1	protein kinase domain containing protein, expressed	gb|AK099453.1	Os01g0114300	2.59134	2.59109	2.63649	2.58721	2.61611	2.66142	0.0152754	1	0	0	0	0	_	0	0	0	0	_	FALSE	FALSE	FALSE
OsAffx.10881.2.S1_x_at	LOC_Os01g02440	LOC_Os01g02440.1	Ser/Thr receptor-like kinase, putative, expressed	tigr|9629.m00156	Os01g0114700	2.8298	2.82934	2.89583	2.84363	2.92584	3.07389	0.0961314	1	0	0	0	0	_	0	0	0	0	_	FALSE	FALSE	FALSE
Os.34602.2.S1_x_at	LOC_Os01g02450	LOC_Os01g02450.1	retrotransposon protein, putative, unclassified, expressed	gb|NM_184066.1	Os01g0114800	2.52409	2.55282	2.58788	2.55539	2.58096	2.6006	0.0240516	1	0	0	0	0	_	0	0	0	0	_	FALSE	FALSE	FALSE
OsAffx.23089.1.S1_x_at	LOC_Os01g02490	LOC_Os01g02490.1	expressed protein	tigr|9629.m00161	Os01g0115100	3.63832	3.61292	3.88196	3.44677	4.03809	4.30267	0.218109	1	0	0	0	0	_	0	1	0	1	_	FALSE	FALSE	FALSE
Os.38171.2.S1_at	LOC_Os01g02500	LOC_Os01g02500.1	glutamyl-tRNA amidotransferase, putative, expressed	gb|NM_184070.1	Os01g0115200	2.08731	2.07939	2.08611	2.0808	2.08224	2.09215	0.000793431	1	0	0	0	0	_	0	0	0	0	_	FALSE	FALSE	FALSE
OsAffx.8988.1.S1_at	LOC_Os01g02550	LOC_Os01g02550.1	protein kinase domain containing protein, expressed	tigr|9629.m00167	Os01g0115500	2.67355	2.71194	2.7991	2.715	2.87869	3.04179	0.1503	1	0	0	0	0	_	0	0	0	0	_	FALSE	FALSE	FALSE
Os.15043.1.S1_at	LOC_Os01g02560	LOC_Os01g02560.1	Ser/Thr receptor-like kinase, putative, expressed	gb|AK121074.1	Os01g0115600	2.91432	2.96483	3.07824	2.94601	3.10831	3.3007	0.132546	1	0	0	0	0	_	0	0	0	0	_	FALSE	FALSE	FALSE
Os.45531.1.S1_at	LOC_Os01g02570	LOC_Os01g02570.1	protein kinase domain containing protein, expressed	gb|CB621884	Os01g0115700	2.65989	2.68935	2.69693	2.69099	2.71051	2.70597	0.0204349	1	0	0	0	0	_	0	0	0	0	_	FALSE	FALSE	FALSE
Os.50240.1.S1_at	LOC_Os01g02590	LOC_Os01g02590.1	receptor-like kinase, putative, expressed	gb|AK120293.1	Os01g0115800	3.21838	3.14356	3.35532	3.20494	3.43861	3.52971	0.152	1	0	0	0	0	_	0	0	0	0	_	FALSE	FALSE	FALSE
OsAffx.1916.1.S1_s_at	LOC_Os01g02710	LOC_Os01g02710.1	LRk-type protein, putative, expressed	tigr|9629.m00183	#N/A	2.74066	2.75941	2.76254	2.71819	2.71677	2.76444	-0.0210714	1	0	0	0	0	_	0	0	0	0	_	FALSE	FALSE	FALSE
OsAffx.23091.2.S1_x_at	LOC_Os01g02730	LOC_Os01g02730.1	TAK14, putative, expressed	tigr|9629.m00185	Os01g0116800	2.40172	2.41306	2.42604	2.40089	2.43649	2.44794	0.014831	1	0	0	0	0	_	0	0	0	0	_	FALSE	FALSE	FALSE
Os.47312.1.A1_x_at	LOC_Os01g02770	LOC_Os01g02770.1	resistance-related receptor-like kinase, putative, expressed	gb|NM_184099.1	Os01g0117100	2.46056	2.45042	2.47386	2.46839	2.48913	2.49642	0.0230353	1	0	0	0	0	_	0	0	0	0	_	FALSE	FALSE	FALSE
Os.45516.1.S1_at	LOC_Os01g02780	LOC_Os01g02780.1	TAK33, putative, expressed	gb|AK120089.1	Os01g0117200	2.88201	2.97437	3.10561	2.98424	3.14339	3.43504	0.200223	1	0	0	0	0	_	0	0	0	0	_	FALSE	FALSE	FALSE
Os.35772.3.S1_at	LOC_Os01g02800	LOC_Os01g02800.1	receptor-like kinase ARK1AS, putative, expressed	gb|NM_184105.1	Os01g0117400	2.7539	2.8255	2.86851	2.8187	2.89699	2.94198	0.0699209	1	0	0	0	0	_	0	0	0	0	_	FALSE	FALSE	FALSE
Os.35772.1.S1_at	LOC_Os01g02830	LOC_Os01g02830.1	receptor-like kinase ARK1AS, putative, expressed	gb|AK065867.1	Os01g0117600	2.57978	2.62612	2.77756	2.56495	2.94677	2.9929	0.173719	1	0	0	0	0	_	0	0	0	0	_	FALSE	FALSE	FALSE
OsAffx.23090.3.S1_at	LOC_Os01g02840	LOC_Os01g02840.1	resistance-related receptor-like kinase, putative, expressed	tigr|9629.m00196	Os01g0117700	2.78207	2.83738	2.9159	2.83161	2.95311	3.03649	0.0952873	1	0	0	0	0	_	0	0	0	0	_	FALSE	FALSE	FALSE
Os.45510.1.S1_at	LOC_Os01g02860	LOC_Os01g02860.1	expressed protein	gb|CA755005	Os01g0117800	2.69689	2.66483	3.05621	2.68504	2.71336	2.68295	-0.112195	1	0	0	0	0	_	0	0	0	0	_	FALSE	FALSE	FALSE
Os.15390.1.S1_s_at	LOC_Os01g02870	LOC_Os01g02870.1	auxin-induced protein 5NG4, putative, expressed	gb|CR284643	Os01g0117900	4.1062	3.49707	3.4113	3.21042	3.46994	3.42643	-0.302596	1	0	1	0	1	_	1	1	0	2	Yes	FALSE	FALSE	TRUE
Os.1981.1.S1_at	LOC_Os01g02880	LOC_Os01g02880.1	fructose-bisphospate aldolase isozyme, putative, expressed	gb|AK099387.1	Os01g0118000	8.52757	8.64898	8.65684	8.44273	8.41305	8.66866	-0.10298	1	1	1	1	3	Yes	1	1	1	3	Yes	TRUE	FALSE	FALSE
Os.45507.1.S1_at	LOC_Os01g02884	LOC_Os01g02884.1	ATP-dependent RNA helicase DHX36, putative, expressed	gb|CA765072	Os01g0118100	7.61621	7.07587	7.17146	6.57159	6.82276	6.19536	-0.757946	3.71021e-05	1	1	1	3	Yes	1	1	1	3	Yes	TRUE	FALSE	FALSE
Os.52233.1.S1_at	LOC_Os01g02890	LOC_Os01g02890.1	phosphatidylserine synthase, putative, expressed	gb|AK065788.1	Os01g0118300	2.18171	2.18131	2.18929	2.18279	2.18791	2.20134	0.00657571	1	0	0	0	0	_	0	0	0	0	_	FALSE	FALSE	FALSE
Os.1054.1.A1_at	LOC_Os01g02900	LOC_Os01g02900.1	glycosyltransferase, putative, expressed	gb|CB646265	Os01g0118400	2.1278	2.12623	2.13458	2.1285	2.1339	2.14624	0.00667893	1	0	0	0	0	_	0	0	0	0	_	FALSE	FALSE	FALSE
OsAffx.10885.2.S1_x_at	LOC_Os01g02910	LOC_Os01g02910.1	glycosyltransferase, putative, expressed	tigr|9629.m00203	Os01g0118600	2.80137	2.78967	2.77999	2.76956	2.80761	2.8443	0.0168123	1	0	0	0	0	_	0	0	0	0	_	FALSE	FALSE	FALSE
Os.34721.1.S1_at	LOC_Os01g02920	LOC_Os01g02920.1	glycosyltransferase protein, putative, expressed	gb|AK070385.1	Os01g0118700	4.68897	4.79272	4.80822	5.16755	5.70091	5.10847	0.56234	0.258796	1	1	1	3	Yes	1	1	1	3	Yes	TRUE	FALSE	FALSE
Os.32123.1.S1_at	LOC_Os01g02930	LOC_Os01g02930.1	glycosyltransferase protein, putative, expressed	gb|AK105948.1	Os01g0119000	3.2745	3.29594	3.36484	3.61689	4.28181	3.37872	0.447382	1	0	0	0	0	_	0	0	1	1	_	FALSE	FALSE	FALSE
Os.11246.1.S1_at	LOC_Os01g02940	LOC_Os01g02940.2	glycosyltransferase protein, putative, expressed	gb|CD670986	Os01g0119050	4.27102	5.252	4.67649	3.72873	4.47744	4.22184	-0.590503	0.0842225	1	1	1	3	Yes	1	1	1	3	Yes	TRUE	FALSE	FALSE
OsAffx.23093.1.S1_at	LOC_Os01g02950	LOC_Os01g02950.1	expressed protein	gb|NM_184130.1	#N/A	2.36607	2.34725	2.37173	2.36123	2.37141	2.42266	0.0234182	1	0	0	0	0	_	0	0	0	0	_	FALSE	FALSE	FALSE
Os.32335.1.S1_at	LOC_Os01g02960	LOC_Os01g02960.1	expressed protein	gb|AK105256.1	Os01g0119500	4.94824	5.13998	5.23042	3.33722	3.31136	3.20489	-1.82172	0	1	1	1	3	Yes	1	1	1	3	Yes	TRUE	FALSE	FALSE
Os.32335.2.S1_x_at	LOC_Os01g02960	LOC_Os01g02960.1	expressed protein	gb|NM_184132.1	Os01g0119500	2.50671	2.50177	2.5548	2.52232	2.58105	2.54699	0.0290249	1	0	0	0	0	_	0	0	0	0	_	FALSE	FALSE	FALSE
Os.54516.1.S1_at	LOC_Os01g02980	LOC_Os01g02980.1	expressed protein	gb|AK105502.1	Os01g0119700	2.41931	2.41989	2.43081	2.42195	2.46524	2.46279	0.026654	1	0	0	0	0	_	0	0	0	0	_	FALSE	FALSE	FALSE
OsAffx.10886.1.S1_at	LOC_Os01g02980	LOC_Os01g02980.1	expressed protein	tigr|9629.m00210	Os01g0119700	2.44989	2.44985	2.4878	2.45373	2.49999	2.54026	0.0354788	1	0	0	0	0	_	0	0	0	0	_	FALSE	FALSE	FALSE
OsAffx.22815.2.S1_at	LOC_Os01g02990	LOC_Os01g02990.1	expressed protein	tigr|9629.m00211	#N/A	2.76306	3.25132	2.86179	2.75643	2.86898	2.90045	-0.11677	1	0	0	0	0	_	1	0	0	1	_	FALSE	FALSE	FALSE
OsAffx.10819.1.S1_at	LOC_Os01g03010	LOC_Os01g03010.1	expressed protein	tigr|9629.m00213	#N/A	2.36547	2.38908	2.39067	2.39015	2.39014	2.4064	0.0138206	1	0	0	0	0	_	0	0	0	0	_	FALSE	FALSE	FALSE
Os.10626.1.S1_at	LOC_Os01g03020	LOC_Os01g03020.1	tRNA synthetase class I, putative, expressed	gb|AK108083.1	Os01g0120300	2.74895	3.70791	2.77968	2.85377	2.90707	2.85358	-0.20737	1	0	0	0	0	_	1	0	0	1	_	FALSE	FALSE	FALSE
Os.1070.1.S1_at	LOC_Os01g03020	LOC_Os01g03020.1	tRNA synthetase class I, putative, expressed	gb|CB621536	Os01g0120300	4.20345	3.2436	3.00508	3.04025	2.7426	2.71902	-0.650089	ND	1	0	0	1	_	1	1	1	3	Yes	FALSE	FALSE	TRUE
Os.38065.1.S1_at	LOC_Os01g03030	LOC_Os01g03030.1	alanyl-tRNA synthetase, putative, expressed	gb|AK104753.1	Os01g0120400	7.91098	8.17606	8.19946	7.88192	7.66822	7.48616	-0.416732	1	1	1	1	3	Yes	1	1	1	3	Yes	TRUE	FALSE	FALSE
Os.1071.1.S1_at	LOC_Os01g03040	LOC_Os01g03040.1	expressed protein	gb|AK070131.1	Os01g0120500	3.07152	2.64498	2.81203	2.6472	2.59284	2.64401	-0.214827	1	1	1	0	2	Yes	1	1	0	2	Yes	TRUE	FALSE	FALSE
Os.54619.1.S1_at	LOC_Os01g03050	LOC_Os01g03050.1	fruit protein PKIWI502, putative, expressed	gb|AK106261.1	Os01g0120600	6.89165	7.01918	7.40754	7.13209	7.53304	7.04698	0.131244	1	1	1	1	3	Yes	1	1	1	3	Yes	TRUE	FALSE	FALSE
Os.12185.1.S1_at	LOC_Os01g03060	LOC_Os01g03060.3	splicing factor, putative, expressed	gb|AK067227.1	Os01g0120700	9.07844	9.24501	9.10471	9.34985	9.32694	9.18664	0.145091	1	1	1	1	3	Yes	1	1	1	3	Yes	TRUE	FALSE	FALSE
Os.28076.1.S2_at	LOC_Os01g03070	LOC_Os01g03070.1	transposon protein, putative, unclassified, expressed	gb|AK122166.1	Os01g0120800	9.11689	9.01745	8.97976	8.34117	8.35943	8.29159	-0.707306	0.000464808	1	1	1	3	Yes	1	1	1	3	Yes	TRUE	FALSE	FALSE
Os.28076.1.S1_at	LOC_Os01g03070	LOC_Os01g03070.1	transposon protein, putative, unclassified, expressed	gb|AK106560.1	Os01g0120800	7.57083	7.70054	6.76876	6.7959	6.84125	6.85592	-0.515688	1	1	1	1	3	Yes	1	1	1	3	Yes	TRUE	FALSE	FALSE
Os.56995.1.S1_at	LOC_Os01g03080	LOC_Os01g03080.1	expressed protein	gb|AK110709.1	Os01g0121000	2.73638	2.76398	2.81102	2.89171	2.8441	2.97731	0.133914	1	0	0	0	0	_	0	0	0	0	_	FALSE	FALSE	FALSE
Os.49076.1.S1_at	LOC_Os01g03110	LOC_Os01g03110.1	expressed protein	gb|AK103404.1	Os01g0121300	8.60914	8.31311	8.4759	7.15972	6.97101	6.80706	-1.48679	0	1	1	1	3	Yes	1	1	1	3	Yes	TRUE	FALSE	FALSE
Os.55272.1.S1_at	LOC_Os01g03130	LOC_Os01g03130.1	expressed protein	gb|AK107776.1	Os01g0121500	2.41137	2.41185	2.43471	2.41455	2.44487	2.46161	0.0210335	1	0	0	0	0	_	0	0	0	0	_	FALSE	FALSE	FALSE
OsAffx.23070.1.A1_at	LOC_Os01g03130	LOC_Os01g03130.1	expressed protein	tigr|9629.m00228	Os01g0121500	2.69321	2.67474	2.71384	2.70337	2.72433	2.79112	0.0456743	1	0	0	0	0	_	0	0	0	0	_	FALSE	FALSE	FALSE
OsAffx.23070.1.S1_at	LOC_Os01g03130	LOC_Os01g03130.1	expressed protein	tigr|9629.m00228	Os01g0121500	2.00385	1.99261	2.00137	1.99582	2.01088	2.00297	0.00395023	1	0	0	0	0	_	1	0	0	1	_	FALSE	FALSE	FALSE
Os.45486.1.S1_x_at	LOC_Os01g03144	LOC_Os01g03144.1	white-brown complex homolog protein 7, putative, expressed	gb|AK120079.1	Os01g0121600	3.5481	3.7885	3.37651	2.91394	2.54719	2.85746	-0.798174	4.42371e-06	0	0	0	0	_	1	1	0	2	Yes	FALSE	FALSE	TRUE
Os.1182.1.S1_x_at	LOC_Os01g03144	LOC_Os01g03144.1	white-brown complex homolog protein 7, putative, expressed	gb|BI807193	Os01g0121600	2.91267	2.79347	2.92897	2.87347	2.90319	2.90872	0.0167572	1	0	0	0	0	_	0	1	0	1	_	FALSE	FALSE	FALSE
Os.6520.1.S1_at	LOC_Os01g03160	LOC_Os01g03160.1	xylosyltransferase, putative, expressed	gb|AK105432.1	Os01g0121800	6.82359	6.81093	6.73446	6.77306	6.87159	6.17946	-0.181624	1	1	1	1	3	Yes	1	1	1	3	Yes	TRUE	FALSE	FALSE
OsAffx.10889.1.S1_at	LOC_Os01g03170	LOC_Os01g03170.1	seven in absentia protein family protein, expressed	tigr|9629.m00232	Os01g0121900	2.63224	2.63134	2.67939	2.63545	2.67662	2.69346	0.020859	1	0	0	0	0	_	0	0	0	0	_	FALSE	FALSE	FALSE
OsAffx.10889.1.S1_x_at	LOC_Os01g03170	LOC_Os01g03170.1	seven in absentia protein family protein, expressed	tigr|9629.m00232	Os01g0121900	2.79665	2.75271	2.80041	2.80349	2.81134	2.8303	0.0317866	1	0	0	0	0	_	0	0	0	0	_	FALSE	FALSE	FALSE
Os.30032.1.S1_at	LOC_Os01g03180	LOC_Os01g03180.1	retrotransposon protein, putative, unclassified, expressed	gb|AK109465.1	Os01g0122000	3.27129	3.28678	3.75655	3.00737	3.31587	3.73084	-0.086844	1	1	0	1	2	Yes	1	1	1	3	Yes	TRUE	FALSE	FALSE
Os.30032.2.S1_x_at	LOC_Os01g03180	LOC_Os01g03180.1	retrotransposon protein, putative, unclassified, expressed	gb|NM_184154.1	Os01g0122000	2.31403	2.31176	2.31524	2.30995	2.33136	2.35056	0.0169469	1	0	0	0	0	_	0	0	0	0	_	FALSE	FALSE	FALSE
Os.31540.1.S1_at	LOC_Os01g03190	LOC_Os01g03190.1	expressed protein	gb|AK107171.1	Os01g0122200	2.55281	2.50893	2.51517	2.47544	2.51348	2.51974	-0.0227475	1	0	0	0	0	_	0	1	0	1	_	FALSE	FALSE	FALSE
OsAffx.23094.1.S1_s_at	LOC_Os01g03210	LOC_Os01g03210.1	expressed protein	gb|NM_184158.1	Os01g0122300	2.10338	2.10259	2.09634	2.10201	2.09763	2.09645	-0.00207289	1	0	0	0	0	_	0	0	0	0	_	FALSE	FALSE	FALSE
OsAffx.10890.1.S1_x_at	LOC_Os01g03220	LOC_Os01g03220.1	expressed protein	tigr|9629.m00237	Os01g0123100	2.88994	2.89511	3.08259	2.89333	2.94378	2.96738	-0.0210462	1	0	0	0	0	_	0	0	0	0	_	FALSE	FALSE	FALSE
Os.54806.1.S1_at	LOC_Os01g03230	LOC_Os01g03230.1	retrotransposon protein, putative, unclassified, expressed	gb|AK106806.1	#N/A	2.29892	2.29512	2.3058	2.29972	2.31995	2.32395	0.0145947	1	0	0	0	0	_	0	0	0	0	_	FALSE	FALSE	FALSE
OsAffx.23093.2.S1_at	LOC_Os01g03260	LOC_Os01g03260.1	expressed protein	tigr|9629.m00241	Os01g0123200	2.19707	2.20541	2.23847	2.22778	2.26258	2.26034	0.036583	1	0	0	0	0	_	0	0	0	0	_	FALSE	FALSE	FALSE
OsAffx.23096.1.S1_s_at	LOC_Os01g03270	LOC_Os01g03270.1	expressed protein	gb|NM_184166.1	Os01g0123500	2.74458	2.65974	2.65201	2.64012	2.6304	2.63265	-0.0510542	1	0	0	0	0	_	0	0	0	0	_	FALSE	FALSE	FALSE
OsAffx.22807.1.S1_at	LOC_Os01g03290	LOC_Os01g03290.1	seven in absentia protein family domain containing protein, expressed	tigr|9629.m00244	Os01g0123700	2.25145	2.25426	2.25052	2.24468	2.25263	2.25269	-0.00207662	1	0	0	0	0	_	0	0	0	0	_	FALSE	FALSE	FALSE
Os.32459.1.S1_at	LOC_Os01g03310	LOC_Os01g03310.1	BBTI1 - Bowman-Birk type bran trypsin inhibitor precursor, expressed	gb|AK070467.1	Os01g0123900	2.43202	2.43235	2.66548	2.43352	2.49553	2.52214	-0.0262198	1	0	0	0	0	_	1	0	1	2	Yes	FALSE	FALSE	TRUE
Os.12713.1.S2_a_at	LOC_Os01g03320	LOC_Os01g03320.1	BBTI2 - Bowman-Birk type bran trypsin inhibitor precursor, expressed	gb|AK060800.1	Os01g0124000	6.0073	5.8451	6.3462	3.53712	3.31115	4.04772	-2.4342	0	0	0	0	0	_	1	1	1	3	Yes	FALSE	FALSE	TRUE
Os.19472.1.S1_at	LOC_Os01g03330	LOC_Os01g03330.1	BBTI3 - Bowman-Birk type bran trypsin inhibitor precursor, expressed	gb|AK062394.1	Os01g0124100	5.1649	6.5414	4.82559	4.03559	4.14472	5.17217	-1.05981	ND	1	1	1	3	Yes	1	1	1	3	Yes	TRUE	FALSE	FALSE
Os.4653.1.S1_at	LOC_Os01g03340	LOC_Os01g03340.1	BBTI4 - Bowman-Birk type bran trypsin inhibitor precursor, expressed	gb|AK067257.1	Os01g0124200	10.6251	10.6028	10.4656	8.92704	8.82331	9.50403	-1.47971	0	1	1	1	3	Yes	1	1	1	3	Yes	TRUE	FALSE	FALSE
OsAffx.10893.1.S1_x_at	LOC_Os01g03370	LOC_Os01g03370.1	senescence-induced receptor-like serine/threonine-protein kinase precursor, putative, expressed	gb|NM_184176.1	Os01g0124500	2.43729	2.45977	2.47155	2.46293	2.54075	2.51686	0.0506438	1	0	0	0	0	_	0	0	0	0	_	FALSE	FALSE	FALSE
OsAffx.10893.2.S1_at	LOC_Os01g03370	LOC_Os01g03370.1	senescence-induced receptor-like serine/threonine-protein kinase precursor, putative, expressed	tigr|9629.m00252	Os01g0124500	3.10684	3.1769	3.4451	3.18738	3.57574	3.48747	0.173922	1	0	0	0	0	_	0	0	0	0	_	FALSE	FALSE	FALSE
OsAffx.22805.1.S1_at	LOC_Os01g03380	LOC_Os01g03380.1	BBTI6 - Bowman-Birk type bran trypsin inhibitor precursor, putative, expressed	gb|NM_184177.1	Os01g0124600	2.64947	2.64143	2.65827	2.6423	2.66904	2.68811	0.0167625	1	0	0	0	0	_	0	0	0	0	_	FALSE	FALSE	FALSE
Os.22594.1.S1_at	LOC_Os01g03390	LOC_Os01g03390.1	BBTI7 - Bowman-Birk type bran trypsin inhibitor precursor, expressed	gb|AK064050.1	Os01g0124650	3.77572	4.24134	4.09801	4.15028	4.48717	4.16584	0.229406	1	1	0	1	2	Yes	1	1	1	3	Yes	TRUE	FALSE	FALSE
OsAffx.10894.1.S1_at	LOC_Os01g03400	LOC_Os01g03400.1	E3 ubiquitin-protein ligase SINA-like 2, putative	tigr|9629.m00255	#N/A	2.42875	2.35608	2.43063	2.41926	2.41311	2.48825	0.0350503	1	0	0	0	0	_	0	0	0	0	_	FALSE	FALSE	FALSE
OsAffx.10592.1.S1_at	LOC_Os01g03420	LOC_Os01g03420.1	seven in absentia protein family protein, putative, expressed	tigr|9629.m00257	Os01g0125000	2.48375	2.4845	2.49518	2.48609	2.50475	2.49759	0.00833672	1	1	0	0	1	_	1	1	0	2	Yes	FALSE	FALSE	TRUE
OsAffx.23101.2.S1_at	LOC_Os01g03480	LOC_Os01g03480.1	expressed protein	tigr|9629.m00263	Os01g0125550	4.02049	3.77707	3.96088	3.85221	3.98577	3.99484	0.0247919	1	1	0	0	1	_	0	1	0	1	_	FALSE	FALSE	FALSE
OsAffx.23101.2.S1_s_at	LOC_Os01g03480	LOC_Os01g03480.1	expressed protein	tigr|9629.m00263	Os01g0125550	2.97615	2.90276	2.99984	2.901	3.05083	3.13125	0.068107	1	0	0	0	0	_	0	1	0	1	_	FALSE	FALSE	FALSE
Os.962.1.S1_at	LOC_Os01g03490	LOC_Os01g03490.1	heavy-metal-associated domain-containing protein, putative, expressed	gb|AK105015.2	Os01g0125600	4.70982	4.97541	4.96695	3.06936	3.09543	3.28921	-1.73273	0	1	1	1	3	Yes	1	1	1	3	Yes	TRUE	FALSE	FALSE
Os.45460.1.S1_at	LOC_Os01g03500	LOC_Os01g03500.1	expressed protein	gb|AK121965.1	Os01g0125700	7.36737	7.25922	7.37157	6.85935	6.95861	6.67106	-0.503046	1	1	1	1	3	Yes	1	1	1	3	Yes	TRUE	FALSE	FALSE
Os.45460.2.S1_x_at	LOC_Os01g03500	LOC_Os01g03500.1	expressed protein	gb|NM_184186.1	Os01g0125700	2.85754	2.84477	3.07274	2.79201	2.84797	2.85453	-0.0935122	1	0	0	0	0	_	0	0	0	0	_	FALSE	FALSE	FALSE
Os.19834.1.S1_at	LOC_Os01g03510	LOC_Os01g03510.1	WD domain, G-beta repeat domain containing protein, expressed	gb|AK121927.1	Os01g0125800	7.11659	6.94836	7.33727	6.36129	6.35613	6.0187	-0.888698	2.51291e-08	1	1	1	3	Yes	1	1	1	3	Yes	TRUE	FALSE	FALSE
Os.965.1.S1_at	LOC_Os01g03520	LOC_Os01g03520.1	ubiquitin conjugating enzyme protein, putative, expressed	gb|AK103631.1	Os01g0125900	6.94304	7.02826	6.9062	7.51046	7.30423	7.25698	0.398057	1	1	1	1	3	Yes	1	1	1	3	Yes	TRUE	FALSE	FALSE
Os.965.2.S1_x_at	LOC_Os01g03520	LOC_Os01g03520.1	ubiquitin conjugating enzyme protein, putative, expressed	gb|NM_184188.1	Os01g0125900	7.82782	7.59244	7.54436	7.57145	7.67855	7.18074	-0.177966	1	1	1	1	3	Yes	1	1	1	3	Yes	TRUE	FALSE	FALSE
Os.23181.1.S1_at	LOC_Os01g03530	LOC_Os01g03530.1	multicopper oxidase domain containing protein, expressed	gb|AK106990.1	Os01g0126100	2.44547	2.59848	2.61954	2.61779	2.61391	2.90513	0.157783	1	1	0	0	1	_	0	0	0	0	_	FALSE	FALSE	FALSE
Os.23181.2.S1_at	LOC_Os01g03530	LOC_Os01g03530.1	multicopper oxidase domain containing protein, expressed	gb|AK109441.2	Os01g0126100	2.308	2.31471	2.32222	2.31614	2.33194	2.33558	0.0129111	1	0	0	0	0	_	0	0	0	0	_	FALSE	FALSE	FALSE
Os.50498.1.S1_at	LOC_Os01g03549	LOC_Os01g03549.1	multi-copper oxidase type I family protein, putative, expressed	gb|AK121464.1	Os01g0126200	2.86509	2.85512	2.94518	2.85822	3.05081	2.87232	0.0386555	1	0	0	0	0	_	0	0	0	0	_	FALSE	FALSE	FALSE
Os.26958.1.S1_at	LOC_Os01g03570	LOC_Os01g03570.1	transcription factor X1, putative, expressed	gb|AK065750.1	Os01g0126600	2.7102	2.72113	2.72631	2.722	2.7327	2.73661	0.0112246	1	0	0	0	0	_	0	0	0	0	_	FALSE	FALSE	FALSE
Os.29768.1.S1_at	LOC_Os01g03620	LOC_Os01g03620.1	multicopper oxidase domain containing protein, expressed	gb|AK109876.1	Os01g0126900	2.43041	2.42994	2.43663	2.43344	2.60532	2.47942	0.073734	1	0	0	0	0	_	0	0	0	0	_	FALSE	FALSE	FALSE
Os.31788.1.S1_at	LOC_Os01g03630	LOC_Os01g03630.1	multicopper oxidase domain containing protein, expressed	gb|AK105526.1	Os01g0127000	2.4228	2.41039	2.45561	2.41275	2.44241	2.49086	0.0190746	1	0	0	1	1	_	0	0	0	0	_	FALSE	FALSE	FALSE
Os.31788.2.A1_at	LOC_Os01g03630	LOC_Os01g03630.1	multicopper oxidase domain containing protein, expressed	gb|AK106749.1	Os01g0127000	2.20145	2.19401	2.20234	2.19689	2.20785	2.2102	0.0057106	1	0	0	0	0	_	0	0	0	0	_	FALSE	FALSE	FALSE
OsAffx.10896.1.S1_at	LOC_Os01g03640	LOC_Os01g03640.1	multicopper oxidase domain containing protein, expressed	tigr|9629.m00280	Os01g0127200	2.61385	2.62379	2.71484	2.65959	2.73565	2.77384	0.072197	1	0	0	0	0	_	0	0	0	0	_	FALSE	FALSE	FALSE
Os.845.1.A1_at	LOC_Os01g03650	LOC_Os01g03650.1	sufB/sufD domain containing protein, putative, expressed	gb|AK068846.1	Os01g0127300	6.17483	6.08468	6.28024	6.07662	6.14697	6.28216	-0.0113342	1	1	1	1	3	Yes	1	1	1	3	Yes	TRUE	FALSE	FALSE
Os.845.2.A1_x_at	LOC_Os01g03650	LOC_Os01g03650.1	sufB/sufD domain containing protein, putative, expressed	gb|NM_184199.1	Os01g0127300	5.4071	4.98562	4.92438	4.92899	5.04117	4.93951	-0.135811	1	1	1	1	3	Yes	1	1	1	3	Yes	TRUE	FALSE	FALSE
Os.18008.1.S1_at	LOC_Os01g03660	LOC_Os01g03660.2	MYB family transcription factor, putative, expressed	gb|CB653148	Os01g0127400	2.82218	2.91104	2.79941	2.74232	2.82271	2.84162	-0.0419909	1	0	0	0	0	_	0	1	0	1	_	FALSE	FALSE	FALSE
OsAffx.23102.1.S1_at	LOC_Os01g03660	LOC_Os01g03660.2	MYB family transcription factor, putative, expressed	tigr|9629.m00282	Os01g0127400	2.64306	2.6197	2.67112	2.64515	2.66236	2.66596	0.0131938	1	0	0	0	0	_	0	0	0	0	_	FALSE	FALSE	FALSE
Os.20305.1.S1_at	LOC_Os01g03670	LOC_Os01g03670.1	dihydroflavonol-4-reductase, putative, expressed	gb|AK106870.1	Os01g0127500	2.90685	2.98951	3.21943	3.06661	3.29595	3.38228	0.209682	1	0	0	0	0	_	0	0	0	0	_	FALSE	FALSE	FALSE
Os.5045.1.S1_at	LOC_Os01g03680	LOC_Os01g03680.1	BBTI8 - Bowman-Birk type bran trypsin inhibitor precursor, expressed	gb|AK102138.1	Os01g0127600	10.5577	11.0714	10.7248	6.09749	5.20811	5.39539	-5.21763	0	1	0	1	2	Yes	1	1	1	3	Yes	TRUE	FALSE	FALSE
Os.53501.1.S1_at	LOC_Os01g03690	LOC_Os01g03690.1	TKL_IRAK_DUF26-lg.1 - DUF26 kinases have homology to DUF26 containing loci, expressed	gb|AK072972.1	Os01g0127700	3.49217	2.93754	3.10161	3.09671	3.07645	3.1031	-0.0850157	1	1	0	1	2	Yes	0	1	0	1	_	FALSE	TRUE	FALSE
Os.34778.1.S1_at	LOC_Os01g03710	LOC_Os01g03710.1	mannose-6-phosphate isomerase, putative, expressed	gb|AK070177.1	Os01g0127900	2.8177	3.06661	3.15708	4.19218	4.44666	3.35242	0.983292	6.21392e-11	1	1	0	2	Yes	0	0	0	0	_	FALSE	TRUE	FALSE
Os.31381.1.S1_at	LOC_Os01g03720	LOC_Os01g03720.1	MYB family transcription factor, putative, expressed	gb|AK107424.1	Os01g0128000	2.76325	2.74302	2.77439	2.76562	2.79094	2.81711	0.0310026	1	1	0	0	1	_	0	0	0	0	_	FALSE	FALSE	FALSE
Os.855.1.S1_at	LOC_Os01g03730	LOC_Os01g03730.1	nuclease PA3, putative, expressed	gb|AK059608.1	Os01g0128200	2.9271	2.82093	2.84005	2.99472	2.94985	3.01602	0.124169	1	1	0	1	2	Yes	0	1	0	1	_	FALSE	TRUE	FALSE
Os.53305.1.S1_at	LOC_Os01g03740	LOC_Os01g03740.1	nuclease PA3, putative, expressed	gb|AK071917.1	Os01g0128100	2.31739	2.31756	2.32891	2.32039	2.34436	2.36	0.0202957	1	0	0	0	0	_	0	0	0	0	_	FALSE	FALSE	FALSE
Os.40187.1.S1_at	LOC_Os01g03750	LOC_Os01g03750.1	expressed protein	gb|NM_184212.1	Os01g0128300	5.28686	4.62245	5.03609	3.51406	2.9613	3.64274	-1.6091	0	1	1	0	2	Yes	1	1	1	3	Yes	TRUE	FALSE	FALSE
Os.4629.1.S1_at	LOC_Os01g03760	LOC_Os01g03760.1	expressed protein	gb|AK059332.1	Os01g0128400	8.31249	8.44955	8.22469	7.80718	7.9938	8.24577	-0.31333	1	1	1	1	3	Yes	1	1	1	3	Yes	TRUE	FALSE	FALSE
Os.38390.1.S1_at	LOC_Os01g03840	LOC_Os01g03840.1	ZOS1-02 - C2H2 zinc finger protein, expressed	gb|BP184350	Os01g0129200	2.79551	2.77051	2.85963	2.85798	2.87208	3.23016	0.178189	1	0	0	0	0	_	0	0	0	0	_	FALSE	FALSE	FALSE
Os.20597.1.S1_at	LOC_Os01g03870	LOC_Os01g03870.1	expressed protein	gb|AK066377.1	Os01g0129500	2.28679	2.28659	2.34594	2.28957	2.31146	2.31378	-0.00150828	1	0	0	0	0	_	0	0	0	0	_	FALSE	FALSE	FALSE
OsAffx.22801.1.S1_at	LOC_Os01g03890	LOC_Os01g03890.1	DUF260 domain containing protein, putative, expressed	tigr|9629.m00304	Os01g0129600	2.41207	2.38744	2.39598	2.39954	2.39448	2.39312	-0.00277847	1	0	0	0	0	_	0	0	0	0	_	FALSE	FALSE	FALSE
Os.31056.1.S1_at	LOC_Os01g03900	LOC_Os01g03900.1	expressed protein	gb|AK107910.1	Os01g0129800	3.02055	2.75919	3.05431	2.74823	2.68865	2.70044	-0.232246	1	0	0	0	0	_	1	1	1	3	Yes	FALSE	FALSE	TRUE
Os.11240.1.S1_at	LOC_Os01g03914	LOC_Os01g03914.1	cation efflux family protein, putative, expressed	gb|AK060150.1	Os01g0130000	3.94239	3.63957	3.25907	5.56662	4.90914	5.19941	1.61138	0	0	1	1	2	Yes	1	0	1	2	Yes	TRUE	FALSE	FALSE
Os.52798.1.S1_at	LOC_Os01g03914	LOC_Os01g03914.1	cation efflux family protein, putative, expressed	gb|AK069315.1	Os01g0130000	2.3621	2.32617	2.33347	2.33305	2.34594	2.35903	0.00542504	1	1	0	0	1	_	0	1	0	1	_	FALSE	FALSE	FALSE
OsAffx.23104.1.S1_at	LOC_Os01g03914	LOC_Os01g03914.1	cation efflux family protein, putative, expressed	tigr|9629.m00307	Os01g0130000	3.43078	3.32879	2.5594	3.99223	3.30072	3.12264	0.36554	1	1	1	1	3	Yes	1	1	0	2	Yes	TRUE	FALSE	FALSE
OsAffx.1923.1.S1_at	LOC_Os01g03930	LOC_Os01g03930.1	expressed protein	tigr|9629.m00308	#N/A	3.11502	3.30255	3.4984	3.52527	3.75688	3.79883	0.388337	1	0	0	0	0	_	0	0	0	0	_	FALSE	FALSE	FALSE
OsAffx.10898.1.S1_at	LOC_Os01g03940	LOC_Os01g03940.1	expressed protein	gb|NM_184229.1	Os01g0130200	2.37204	2.35743	2.39451	2.34593	2.36385	2.37286	-0.013779	1	0	0	0	0	_	1	1	1	3	Yes	FALSE	FALSE	TRUE
OsAffx.10898.1.S1_x_at	LOC_Os01g03940	LOC_Os01g03940.1	expressed protein	gb|NM_184229.1	Os01g0130200	3.02121	2.72516	2.85491	2.65277	2.68649	2.63668	-0.208446	1	0	0	0	0	_	0	1	0	1	_	FALSE	FALSE	FALSE
Os.19761.2.A1_at	LOC_Os01g03950	LOC_Os01g03950.1	glycosyl hydrolase, family 31, putative, expressed	gb|AK110956.1	Os01g0130400	2.53288	2.53739	2.5542	2.53936	2.59283	2.59439	0.0340379	1	0	0	0	0	_	0	0	0	0	_	FALSE	FALSE	FALSE
Os.19761.1.S1_at	LOC_Os01g03950	LOC_Os01g03950.1	glycosyl hydrolase, family 31, putative, expressed	gb|AK063966.1	Os01g0130400	2.68233	5.00991	2.75422	2.29834	2.85722	3.54999	-0.580307	ND	0	0	0	0	_	1	0	0	1	_	FALSE	FALSE	FALSE
OsAffx.10899.1.S1_at	LOC_Os01g03960	LOC_Os01g03960.1	expressed protein	tigr|9629.m00311	#N/A	2.15218	2.14639	2.15783	2.15835	2.16984	2.2652	0.0456639	1	0	0	0	0	_	0	0	0	0	_	FALSE	FALSE	FALSE
OsAffx.23105.1.S1_at	LOC_Os01g03970	LOC_Os01g03970.1	expressed protein	tigr|9629.m00312	#N/A	2.38952	2.38361	2.39301	2.38201	2.42434	2.40423	0.0148116	1	0	0	0	0	_	0	0	0	0	_	FALSE	FALSE	FALSE
Os.3721.1.S1_at	LOC_Os01g03980	LOC_Os01g03980.1	expressed protein	gb|AK105373.1	Os01g0130900	6.21098	6.94484	6.73791	4.58757	5.93375	5.23808	-1.37811	ND	1	1	1	3	Yes	1	1	1	3	Yes	TRUE	FALSE	FALSE
Os.4663.1.S2_at	LOC_Os01g04020	LOC_Os01g04020.2	AP2 domain containing protein, expressed	gb|AK119645.1	Os01g0131600	10.5573	11.0206	10.8387	10.2241	10.4524	10.4501	-0.430011	1	1	1	1	3	Yes	1	1	1	3	Yes	TRUE	FALSE	FALSE
Os.4663.1.S1_at	LOC_Os01g04020	LOC_Os01g04020.2	AP2 domain containing protein, expressed	gb|AK063183.1	Os01g0131600	7.38126	7.21719	4.75336	6.67394	6.75945	6.01353	0.0317079	ND	1	1	1	3	Yes	1	1	1	3	Yes	TRUE	FALSE	FALSE
Os.16822.1.S1_at	LOC_Os01g04030	LOC_Os01g04030.1	signal peptidase complex subunit 3, putative, expressed	gb|BI804613	Os01g0131800	5.84491	6.04233	6.07522	5.79604	5.83895	5.82768	-0.166598	1	1	1	0	2	Yes	1	1	1	3	Yes	TRUE	FALSE	FALSE
Os.3729.1.S1_at	LOC_Os01g04050	LOC_Os01g04050.1	BBTI12 - Bowman-Birk type bran trypsin inhibitor precursor, expressed	gb|AB059238.1	Os01g0132000	7.81318	7.33182	8.02906	9.78631	9.78901	10.1218	2.17436	0	1	1	1	3	Yes	1	1	1	3	Yes	TRUE	FALSE	FALSE
OsAffx.22797.1.S1_at	LOC_Os01g04070	LOC_Os01g04070.1	verticillium wilt disease resistance protein, putative, expressed	gb|NM_184251.1	Os01g0132100	2.46314	2.46378	2.45272	2.46547	2.51423	2.49661	0.0322256	1	0	1	0	1	_	0	0	0	0	_	FALSE	FALSE	FALSE
Os.30899.1.S1_at	LOC_Os01g04080	LOC_Os01g04080.1	expressed protein	gb|AK108153.1	Os01g0132200	2.46297	2.46575	2.47853	2.46622	2.51891	2.53609	0.0379887	1	0	0	0	0	_	0	0	0	0	_	FALSE	FALSE	FALSE
Os.31762.1.S1_at	LOC_Os01g04090	LOC_Os01g04090.1	expressed protein	gb|AK106795.1	Os01g0132400	2.50752	2.68845	2.5844	3.47495	3.12851	3.15288	0.658657	0.00451002	1	1	1	3	Yes	0	0	0	0	_	FALSE	TRUE	FALSE
Os.31762.2.S1_x_at	LOC_Os01g04090	LOC_Os01g04090.1	expressed protein	gb|NM_184254.1	Os01g0132400	2.37367	2.36465	2.37534	2.36577	2.37238	2.38465	0.0030454	1	0	0	0	0	_	0	0	0	0	_	FALSE	FALSE	FALSE
Os.27368.1.A1_at	LOC_Os01g04100	LOC_Os01g04100.1	expressed protein	gb|CB667262	Os01g0132500	4.19902	4.23105	4.96715	7.08981	7.17152	6.77296	2.54569	0	1	1	1	3	Yes	1	1	1	3	Yes	TRUE	FALSE	FALSE
Os.10748.1.S1_at	LOC_Os01g04110	LOC_Os01g04110.1	mediator of RNA polymerase II transcription subunit 22, putative, expressed	gb|AU075676	Os01g0132700	3.68765	3.54913	3.28863	3.18815	3.33718	3.15826	-0.280607	1	1	1	0	2	Yes	1	1	1	3	Yes	TRUE	FALSE	FALSE
Os.23841.1.A1_at	LOC_Os01g04120	LOC_Os01g04120.1	ZOS1-03 - C2H2 zinc finger protein, expressed	gb|CB638922	Os01g0132766	2.56716	2.54863	2.56492	2.55009	2.58104	2.56614	0.00551816	1	1	0	0	1	_	0	1	0	1	_	FALSE	FALSE	FALSE
Os.45427.1.A1_at	LOC_Os01g04120	LOC_Os01g04120.1	ZOS1-03 - C2H2 zinc finger protein, expressed	gb|NM_184257.1	Os01g0132766	2.42761	2.47507	2.40159	2.45475	2.45566	2.45802	0.0213835	1	0	0	0	0	_	0	0	0	0	_	FALSE	FALSE	FALSE
OsAffx.1926.1.S1_at	LOC_Os01g04130	LOC_Os01g04130.1	peptidyl-tRNA hydrolase, mitochondrial precursor protein, putative, expressed	tigr|9629.m00329	Os01g0132800	4.01626	3.98929	4.52499	3.77907	3.8527	4.01746	-0.293768	1	1	0	0	1	_	1	1	1	3	Yes	FALSE	FALSE	TRUE
Os.29823.3.S1_at	LOC_Os01g04160	LOC_Os01g04160.1	expressed protein	gb|NM_184259.1	Os01g0133100	5.08395	5.37549	5.25819	4.20173	4.27592	4.04559	-1.06479	0	1	1	1	3	Yes	1	1	1	3	Yes	TRUE	FALSE	FALSE
Os.29823.2.S1_x_at	LOC_Os01g04160	LOC_Os01g04160.1	expressed protein	gb|AK108760.1	Os01g0133100	3.09476	3.2804	2.7059	2.56001	2.82164	2.63331	-0.355367	1	0	1	0	1	_	1	1	1	3	Yes	FALSE	FALSE	TRUE
Os.37152.1.S1_at	LOC_Os01g04170	LOC_Os01g04170.1	expressed protein	gb|AK060424.1	Os01g0133200	2.0648	2.05307	2.06119	2.0555	2.06291	2.06386	0.00107104	1	0	0	0	0	_	0	0	0	0	_	FALSE	FALSE	FALSE
OsAffx.23106.1.S1_at	LOC_Os01g04180	LOC_Os01g04180.1	retrotransposon protein, putative, unclassified, expressed	tigr|9629.m00334	#N/A	2.39835	2.39862	2.41431	2.39966	2.42215	2.4343	0.014944	1	0	0	0	0	_	0	0	0	0	_	FALSE	FALSE	FALSE
Os.45939.1.S1_at	LOC_Os01g04190	LOC_Os01g04190.1	transporter family protein, putative, expressed	gb|NM_184261.1	Os01g0133400	7.16459	7.10894	7.37278	7.18346	6.97953	7.03389	-0.149808	1	1	1	1	3	Yes	1	1	1	3	Yes	TRUE	FALSE	FALSE
Os.45939.1.S1_x_at	LOC_Os01g04190	LOC_Os01g04190.1	transporter family protein, putative, expressed	gb|NM_184261.1	Os01g0133400	7.19581	7.0829	7.19536	7.2905	6.95643	7.24516	0.00600848	1	1	1	1	3	Yes	1	1	1	3	Yes	TRUE	FALSE	FALSE
Os.6624.1.S1_s_at	LOC_Os01g04190	LOC_Os01g04190.1	transporter family protein, putative, expressed	gb|AK065247.1	Os01g0133400	7.7694	7.69123	7.77586	7.82605	7.62317	7.70078	-0.0288236	1	1	1	1	3	Yes	1	1	1	3	Yes	TRUE	FALSE	FALSE
Os.25441.1.S1_a_at	LOC_Os01g04200	LOC_Os01g04200.1	metallo-beta-lactamase family protein, putative, expressed	gb|AK101232.1	Os01g0133500	6.25215	5.95045	5.82449	6.48634	6.51038	5.96904	0.312892	1	1	1	1	3	Yes	1	1	1	3	Yes	TRUE	FALSE	FALSE
OsAffx.1927.1.S1_at	LOC_Os01g04210	LOC_Os01g04210.1	DNA binding protein, putative, expressed	tigr|9629.m00339	Os01g0133600	1.9956	1.98246	1.98939	1.98515	1.98498	2.02814	0.0102735	1	0	0	0	0	_	0	0	0	0	_	FALSE	FALSE	FALSE
OsAffx.10902.1.S1_at	LOC_Os01g04220	LOC_Os01g04220.1	DNA binding protein, putative, expressed	tigr|9629.m00340	Os01g0133700	2.49792	2.48622	2.6838	2.47488	2.48863	2.47757	-0.0756225	1	0	0	0	0	_	0	0	0	0	_	FALSE	FALSE	FALSE
Os.45423.1.S1_at	LOC_Os01g04230	LOC_Os01g04230.1	inactive receptor kinase At2g26730 precursor, putative, expressed	gb|NM_184266.1	Os01g0133900	6.93209	6.99752	7.45102	6.49632	6.59051	6.56545	-0.576116	0.150394	1	1	1	3	Yes	1	1	1	3	Yes	TRUE	FALSE	FALSE
Os.50878.1.S1_at	LOC_Os01g04250	LOC_Os01g04250.1	expressed protein	gb|AK102394.1	Os01g0134200	3.20037	3.15351	3.54799	3.14981	3.0195	3.1844	-0.182721	1	1	0	0	1	_	0	1	1	2	Yes	FALSE	FALSE	TRUE
Os.10829.1.S1_at	LOC_Os01g04260	LOC_Os01g04260.1	fatty acid hydroxylase, putative, expressed	gb|AK111908.1	Os01g0134500	4.54849	5.25446	5.37262	3.91765	3.91246	4.094	-1.08382	0	1	1	1	3	Yes	1	1	1	3	Yes	TRUE	FALSE	FALSE
Os.10829.2.S1_x_at	LOC_Os01g04260	LOC_Os01g04260.1	fatty acid hydroxylase, putative, expressed	gb|NM_184268.1	Os01g0134500	4.6563	5.20485	4.6697	2.7425	3.07838	3.11029	-1.86656	0	0	0	0	0	_	1	1	1	3	Yes	FALSE	FALSE	TRUE
OsAffx.1928.1.S1_at	LOC_Os01g04270	LOC_Os01g04270.1	hypothetical protein	tigr|9629.m00345	#N/A	2.21498	2.19274	2.76758	2.19582	2.19847	2.2055	-0.191841	1	0	0	0	0	_	0	0	1	1	_	FALSE	FALSE	FALSE
OsAffx.1928.1.S1_s_at	LOC_Os01g04270	LOC_Os01g04270.1	hypothetical protein	tigr|9629.m00345	#N/A	2.25681	2.30994	2.32478	2.55663	2.33535	2.35385	0.118105	1	0	0	0	0	_	0	0	0	0	_	FALSE	FALSE	FALSE
Os.28514.1.S1_at	LOC_Os01g04280	LOC_Os01g04280.1	calmodulin binding protein, putative, expressed	gb|AK111442.1	Os01g0134700	2.53019	2.67582	2.67747	3.02952	2.85836	2.86427	0.289555	1	1	1	0	2	Yes	0	0	0	0	_	FALSE	TRUE	FALSE
Os.36438.1.S1_at	LOC_Os01g04290	LOC_Os01g04290.1	glycosyl hydrolase family 10 protein, putative, expressed	gb|AK063402.1	Os01g0134800	2.70194	2.69515	2.74263	2.68502	2.77181	2.80608	0.0410623	1	0	0	0	0	_	0	0	0	0	_	FALSE	FALSE	FALSE
Os.6014.2.S1_at	LOC_Os01g04300	LOC_Os01g04300.1	glycosyl hydrolase family 10 protein, putative, expressed	gb|BI805418	Os01g0134900	2.54366	2.52814	2.52081	2.53157	2.53074	2.57002	0.0132385	1	0	0	0	0	_	0	0	0	0	_	FALSE	FALSE	FALSE
Os.6014.2.S1_x_at	LOC_Os01g04300	LOC_Os01g04300.1	glycosyl hydrolase family 10 protein, putative, expressed	gb|BI805418	Os01g0134900	2.45742	2.45824	2.49544	2.45988	2.50132	2.53583	0.0286489	1	0	0	0	0	_	0	0	0	0	_	FALSE	FALSE	FALSE
OsAffx.10903.2.S1_at	LOC_Os01g04320	LOC_Os01g04320.1	transposon protein, putative, unclassified, expressed	tigr|9629.m00350	#N/A	2.79177	2.77496	2.76959	2.78759	2.81535	2.83014	0.03225	1	0	0	0	0	_	0	0	0	0	_	FALSE	FALSE	FALSE
Os.52366.1.S1_at	LOC_Os01g04324	LOC_Os01g04324.1	expressed protein	gb|AK066675.1	Os01g0135600	2.53929	2.53426	2.62684	2.54846	2.59514	2.61966	0.0209542	1	0	0	0	0	_	0	0	0	0	_	FALSE	FALSE	FALSE
OsAffx.10903.1.S1_x_at	LOC_Os01g04324	LOC_Os01g04324.1	expressed protein	gb|NM_184279.1	Os01g0135600	2.44372	2.43148	2.42452	2.41665	2.43319	2.43486	-0.00500213	1	0	0	0	0	_	0	0	0	0	_	FALSE	FALSE	FALSE
Os.36767.1.S1_at	LOC_Os01g04330	LOC_Os01g04330.1	OsCML16 - Calmodulin-related calcium sensor protein, expressed	gb|AK062711.1	Os01g0135700	11.3965	11.3215	11.5838	11.5681	11.6169	11.4386	0.107225	1	1	1	1	3	Yes	1	1	1	3	Yes	TRUE	FALSE	FALSE
Os.36328.1.S1_at	LOC_Os01g04340	LOC_Os01g04340.1	hsp20/alpha crystallin family protein, putative, expressed	gb|AK063681.1	Os01g0135800	10.3475	9.95542	10.2324	9.6093	9.93491	9.15928	-0.610622	0.0366123	1	1	1	3	Yes	1	1	1	3	Yes	TRUE	FALSE	FALSE
Os.14405.1.S1_at	LOC_Os01g04350	LOC_Os01g04350.1	hsp20/alpha crystallin family protein, putative, expressed	gb|AK062091.1	Os01g0135900	4.77999	5.43632	5.29645	5.27487	5.75079	4.83023	0.114378	1	1	1	1	3	Yes	1	1	1	3	Yes	TRUE	FALSE	FALSE
OsAffx.10905.3.S1_at	LOC_Os01g04360	LOC_Os01g04360.1	hsp20/alpha crystallin family protein, putative, expressed	tigr|9629.m00354	Os01g0136000	10.4349	9.88351	10.1894	9.66057	9.86406	9.06826	-0.638301	0.0111545	1	1	1	3	Yes	1	1	1	3	Yes	TRUE	FALSE	FALSE
Os.4775.2.S1_at	LOC_Os01g04370	LOC_Os01g04370.1	hsp20/alpha crystallin family protein, putative, expressed	gb|X60820.1	Os01g0136100	13.6721	13.4744	13.5112	13.5598	13.5429	13.6038	0.0162929	1	1	1	1	3	Yes	1	1	1	3	Yes	TRUE	FALSE	FALSE
Os.4775.1.S1_at	LOC_Os01g04380	LOC_Os01g04380.1	hsp20/alpha crystallin family protein, putative, expressed	gb|AK121025.1	Os01g0136200	12.9765	12.7131	12.7287	13.0419	13.012	12.8378	0.15782	1	1	1	1	3	Yes	1	1	1	3	Yes	TRUE	FALSE	FALSE
Os.51285.1.S1_at	LOC_Os01g04390	LOC_Os01g04390.1	expressed protein	gb|AK062428.1	Os01g0136300	3.13004	3.07789	3.05155	3.02551	3.21711	3.82258	0.268573	1	0	0	0	0	_	0	0	0	0	_	FALSE	FALSE	FALSE
Os.14959.1.S1_at	LOC_Os01g04409	LOC_Os01g04409.1	OsWAK1 - OsWAK receptor-like cytoplasmic kinase OsWAK-RLCK, expressed	gb|AK065470.1	Os01g0136400	3.07267	3.10377	3.25298	2.80849	3.11774	3.11995	-0.127747	1	0	0	0	0	_	1	1	1	3	Yes	FALSE	FALSE	TRUE
Os.17751.1.S1_at	LOC_Os01g04430	LOC_Os01g04430.1	expressed protein	gb|AK107801.1	Os01g0136501	4.7876	4.925	4.71859	3.26117	3.12382	3.12216	-1.64135	0	0	0	0	0	_	1	1	1	3	Yes	FALSE	FALSE	TRUE
OsAffx.10906.3.A1_at	LOC_Os01g04430	LOC_Os01g04430.1	expressed protein	tigr|9629.m00361	Os01g0136501	2.48854	2.50661	2.51257	2.50587	2.5133	2.5994	0.0369519	1	0	0	0	0	_	0	0	0	0	_	FALSE	FALSE	FALSE
OsAffx.10906.3.A1_x_at	LOC_Os01g04430	LOC_Os01g04430.1	expressed protein	tigr|9629.m00361	Os01g0136501	2.5317	2.53021	2.53859	2.53196	2.54891	2.55253	0.0109621	1	0	0	0	0	_	0	0	0	0	_	FALSE	FALSE	FALSE
OsAffx.23109.1.S1_at	LOC_Os01g04440	LOC_Os01g04440.1	expressed protein	tigr|9629.m00362	Os01g0136700	2.82406	2.81537	2.88098	2.8366	2.92971	2.98504	0.0769752	1	0	0	0	0	_	0	0	0	0	_	FALSE	FALSE	FALSE
Os.53345.1.S1_at	LOC_Os01g04450	LOC_Os01g04450.1	OsWAK2 - OsWAK receptor-like cytoplasmic kinase OsWAK-RLCK, expressed	gb|AK072170.1	Os01g0136800	3.13608	3.22906	3.24016	3.22867	3.2238	3.53262	0.126596	1	0	0	1	1	_	0	1	1	2	Yes	FALSE	FALSE	TRUE
OsAffx.1929.1.S1_at	LOC_Os01g04460	LOC_Os01g04460.1	Ser/Thr protein kinase, putative, expressed	tigr|9629.m00364	Os01g0136900	2.49443	2.51019	2.53345	2.54237	2.5457	2.60981	0.0532725	1	0	0	0	0	_	0	0	0	0	_	FALSE	FALSE	FALSE
OsAffx.23110.1.S1_at	LOC_Os01g04470	LOC_Os01g04470.1	expressed protein	tigr|9629.m00365	#N/A	2.28068	2.29501	2.30989	2.25501	2.30967	2.30351	-0.005794	1	0	0	0	0	_	0	0	0	0	_	FALSE	FALSE	FALSE
OsAffx.10907.1.S1_at	LOC_Os01g04480	LOC_Os01g04480.1	expressed protein	tigr|9629.m00366	Os01g0137200	2.60597	2.61594	2.66206	2.61764	2.67948	2.70492	0.0393595	1	0	0	0	0	_	0	0	0	0	_	FALSE	FALSE	FALSE
Os.53461.1.S1_at	LOC_Os01g04500	LOC_Os01g04500.1	expressed protein	gb|AK072764.1	Os01g0137300	3.56805	3.53505	3.62307	3.70737	3.90054	3.63589	0.172541	1	0	1	0	1	_	0	1	1	2	Yes	FALSE	FALSE	TRUE
Os.53382.1.S1_at	LOC_Os01g04520	LOC_Os01g04520.1	Ser/Thr protein kinase, putative, expressed	gb|AK072359.1	Os01g0137500	2.54825	2.50793	2.58394	2.52806	2.54111	2.54441	-0.00884315	1	0	0	0	0	_	0	0	0	0	_	FALSE	FALSE	FALSE
OsAffx.23111.1.S1_s_at	LOC_Os01g04530	LOC_Os01g04530.1	expressed protein	tigr|9629.m00371	Os01g0137600	2.7203	2.72116	2.73064	2.72316	2.74048	2.78643	0.0259917	1	0	0	0	0	_	0	1	0	1	_	FALSE	FALSE	FALSE
OsAffx.23111.2.S1_at	LOC_Os01g04530	LOC_Os01g04530.1	expressed protein	tigr|9629.m00359	Os01g0137600	2.25184	2.24657	2.24222	2.24454	2.2425	2.24597	-0.00254385	1	0	0	0	0	_	0	1	0	1	_	FALSE	FALSE	FALSE
Os.27011.1.A1_s_at	LOC_Os01g04550	LOC_Os01g04550.1	expressed protein	gb|CB633485	Os01g0137950	2.92499	2.99627	3.11238	2.99722	3.11582	3.21442	0.0979376	1	0	0	0	0	_	0	0	0	0	_	FALSE	FALSE	FALSE
OsAffx.10906.2.A1_at	LOC_Os01g04560	LOC_Os01g04560.1	expressed protein	tigr|9629.m00374	#N/A	2.13305	2.12127	2.1288	2.12368	2.1358	2.13812	0.00482626	1	0	0	0	0	_	0	0	0	0	_	FALSE	FALSE	FALSE
Os.26983.1.S1_s_at	LOC_Os01g04570	LOC_Os01g04570.1	Ser/Thr protein kinase, putative, expressed	gb|AK070932.1	Os01g0138300	2.91349	2.85692	3.14624	3.01225	3.20959	3.27491	0.193367	1	0	0	0	0	_	0	0	0	0	_	FALSE	FALSE	FALSE
Os.6149.1.S1_at	LOC_Os01g04580	LOC_Os01g04580.1	Ser/Thr protein kinase, putative, expressed	gb|AK110482.1	Os01g0138400	2.68794	2.80571	2.92281	2.8333	3.05849	2.82724	0.100854	1	0	1	0	1	_	0	0	0	0	_	FALSE	FALSE	FALSE
Os.33939.1.A1_at	LOC_Os01g04590	LOC_Os01g04590.1	expressed protein	gb|AK073435.1	Os01g0138500	3.82004	3.65428	4.09574	3.09824	2.96053	2.73055	-0.926913	2.411e-09	0	0	0	0	_	1	1	1	3	Yes	FALSE	FALSE	TRUE
OsAffx.1931.1.S1_at	LOC_Os01g04610	LOC_Os01g04610.1	hypothetical protein	tigr|9629.m00379	#N/A	3.52442	3.30015	3.53218	3.90513	3.67188	3.82855	0.349599	1	1	0	0	1	_	0	0	0	0	_	FALSE	FALSE	FALSE
Os.21801.1.S1_at	LOC_Os01g04620	LOC_Os01g04620.1	transposon protein, putative, unclassified, expressed	gb|AK106157.1	Os01g0138800	4.30092	3.79621	4.67024	6.39026	6.00024	4.90485	1.50933	ND	1	1	1	3	Yes	0	1	1	2	Yes	TRUE	FALSE	FALSE
Os.8796.1.S2_s_at	LOC_Os01g04630	LOC_Os01g04630.1	muconate cycloisomerase, putative, expressed	gb|AK072417.1	Os01g0138900	8.98311	8.99712	9.22893	10.5339	10.5892	10.3204	1.41144	0	1	1	1	3	Yes	1	1	1	3	Yes	TRUE	FALSE	FALSE
Os.21448.1.S1_s_at	LOC_Os01g04640	LOC_Os01g04640.1	reticulon domain containing protein, putative, expressed	gb|BQ909099	Os01g0139000	2.35767	2.35736	2.39376	2.36	2.35979	2.36872	-0.00676301	1	0	0	0	0	_	0	0	0	0	_	FALSE	FALSE	FALSE
OsAffx.1932.1.S1_at	LOC_Os01g04640	LOC_Os01g04640.1	reticulon domain containing protein, putative, expressed	tigr|9629.m00382	Os01g0139000	3.14949	2.99723	3.31761	2.9763	3.20885	3.34812	0.0229818	1	0	0	0	0	_	0	0	0	0	_	FALSE	FALSE	FALSE
Os.4763.1.S2_at	LOC_Os01g04650	LOC_Os01g04650.1	PB1 domain containing protein, expressed	gb|CB654789	Os01g0139200	3.91974	3.53619	3.88288	3.33647	3.0429	3.01724	-0.647403	0.00746513	1	1	0	2	Yes	1	1	1	3	Yes	TRUE	FALSE	FALSE
Os.4763.1.S1_at	LOC_Os01g04650	LOC_Os01g04650.1	PB1 domain containing protein, expressed	gb|AK099060.1	Os01g0139200	9.45677	9.72511	9.79666	9.49912	9.80434	9.69347	0.00612986	1	1	1	1	3	Yes	1	1	1	3	Yes	TRUE	FALSE	FALSE
Os.16097.1.S1_a_at	LOC_Os01g04660	LOC_Os01g04660.1	lipid phosphatase protein, putative, expressed	gb|AK073130.1	Os01g0139600	9.31851	9.12726	9.25747	8.75613	8.78023	8.50503	-0.553947	0.35809	1	1	1	3	Yes	1	1	1	3	Yes	TRUE	FALSE	FALSE
OsAffx.10908.1.S1_at	LOC_Os01g04670	LOC_Os01g04670.1	expressed protein	tigr|9629.m00385	Os01g0139700	2.66114	2.64875	2.68859	2.64915	2.77712	2.74737	0.058386	1	0	0	0	0	_	0	0	0	0	_	FALSE	FALSE	FALSE
OsAffx.22792.1.S1_at	LOC_Os01g04680	LOC_Os01g04680.1	retrotransposon protein, putative, unclassified, expressed	gb|NM_184288.1	#N/A	2.53132	2.53115	2.54531	2.54786	2.55205	2.58765	0.0265969	1	0	0	0	0	_	0	0	0	0	_	FALSE	FALSE	FALSE
Os.45412.1.S1_at	LOC_Os01g04690	LOC_Os01g04690.1	expressed protein	gb|AK121677.1	Os01g0139900	4.62888	4.56507	5.20686	2.2757	2.52677	2.30192	-2.43214	0	0	0	0	0	_	1	1	1	3	Yes	FALSE	FALSE	TRUE
Os.739.1.S1_at	LOC_Os01g04710	LOC_Os01g04710.1	aspartic proteinase, putative, expressed	gb|AK068990.1	Os01g0140100	3.11204	3.24791	3.09474	2.79824	3.09694	3.95753	0.132673	1	0	0	0	0	_	0	0	0	0	_	FALSE	FALSE	FALSE
Os.742.1.S1_x_at	LOC_Os01g04720	LOC_Os01g04720.1	leucine-rich repeat protein-related, putative, expressed	gb|AK103044.1	Os01g0140400	3.04011	3.01497	3.12787	2.94588	3.03741	3.14316	-0.0188332	1	0	0	1	1	_	1	1	1	3	Yes	FALSE	FALSE	TRUE
Os.26422.1.S1_x_at	LOC_Os01g04730	LOC_Os01g04730.1	ribosomal protein L24, putative, expressed	gb|AK058868.1	Os01g0140500	11.3165	11.6957	11.6465	9.74736	9.7417	9.73855	-1.81035	0	1	1	1	3	Yes	1	1	1	3	Yes	TRUE	FALSE	FALSE
OsAffx.10909.1.S1_at	LOC_Os01g04730	LOC_Os01g04730.1	ribosomal protein L24, putative, expressed	tigr|9629.m00393	Os01g0140500	3.62077	3.44112	3.07037	3.17515	2.92526	2.94768	-0.361388	1	1	0	1	2	Yes	1	1	1	3	Yes	TRUE	FALSE	FALSE
OsAffx.22789.2.A1_at	LOC_Os01g04740	LOC_Os01g04740.1	hypothetical protein	tigr|9629.m00394	#N/A	2.4512	2.44308	2.49103	2.46058	2.55373	2.5994	0.0761341	1	0	0	0	0	_	0	0	0	0	_	FALSE	FALSE	FALSE
Os.45405.1.A1_at	LOC_Os01g04750	LOC_Os01g04750.1	B3 DNA binding domain containing protein, expressed	gb|CB662290	Os01g0140700	2.5059	2.50786	2.52939	2.50743	2.52462	2.52983	0.00624602	1	0	0	0	0	_	0	0	0	0	_	FALSE	FALSE	FALSE
OsAffx.23115.1.S1_at	LOC_Os01g04760	LOC_Os01g04760.1	hypothetical protein	tigr|9629.m00396	#N/A	2.63552	2.57566	2.76371	2.65693	2.73749	2.76541	0.0616449	1	0	0	0	0	_	0	0	0	0	_	FALSE	FALSE	FALSE
Os.7385.2.S1_a_at	LOC_Os01g04814	LOC_Os01g04814.1	vacuolar protein sorting-associating protein 4B, putative, expressed	gb|AK062139.1	Os01g0141100	8.60956	8.63303	8.29146	9.44383	9.34346	9.49834	0.917189	4.42431e-09	1	1	1	3	Yes	1	1	1	3	Yes	TRUE	FALSE	FALSE
OsAffx.22787.1.S1_at	LOC_Os01g04830	LOC_Os01g04830.1	expressed protein	tigr|9629.m00403	Os01g0141200	2.48633	2.48533	2.49299	2.48588	2.503	2.47786	0.00069819	1	0	0	0	0	_	0	0	0	0	_	FALSE	FALSE	FALSE
OsAffx.23116.1.S1_at	LOC_Os01g04840	LOC_Os01g04840.1	vacuolar protein sorting-associating protein 4B, putative, expressed	tigr|9629.m00404	Os01g0141300	2.57781	2.57795	2.61836	2.58525	2.6035	2.6593	0.0246457	1	0	0	0	0	_	0	0	0	0	_	FALSE	FALSE	FALSE
Os.38312.1.S1_at	LOC_Os01g04860	LOC_Os01g04860.1	DUF647 domain containing protein, putative, expressed	gb|AK066922.1	Os01g0141600	4.14215	3.63297	3.66223	3.83831	4.1629	4.65335	0.40574	1	1	1	1	3	Yes	1	1	1	3	Yes	TRUE	FALSE	FALSE
Os.38312.2.S1_x_at	LOC_Os01g04860	LOC_Os01g04860.1	DUF647 domain containing protein, putative, expressed	gb|NM_184310.1	Os01g0141600	2.39439	2.36648	2.38669	2.38476	2.38791	2.47428	0.0331305	1	0	0	1	1	_	0	0	0	0	_	FALSE	FALSE	FALSE
Os.28010.1.S1_at	LOC_Os01g04870	LOC_Os01g04870.1	WD domain, G-beta repeat domain containing protein, expressed	gb|AB082381.1	Os01g0141700	5.07726	5.33156	5.26837	3.02683	3.05412	3.22056	-2.12523	0	1	1	1	3	Yes	1	1	1	3	Yes	TRUE	FALSE	FALSE
Os.1617.1.S1_at	LOC_Os01g04910	LOC_Os01g04910.1	TP53RK-binding protein, putative, expressed	gb|AK103082.1	Os01g0142200	7.33124	7.72677	7.65093	5.67859	5.92033	5.672	-1.81267	0	1	1	1	3	Yes	1	1	1	3	Yes	TRUE	FALSE	FALSE
Os.11870.1.S1_at	LOC_Os01g04920	LOC_Os01g04920.1	glycosyl transferase, group 1 domain containing protein, expressed	gb|AK060202.1	Os01g0142300	2.72638	2.70735	2.74861	2.74138	2.75993	2.79217	0.0370463	1	0	0	0	0	_	0	0	0	0	_	FALSE	FALSE	FALSE
Os.1619.1.S1_at	LOC_Os01g04930	LOC_Os01g04930.1	MYB family transcription factor, putative, expressed	gb|AK067964.1	Os01g0142500	2.72038	2.81138	2.72969	3.4703	2.83948	3.00595	0.351426	1	1	0	1	2	Yes	1	1	1	3	Yes	TRUE	FALSE	FALSE
Os.1619.2.S1_at	LOC_Os01g04930	LOC_Os01g04930.1	MYB family transcription factor, putative, expressed	gb|NM_184317.1	Os01g0142500	2.4197	2.42241	2.42966	2.42329	2.43981	2.44246	0.0112614	1	0	0	0	0	_	0	0	0	0	_	FALSE	FALSE	FALSE
Os.4709.1.S1_a_at	LOC_Os01g04950	LOC_Os01g04950.1	peptide transporter PTR2, putative, expressed	gb|AK070036.1	Os01g0142600	6.52256	6.99167	6.81337	8.22937	8.68492	8.67939	1.75536	0	1	1	1	3	Yes	1	1	1	3	Yes	TRUE	FALSE	FALSE
OsAffx.10911.1.S1_at	LOC_Os01g04970	LOC_Os01g04970.1	hypothetical protein	gb|NM_184320.1	#N/A	2.53638	2.55557	2.56249	2.55664	2.58903	2.61712	0.0361161	1	0	0	0	0	_	0	0	0	0	_	FALSE	FALSE	FALSE
Os.31513.1.S1_at	LOC_Os01g04990	LOC_Os01g04990.1	mitochondrial carrier protein, putative, expressed	gb|AK072025.1	Os01g0143100	4.02522	4.18362	3.99665	3.92351	3.85044	3.68123	-0.250102	1	1	1	1	3	Yes	1	1	1	3	Yes	TRUE	FALSE	FALSE
OsAffx.1934.1.S1_at	LOC_Os01g05000	LOC_Os01g05000.1	expressed protein	gb|NM_184324.1	Os01g0143200	2.41821	2.41779	2.44793	2.42231	2.4715	2.48518	0.0316887	1	0	0	0	0	_	0	0	0	0	_	FALSE	FALSE	FALSE
Os.1625.1.S1_at	LOC_Os01g05010	LOC_Os01g05010.1	mitochondrial glycoprotein, putative, expressed	gb|AK108438.1	Os01g0143300	6.33852	6.65354	6.60175	5.44571	5.63605	5.44445	-1.02253	0	1	1	1	3	Yes	1	1	1	3	Yes	TRUE	FALSE	FALSE
OsAffx.23117.1.S1_at	LOC_Os01g05020	LOC_Os01g05020.1	expressed protein	tigr|9629.m00425	Os01g0143400	2.68342	2.51592	2.52425	2.49493	2.53507	2.53448	-0.0530345	1	0	0	0	0	_	0	0	0	0	_	FALSE	FALSE	FALSE
OsAffx.10912.2.S1_at	LOC_Os01g05030	LOC_Os01g05030.1	transposon protein, putative, unclassified, expressed	gb|NM_184328.1	Os01g0143500	2.27905	2.27344	2.28001	2.27448	2.30717	2.31014	0.0197611	1	0	0	0	0	_	0	0	0	0	_	FALSE	FALSE	FALSE
OsAffx.10912.1.S1_x_at	LOC_Os01g05040	LOC_Os01g05040.1	expressed protein	gb|NM_184329.1	Os01g0143600	2.51508	2.51535	2.54051	2.51783	2.53778	2.56428	0.0163186	1	0	0	0	0	_	0	0	0	0	_	FALSE	FALSE	FALSE
OsAffx.10571.1.S1_at	LOC_Os01g05050	LOC_Os01g05050.1	mitochondrial glycoprotein, putative, expressed	tigr|9629.m00428	Os01g0143700	2.74003	2.73695	2.75975	2.74282	2.77125	2.86673	0.0480228	1	0	0	0	0	_	0	0	0	0	_	FALSE	FALSE	FALSE
Os.11429.1.S1_at	LOC_Os01g05060	LOC_Os01g05060.1	mitochondrial glycoprotein, putative, expressed	gb|AK066079.1	Os01g0143800	4.38056	4.18121	4.35076	5.09073	4.61842	4.40401	0.400215	1	1	1	1	3	Yes	1	1	1	3	Yes	TRUE	FALSE	FALSE
Os.19183.1.S1_at	LOC_Os01g05064	LOC_Os01g05064.1	expressed protein	gb|AK120731.1	Os01g0143900	2.54326	2.71647	2.3098	6.05616	5.05917	5.55349	3.0331	0	1	1	1	3	Yes	0	0	0	0	_	FALSE	TRUE	FALSE
Os.17266.1.S1_at	LOC_Os01g05070	LOC_Os01g05070.1	expressed protein	gb|AK101834.1	Os01g0144000	8.71606	8.74179	8.80651	8.16598	8.22197	8.30242	-0.524661	1	1	1	1	3	Yes	1	1	1	3	Yes	TRUE	FALSE	FALSE
Os.1798.1.S1_at	LOC_Os01g05080	LOC_Os01g05080.1	thylakoid lumenal protein, putative, expressed	gb|AK058909.1	Os01g0144100	3.46871	3.55368	3.52256	3.03427	3.03918	3.0928	-0.459567	1	0	0	0	0	_	1	1	1	3	Yes	FALSE	FALSE	TRUE
Os.53463.1.S1_at	LOC_Os01g05100	LOC_Os01g05100.1	expressed protein	gb|AK072770.1	Os01g0144300	2.61159	2.61205	2.6512	2.64639	2.66813	2.69621	0.0452929	1	0	0	0	0	_	0	0	0	0	_	FALSE	FALSE	FALSE
OsAffx.23118.1.S1_at	LOC_Os01g05120	LOC_Os01g05120.1	ubiquitin fusion degradation protein, putative, expressed	gb|NM_184336.1	Os01g0144500	2.21022	2.20965	2.21954	2.21294	2.22956	2.23162	0.0115636	1	0	0	0	0	_	0	0	0	0	_	FALSE	FALSE	FALSE
Os.17736.1.S1_at	LOC_Os01g05130	LOC_Os01g05130.1	expressed protein	gb|AK061501.1	Os01g0144600	8.68074	8.56296	8.90542	8.34105	8.35405	8.19889	-0.418379	1	1	1	1	3	Yes	1	1	1	3	Yes	TRUE	FALSE	FALSE
Os.36597.1.S1_x_at	LOC_Os01g05140	LOC_Os01g05140.1	expressed protein	gb|AK063058.1	Os01g0144700	9.23375	9.29127	9.33842	8.57522	8.52784	8.49549	-0.754963	4.32579e-05	1	1	1	3	Yes	1	1	1	3	Yes	TRUE	FALSE	FALSE
Os.36597.1.S1_at	LOC_Os01g05140	LOC_Os01g05140.1	expressed protein	gb|AK063058.1	Os01g0144700	9.51104	9.61993	9.68104	9.0913	9.02334	8.79313	-0.63475	0.0130274	1	1	1	3	Yes	1	1	1	3	Yes	TRUE	FALSE	FALSE
Os.29062.1.S1_at	LOC_Os01g05150	LOC_Os01g05150.1	expressed protein	gb|AK110697.1	Os01g0144800	2.60816	2.59439	2.5967	2.54126	2.59307	2.71635	0.0171477	1	0	0	0	0	_	0	0	0	0	_	FALSE	FALSE	FALSE
OsAffx.23120.1.S1_at	LOC_Os01g05160	LOC_Os01g05160.1	expressed protein	gb|NM_184340.1	#N/A	2.95776	2.98971	3.12371	3.01663	3.16742	3.2445	0.119123	1	0	0	0	0	_	0	0	0	0	_	FALSE	FALSE	FALSE
OsAffx.22785.1.S1_at	LOC_Os01g05170	LOC_Os01g05170.1	expressed protein	gb|NM_184341.1	Os01g0145000	2.05497	2.05185	2.0496	2.04376	2.04114	2.04891	-0.00753942	1	0	0	0	0	_	0	0	0	0	_	FALSE	FALSE	FALSE
OsAffx.23121.1.S1_at	LOC_Os01g05180	LOC_Os01g05180.1	expressed protein	tigr|9629.m00442	Os01g0145200	2.66397	2.72075	2.74159	2.69044	2.85838	2.81199	0.0781671	1	0	0	0	0	_	0	0	0	0	_	FALSE	FALSE	FALSE
OsAffx.23123.1.S1_at	LOC_Os01g05220	LOC_Os01g05220.1	expressed protein	tigr|9629.m00445	Os01g0145500	2.85875	3.02769	3.30449	2.94133	3.30454	3.43896	0.164633	1	0	0	0	0	_	0	0	0	0	_	FALSE	FALSE	FALSE
OsAffx.10800.1.S1_at	LOC_Os01g05260	LOC_Os01g05260.1	expressed protein	tigr|9629.m00450	Os01g0145900	2.48906	2.48774	2.52338	2.48935	2.53453	2.60257	0.0420879	1	0	0	0	0	_	0	0	0	0	_	FALSE	FALSE	FALSE
OsAffx.10914.1.S1_at	LOC_Os01g05260	LOC_Os01g05260.1	expressed protein	tigr|9629.m00449	Os01g0145900	2.23391	2.23896	2.23691	2.24213	2.43661	2.25962	0.0761922	1	0	0	0	0	_	0	0	0	0	_	FALSE	FALSE	FALSE
Os.39201.1.A1_at	LOC_Os01g05289	LOC_Os01g05289.1	expressed protein	gb|CF282032	Os01g0146101	8.22525	8.53281	8.66897	8.38037	8.44877	8.24346	-0.118144	1	1	1	1	3	Yes	1	1	1	3	Yes	TRUE	FALSE	FALSE
OsAffx.10570.1.S1_at	LOC_Os01g05289	LOC_Os01g05289.1	expressed protein	gb|NM_184339.1	Os01g0146101	2.60647	2.59475	2.59962	2.59706	2.60795	2.65573	0.0199666	1	0	0	0	0	_	0	0	0	0	_	FALSE	FALSE	FALSE
OsAffx.10809.1.S1_at	LOC_Os01g05300	LOC_Os01g05300.1	hypothetical protein	tigr|9629.m00453	#N/A	3.43491	3.47511	3.83233	3.87252	3.71416	3.83474	0.226357	1	1	0	1	2	Yes	1	0	0	1	_	FALSE	TRUE	FALSE
OsAffx.23028.1.S1_at	LOC_Os01g05330	LOC_Os01g05330.1	expressed protein	tigr|9629.m00456	Os01g0146350	2.30401	2.30191	2.31352	2.30343	2.32127	2.33006	0.0117726	1	0	0	0	0	_	0	0	0	0	_	FALSE	FALSE	FALSE
OsAffx.1939.1.S1_at	LOC_Os01g05340	LOC_Os01g05340.1	expressed protein	tigr|9629.m00457	Os01g0146500	2.41221	2.40589	2.41363	2.43142	2.48886	2.45804	0.0488643	1	0	0	0	0	_	0	0	0	0	_	FALSE	FALSE	FALSE
OsAffx.22782.2.S1_at	LOC_Os01g05350	LOC_Os01g05350.1	expressed protein	tigr|9629.m00458	#N/A	2.55814	2.56674	2.61011	2.56727	2.6254	2.68946	0.049048	1	0	0	0	0	_	0	0	0	0	_	FALSE	FALSE	FALSE
OsAffx.1940.1.S1_at	LOC_Os01g05360	LOC_Os01g05360.1	expressed protein	tigr|9629.m00459	#N/A	2.17913	2.16844	2.18948	2.16888	2.17005	2.17633	-0.00726713	1	0	0	0	0	_	0	0	0	0	_	FALSE	FALSE	FALSE
OsAffx.10916.1.S1_at	LOC_Os01g05390	LOC_Os01g05390.1	hypothetical protein	tigr|9629.m00462	Os01g0146900	2.63909	2.65242	2.67256	2.67114	2.69068	2.7047	0.0341489	1	0	0	0	0	_	0	0	0	0	_	FALSE	FALSE	FALSE
OsAffx.10917.1.S1_at	LOC_Os01g05400	LOC_Os01g05400.1	expressed protein	tigr|9629.m00463	Os01g0147000	2.39777	2.39915	2.40597	2.40043	2.42149	2.42884	0.015958	1	0	0	0	0	_	0	0	0	0	_	FALSE	FALSE	FALSE
OsAffx.22782.1.S1_x_at	LOC_Os01g05410	LOC_Os01g05410.1	expressed protein	tigr|9629.m00464	Os01g0147100	2.0218	2.00647	2.01098	2.00931	2.00795	2.01549	-0.00216461	1	0	0	0	0	_	0	0	0	0	_	FALSE	FALSE	FALSE
Os.16530.1.S1_at	LOC_Os01g05420	LOC_Os01g05420.1	IWS1 C-terminus family protein, putative, expressed	gb|AK121921.1	Os01g0147200	9.38085	9.29563	9.10994	9.54871	9.57304	9.48822	0.274519	1	1	1	1	3	Yes	1	1	1	3	Yes	TRUE	FALSE	FALSE
OsAffx.23124.1.S1_at	LOC_Os01g05430	LOC_Os01g05430.1	OsRhmbd1 - Putative Rhomboid homologue, expressed	gb|NM_184349.1	Os01g0147300	2.67776	2.35536	2.35975	2.33867	2.36488	2.37856	-0.103587	1	0	0	0	0	_	1	1	0	2	Yes	FALSE	FALSE	TRUE
OsAffx.23124.2.S1_s_at	LOC_Os01g05430	LOC_Os01g05430.1	OsRhmbd1 - Putative Rhomboid homologue, expressed	tigr|9629.m00466	Os01g0147300	2.32237	2.3275	2.33467	2.32859	2.34273	2.35273	0.0131699	1	0	0	0	0	_	0	0	0	0	_	FALSE	FALSE	FALSE
OsAffx.22780.1.S1_x_at	LOC_Os01g05440	LOC_Os01g05440.1	XH domain containing protein, expressed	gb|NM_184350.1	Os01g0147400	2.44412	2.44457	2.46869	2.45893	2.47889	2.49517	0.0252048	1	0	0	0	0	_	0	0	0	0	_	FALSE	FALSE	FALSE
OsAffx.22779.1.S1_at	LOC_Os01g05450	LOC_Os01g05450.1	expressed protein	tigr|9629.m00468	Os01g0147600	2.85774	2.92751	2.93486	2.87884	2.94452	3.00745	0.0369035	1	0	0	0	0	_	0	0	0	0	_	FALSE	FALSE	FALSE
OsAffx.23031.1.S1_s_at	LOC_Os01g05460	LOC_Os01g05460.1	expressed protein	gb|NM_184352.1	#N/A	2.62992	2.5065	2.54526	2.51236	2.51497	2.60333	-0.0170121	1	0	0	0	0	_	0	0	0	0	_	FALSE	FALSE	FALSE
OsAffx.23031.2.S1_at	LOC_Os01g05460	LOC_Os01g05460.1	expressed protein	tigr|9629.m00469	#N/A	3.04224	3.03029	3.08962	3.09519	3.09676	3.10061	0.0434674	1	0	0	0	0	_	0	0	0	0	_	FALSE	FALSE	FALSE
Os.18514.1.S1_at	LOC_Os01g05470	LOC_Os01g05470.1	transcription factor X1, putative, expressed	gb|AK066686.1	Os01g0147700	8.24205	8.54974	8.35902	7.56461	7.62465	7.4478	-0.837917	4.88041e-07	1	1	1	3	Yes	1	1	1	3	Yes	TRUE	FALSE	FALSE
Os.31681.1.S1_at	LOC_Os01g05480	LOC_Os01g05480.3	expressed protein	gb|AK106926.1	Os01g0147800	2.66413	2.59007	2.58674	2.5593	2.59557	2.59372	-0.0307839	1	0	0	0	0	_	0	0	0	0	_	FALSE	FALSE	FALSE
Os.12602.1.S1_at	LOC_Os01g05490	LOC_Os01g05490.1	triosephosphate isomerase, cytosolic, putative, expressed	gb|M87064.1	Os01g0147900	11.6853	11.5915	11.6508	11.1313	11.2045	11.4431	-0.382885	1	1	1	1	3	Yes	1	1	1	3	Yes	TRUE	FALSE	FALSE
Os.22886.1.A1_at	LOC_Os01g05490	LOC_Os01g05490.1	triosephosphate isomerase, cytosolic, putative, expressed	gb|AU029551	Os01g0147900	6.94824	7.10066	7.49187	7.57548	7.47268	7.68298	0.396795	1	1	1	1	3	Yes	1	1	1	3	Yes	TRUE	FALSE	FALSE
Os.46048.1.S1_x_at	LOC_Os01g05500	LOC_Os01g05500.2	zinc finger protein, putative, expressed	gb|CB642477	Os01g0148000	3.54298	3.23158	3.01047	2.96151	2.86265	2.51439	-0.48216	1	0	0	0	0	_	1	1	0	2	Yes	FALSE	FALSE	TRUE
Os.7837.1.S1_at	LOC_Os01g05500	LOC_Os01g05500.2	zinc finger protein, putative, expressed	gb|CB664795	Os01g0148000	8.41116	7.92112	7.91756	7.54048	7.63176	7.86841	-0.403065	1	1	1	1	3	Yes	1	1	1	3	Yes	TRUE	FALSE	FALSE
Os.7837.1.S1_s_at	LOC_Os01g05500	LOC_Os01g05500.2	zinc finger protein, putative, expressed	gb|CB664795	Os01g0148000	9.06653	8.61344	8.29123	8.64025	8.28418	8.70344	-0.114445	1	1	1	1	3	Yes	1	1	1	3	Yes	TRUE	FALSE	FALSE
OsAffx.10921.1.S1_x_at	LOC_Os01g05500	LOC_Os01g05500.2	zinc finger protein, putative, expressed	tigr|9629.m00474	Os01g0148000	8.45618	7.73426	7.82511	7.78508	7.49548	7.62656	-0.369477	1	1	1	1	3	Yes	1	1	1	3	Yes	TRUE	FALSE	FALSE
Os.49377.1.S1_at	LOC_Os01g05510	LOC_Os01g05510.2	expressed protein	gb|AK067134.1	Os01g0148100	5.91347	5.02069	5.30056	5.10729	5.23582	4.86196	-0.343215	1	1	1	1	3	Yes	1	1	1	3	Yes	TRUE	FALSE	FALSE
Os.30995.1.S1_at	LOC_Os01g05520	LOC_Os01g05520.1	expressed protein	gb|AK108014.1	Os01g0148200	2.50759	2.50518	2.55008	2.50555	2.5573	2.61573	0.0385769	1	0	0	0	0	_	0	0	0	0	_	FALSE	FALSE	FALSE
Os.38086.1.S1_at	LOC_Os01g05530	LOC_Os01g05530.1	expressed protein	gb|AK099977.1	Os01g0148400	6.88439	6.85562	6.96322	4.58593	4.65756	4.67346	-2.26209	0	1	1	1	3	Yes	1	1	1	3	Yes	TRUE	FALSE	FALSE
Os.38086.2.S1_x_at	LOC_Os01g05530	LOC_Os01g05530.1	expressed protein	gb|NM_184361.1	Os01g0148400	6.1038	6.05722	5.43362	2.9837	3.23975	3.13674	-2.74482	0	1	0	1	2	Yes	1	1	1	3	Yes	TRUE	FALSE	FALSE
Os.38296.1.S1_at	LOC_Os01g05540	LOC_Os01g05540.1	expressed protein	gb|AK060256.1	Os01g0148500	8.84507	9.09613	9.01782	8.59188	8.85139	8.48403	-0.343905	1	1	1	1	3	Yes	1	1	1	3	Yes	TRUE	FALSE	FALSE
OsAffx.10565.2.A1_at	LOC_Os01g05550	LOC_Os01g05550.1	expressed protein	tigr|9629.m00481	#N/A	2.24861	2.2356	2.23209	2.23755	2.23305	2.31181	0.0220391	1	0	0	0	0	_	0	0	0	0	_	FALSE	FALSE	FALSE
OsAffx.10565.2.S1_at	LOC_Os01g05550	LOC_Os01g05550.1	expressed protein	tigr|9629.m00481	#N/A	2.78983	2.97068	2.95332	2.87505	2.99538	3.03264	0.0630773	1	0	0	0	0	_	0	0	0	0	_	FALSE	FALSE	FALSE
Os.6138.1.S1_at	LOC_Os01g05560	LOC_Os01g05560.1	expressed protein	gb|AK101727.1	Os01g0148700	8.56929	8.96958	8.87913	8.08925	8.25194	8.01676	-0.686684	0.00124087	1	1	1	3	Yes	1	1	1	3	Yes	TRUE	FALSE	FALSE
Os.6138.2.S1_at	LOC_Os01g05570	LOC_Os01g05570.1	expressed protein	gb|NM_184366.1	#N/A	1.97945	1.97877	1.97171	1.97936	1.98122	1.98188	0.00418083	1	0	0	0	0	_	0	0	0	0	_	FALSE	FALSE	FALSE
OsAffx.1703.1.S1_at	LOC_Os01g05580	LOC_Os01g05580.1	Exo70 exocyst complex subunit family, putative, expressed	gb|NM_184368.1	#N/A	2.31371	2.31743	2.31803	2.3095	2.33199	2.33533	0.00921813	1	0	0	0	0	_	1	1	0	2	Yes	FALSE	FALSE	TRUE
Os.35005.1.S1_x_at	LOC_Os01g05585	LOC_Os01g05585.1	metallothionein, putative, expressed	gb|AK069318.1	Os01g0149200	10.6284	10.1544	10.1771	10.1508	9.93197	10.1285	-0.249555	1	1	1	1	3	Yes	1	1	1	3	Yes	TRUE	FALSE	FALSE
Os.35005.2.S1_at	LOC_Os01g05590	LOC_Os01g05590.1	retrotransposon protein, putative, unclassified, expressed	gb|NM_184369.1	Os01g0149300	3.02348	3.03445	3.09537	3.19053	3.05552	3.07665	0.0564692	1	0	0	0	0	_	0	0	0	0	_	FALSE	FALSE	FALSE
Os.33469.1.S1_at	LOC_Os01g05620	LOC_Os01g05620.1	NBS-LRR disease resistance protein, putative, expressed	gb|AK100477.1	Os01g0149500	2.63313	2.62602	2.66991	2.62686	2.65626	2.67152	0.00853047	1	0	0	0	0	_	0	0	0	0	_	FALSE	FALSE	FALSE
OsAffx.22770.3.S1_x_at	LOC_Os01g05640	LOC_Os01g05640.1	receptor-like protein kinase 5 precursor, putative, expressed	gb|NM_184375.1	Os01g0149700	2.66328	2.65108	2.67409	2.64327	2.68836	2.88034	0.0745088	1	0	0	0	0	_	0	0	0	0	_	FALSE	FALSE	FALSE
Os.523.1.S1_at	LOC_Os01g05660	LOC_Os01g05660.3	expressed protein	gb|AK066489.1	Os01g0149900	2.64387	2.66114	2.69887	2.72351	2.76967	2.73094	0.0734148	1	1	0	0	1	_	0	1	0	1	_	FALSE	FALSE	FALSE
OsAffx.10563.1.S1_at	LOC_Os01g05660	LOC_Os01g05660.3	expressed protein	gb|NM_184378.1	Os01g0149900	2.58415	2.59721	2.64242	2.60179	2.66138	2.69774	0.0457129	1	0	0	0	0	_	0	0	0	0	_	FALSE	FALSE	FALSE
OsAffx.10563.1.S1_x_at	LOC_Os01g05660	LOC_Os01g05660.3	expressed protein	gb|NM_184378.1	Os01g0149900	2.5731	2.59058	2.6331	2.58682	2.64645	2.67021	0.0355639	1	0	0	0	0	_	0	0	0	0	_	FALSE	FALSE	FALSE
Os.6202.1.S1_a_at	LOC_Os01g05670	LOC_Os01g05670.1	3-oxo-5-alpha-steroid 4-dehydrogenase, putative, expressed	gb|AK060948.1	Os01g0150000	8.37337	8.53912	8.40505	7.82417	8.10158	8.06859	-0.441068	1	1	1	1	3	Yes	1	1	1	3	Yes	TRUE	FALSE	FALSE
OsAffx.22776.2.S1_at	LOC_Os01g05710	LOC_Os01g05710.1	expressed protein	tigr|9629.m00496	Os01g0150400	2.39712	2.39472	2.4008	2.37843	2.40517	2.43229	0.00775107	1	0	0	0	0	_	0	0	0	0	_	FALSE	FALSE	FALSE
OsAffx.22775.1.S1_at	LOC_Os01g05720	LOC_Os01g05720.1	expressed protein	gb|NM_184383.1	Os01g0150500	2.33984	2.32351	2.3311	2.30846	2.32733	2.33652	-0.00738171	1	0	0	0	0	_	0	0	0	0	_	FALSE	FALSE	FALSE
Os.34163.1.S1_at	LOC_Os01g05744	LOC_Os01g05744.1	expressed protein	gb|AK072612.1	Os01g0150800	2.26695	2.27566	2.27822	2.26336	2.27363	2.28614	0.000765889	1	0	0	0	0	_	0	0	0	0	_	FALSE	FALSE	FALSE
OsAffx.28023.1.S1_at	LOC_Os01g05770	LOC_Os01g05770.1	expressed protein	tigr|9629.m00502	#N/A	2.03668	2.03223	2.04659	2.03356	2.05238	2.06984	0.0134285	1	0	0	0	0	_	0	0	0	0	_	FALSE	FALSE	FALSE
Os.45364.1.S1_at	LOC_Os01g05790	LOC_Os01g05790.1	SLT1 protein, putative, expressed	gb|AK120777.1	Os01g0151100	7.32993	7.56722	7.56652	7.09175	7.26643	7.38165	-0.241279	1	1	1	1	3	Yes	1	1	1	3	Yes	TRUE	FALSE	FALSE
Os.534.2.S1_x_at	LOC_Os01g05800	LOC_Os01g05800.1	inner membrane protein, putative, expressed	gb|AK060590.1	Os01g0151200	8.0547	7.7968	7.9929	7.17695	7.2786	7.12855	-0.753433	4.67924e-05	1	1	1	3	Yes	1	1	1	3	Yes	TRUE	FALSE	FALSE
Os.534.3.S1_x_at	LOC_Os01g05800	LOC_Os01g05800.1	inner membrane protein, putative, expressed	gb|NM_184389.1	Os01g0151200	5.02078	4.64454	4.68082	4.49762	4.25735	3.86104	-0.576711	0.14687	1	1	1	3	Yes	1	1	1	3	Yes	TRUE	FALSE	FALSE
Os.534.1.S1_at	LOC_Os01g05800	LOC_Os01g05800.1	inner membrane protein, putative, expressed	gb|AK110801.1	Os01g0151200	2.43149	2.43325	2.44953	2.43452	2.45367	2.46404	0.0126563	1	0	0	0	0	_	0	0	0	0	_	FALSE	FALSE	FALSE
Os.45875.2.S1_x_at	LOC_Os01g05810	LOC_Os01g05810.1	gamma-glutamyltranspeptidase 1 precursor, putative, expressed	gb|NM_184390.1	Os01g0151400	2.42943	2.42526	2.44462	2.43323	2.5895	2.48603	0.069816	1	0	0	0	0	_	0	0	0	0	_	FALSE	FALSE	FALSE
Os.10096.1.S1_a_at	LOC_Os01g05830	LOC_Os01g05830.1	expressed protein	gb|AK063435.1	Os01g0151600	8.95157	8.55613	8.67881	8.25774	8.26726	7.9804	-0.560364	0.279466	1	1	1	3	Yes	1	1	1	3	Yes	TRUE	FALSE	FALSE
Os.10096.1.S1_at	LOC_Os01g05830	LOC_Os01g05830.1	expressed protein	gb|AK063435.1	Os01g0151600	7.75351	8.04632	8.13546	8.48306	8.48169	7.81981	0.28309	1	1	1	1	3	Yes	1	1	1	3	Yes	TRUE	FALSE	FALSE
Os.10096.2.S1_x_at	LOC_Os01g05830	LOC_Os01g05830.1	expressed protein	gb|NM_184392.1	Os01g0151600	8.72572	8.48736	8.19362	7.92667	8.16908	7.92962	-0.460442	1	1	1	1	3	Yes	1	1	1	3	Yes	TRUE	FALSE	FALSE
Os.536.1.S1_at	LOC_Os01g05840	LOC_Os01g05840.2	oxidoreductase, short chain dehydrogenase/reductase family domain containing family, expressed	gb|AK099949.1	Os01g0151700	3.17164	3.97263	3.66653	3.19717	3.21531	3.18514	-0.404391	1	0	0	0	0	_	1	1	1	3	Yes	FALSE	FALSE	TRUE
OsAffx.23127.1.S1_at	LOC_Os01g05860	LOC_Os01g05860.1	PPR repeat domain containing protein, putative, expressed	tigr|9629.m00512	Os01g0151900	2.97181	2.88893	3.07593	2.87017	2.97085	3.04414	-0.0171722	1	0	0	0	0	_	0	0	0	0	_	FALSE	FALSE	FALSE
Os.32577.1.S1_at	LOC_Os01g05870	LOC_Os01g05870.1	receptor kinase, putative, expressed	gb|AK103666.1	Os01g0152000	2.74598	2.82269	2.7861	2.71988	2.74023	2.70564	-0.0630063	1	0	0	0	0	_	0	1	0	1	_	FALSE	FALSE	FALSE
OsAffx.10926.1.S1_at	LOC_Os01g05880	LOC_Os01g05880.1	OsFBX1 - F-box domain containing protein, expressed	gb|NM_184397.1	Os01g0152100	2.16651	2.16864	2.18361	2.16971	2.17667	2.18021	0.00260894	1	0	0	0	0	_	0	0	0	0	_	FALSE	FALSE	FALSE
OsAffx.22772.1.S1_at	LOC_Os01g05890	LOC_Os01g05890.1	OsFBX2 - F-box domain containing protein, expressed	tigr|9629.m00515	Os01g0152200	2.44823	2.44807	2.47544	2.47628	2.48645	2.49064	0.0272108	1	0	0	0	0	_	0	0	0	0	_	FALSE	FALSE	FALSE
Os.19803.5.S1_at	LOC_Os01g05900	LOC_Os01g05900.1	Core histone H2A/H2B/H3/H4 domain containing protein, putative, expressed	gb|CF291303	Os01g0152300	8.00536	8.07154	8.27754	8.39772	8.61038	8.31394	0.322529	1	1	1	1	3	Yes	1	1	1	3	Yes	TRUE	FALSE	FALSE
OsAffx.22770.2.S1_x_at	LOC_Os01g05940	LOC_Os01g05940.1	receptor kinase, putative, expressed	gb|NM_184402.1	Os01g0152600	2.67704	2.67674	2.68189	2.68	2.70829	2.72878	0.027135	1	0	0	0	0	_	0	0	0	0	_	FALSE	FALSE	FALSE
OsAffx.22770.4.S1_at	LOC_Os01g05940	LOC_Os01g05940.1	receptor kinase, putative, expressed	tigr|9629.m00520	Os01g0152600	2.80816	2.84105	2.90628	2.81313	2.91488	2.91623	0.0295815	1	0	0	0	0	_	0	0	0	0	_	FALSE	FALSE	FALSE
Os.32822.1.S1_at	LOC_Os01g05960	LOC_Os01g05960.1	receptor kinase, putative, expressed	gb|AK102745.1	Os01g0152800	3.75074	3.11811	3.39554	3.39835	3.43879	3.10709	-0.10672	1	1	0	0	1	_	0	1	1	2	Yes	FALSE	FALSE	TRUE
OsAffx.10931.1.S1_at	LOC_Os01g06000	LOC_Os01g06000.1	PPR repeat containing protein, expressed	tigr|9629.m00526	Os01g0153200	2.18957	2.19608	2.20244	2.18946	2.21099	2.2299	0.0140857	1	0	0	0	0	_	0	0	0	0	_	FALSE	FALSE	FALSE
Os.47037.1.S1_at	LOC_Os01g06010	LOC_Os01g06010.1	Core histone H2A/H2B/H3/H4 domain containing protein, putative, expressed	gb|CB631324	Os01g0153300	12.1051	11.8653	11.9958	12.3888	12.2461	12.2119	0.293579	1	1	1	1	3	Yes	1	1	1	3	Yes	TRUE	FALSE	FALSE
Os.24869.1.A1_at	LOC_Os01g06020	LOC_Os01g06020.1	aspartyl-tRNA synthetase, putative, expressed	gb|AK059454.1	Os01g0153400	7.00604	6.69202	6.70523	6.72616	6.46806	6.57958	-0.20983	1	1	1	1	3	Yes	1	1	1	3	Yes	TRUE	FALSE	FALSE
OsAffx.23131.2.S1_at	LOC_Os01g06030	LOC_Os01g06030.1	expressed protein	tigr|9629.m00529	Os01g0153500	2.00736	1.9941	2.00177	1.99951	2.02583	2.03286	0.0183204	1	0	0	0	0	_	0	0	0	0	_	FALSE	FALSE	FALSE
OsAffx.10932.1.S1_at	LOC_Os01g06040	LOC_Os01g06040.1	expressed protein	tigr|9629.m00530	Os01g0153600	2.60286	2.61877	2.66265	2.62322	2.68664	2.72171	0.049098	1	0	0	0	0	_	0	0	0	0	_	FALSE	FALSE	FALSE
Os.54577.1.S1_at	LOC_Os01g06050	LOC_Os01g06050.1	expressed protein	gb|AK105875.1	Os01g0153700	2.78223	2.79041	2.91282	2.62913	2.79265	2.80867	-0.0850046	1	0	0	0	0	_	0	0	0	0	_	FALSE	FALSE	FALSE
OsAffx.23131.1.S1_at	LOC_Os01g06070	LOC_Os01g06070.1	expressed protein	tigr|9629.m00533	Os01g0153900	2.30205	2.29211	2.30168	2.29706	2.31794	2.3096	0.00958685	1	0	0	0	0	_	0	0	0	0	_	FALSE	FALSE	FALSE
OsAffx.10933.1.S1_s_at	LOC_Os01g06080	LOC_Os01g06080.1	expressed protein	gb|NM_184415.1	Os01g0153950	2.45572	2.43638	2.43781	2.44395	2.43912	2.45262	0.00192511	1	0	0	0	0	_	0	0	0	0	_	FALSE	FALSE	FALSE
OsAffx.23132.1.S1_at	LOC_Os01g06090	LOC_Os01g06090.1	expressed protein	tigr|9629.m00535	Os01g0154100	2.37389	2.37239	2.3835	2.37564	2.40638	2.39398	0.0154074	1	0	0	0	0	_	0	0	0	0	_	FALSE	FALSE	FALSE
OsAffx.1944.1.S1_at	LOC_Os01g06120	LOC_Os01g06120.1	expressed protein	tigr|9629.m00538	Os01g0154200	2.29506	2.2871	2.30537	2.3107	2.31812	2.32845	0.0232492	1	0	0	0	0	_	0	0	0	0	_	FALSE	FALSE	FALSE
Os.1904.1.S1_at	LOC_Os01g06130	LOC_Os01g06130.2	expressed protein	gb|C98965	Os01g0154300	2.7009	2.7012	2.7309	2.7254	2.7521	2.77829	0.0409309	1	0	0	0	0	_	0	0	0	0	_	FALSE	FALSE	FALSE
Os.49713.1.S1_at	LOC_Os01g06140	LOC_Os01g06140.1	expressed protein	gb|AK108793.1	Os01g0154500	2.72084	2.81625	2.81674	2.82716	2.81889	2.93201	0.0747467	1	1	1	1	3	Yes	1	1	0	2	Yes	TRUE	FALSE	FALSE
Os.31874.1.S1_at	LOC_Os01g06150	LOC_Os01g06150.1	expressed protein	gb|AK106595.1	Os01g0154600	2.54829	2.52885	2.5552	2.54158	2.56773	2.58081	0.0192593	1	0	0	0	0	_	0	0	0	0	_	FALSE	FALSE	FALSE
Os.31874.2.S1_x_at	LOC_Os01g06150	LOC_Os01g06150.1	expressed protein	gb|NM_184422.1	Os01g0154600	2.1832	2.16507	2.17372	2.15835	2.16759	2.22695	0.0103029	1	0	0	0	0	_	0	1	0	1	_	FALSE	FALSE	FALSE
Os.33885.1.S1_at	LOC_Os01g06220	LOC_Os01g06220.1	gibberellin receptor GID1L2, putative, expressed	gb|AK060305.1	Os01g0155000	2.68131	2.66051	2.71542	2.67741	2.70163	2.79104	0.0376117	1	0	0	0	0	_	0	0	0	0	_	FALSE	FALSE	FALSE
OsAffx.23133.1.S1_at	LOC_Os01g06240	LOC_Os01g06240.1	protein kinase, putative, expressed	tigr|9629.m00550	Os01g0155200	4.98447	4.80262	4.91894	7.13414	7.19487	7.03865	2.22054	0	1	1	1	3	Yes	1	1	1	3	Yes	TRUE	FALSE	FALSE
OsAffx.10935.1.S1_at	LOC_Os01g06250	LOC_Os01g06250.1	dirigent, putative, expressed	tigr|9629.m00551	Os01g0155300	2.4251	2.41987	2.42777	2.52685	2.42649	2.43934	0.0399761	1	0	0	0	0	_	0	0	0	0	_	FALSE	FALSE	FALSE
OsAffx.10935.1.S1_x_at	LOC_Os01g06250	LOC_Os01g06250.1	dirigent, putative, expressed	tigr|9629.m00551	Os01g0155300	2.09439	2.07986	2.08959	2.09236	2.09604	2.09845	0.00767019	1	0	0	0	0	_	0	0	0	0	_	FALSE	FALSE	FALSE
OsAffx.10558.1.S1_x_at	LOC_Os01g06260	LOC_Os01g06260.1	expressed protein	gb|NM_184428.1	#N/A	2.68832	2.73673	2.8123	2.72913	2.82945	2.86433	0.0618535	1	0	0	0	0	_	0	0	0	0	_	FALSE	FALSE	FALSE
OsAffx.10558.2.S1_at	LOC_Os01g06260	LOC_Os01g06260.1	expressed protein	tigr|9629.m00552	#N/A	2.5642	2.57297	2.63627	2.61838	2.76299	2.70373	0.103887	1	0	0	0	0	_	0	0	0	0	_	FALSE	FALSE	FALSE
OsAffx.10558.2.S1_s_at	LOC_Os01g06260	LOC_Os01g06260.1	expressed protein	tigr|9629.m00552	#N/A	2.77792	2.83672	2.91549	2.80523	2.93563	3.0038	0.0715169	1	0	0	0	0	_	0	0	0	0	_	FALSE	FALSE	FALSE
Os.37997.1.S1_s_at	LOC_Os01g06270	LOC_Os01g06270.1	expressed protein	gb|AK063770.1	Os01g0155400	7.65655	7.08628	7.53469	8.11832	7.8175	8.08396	0.580753	0.124937	1	1	1	3	Yes	1	1	1	3	Yes	TRUE	FALSE	FALSE
Os.19218.1.S1_x_at	LOC_Os01g06270	LOC_Os01g06270.1	expressed protein	gb|CA765726	Os01g0155400	7.35563	7.02272	7.19279	7.44471	7.5597	7.56737	0.333551	1	1	1	1	3	Yes	1	1	1	3	Yes	TRUE	FALSE	FALSE
OsAffx.10936.1.S1_x_at	LOC_Os01g06270	LOC_Os01g06270.1	expressed protein	tigr|9629.m00553	Os01g0155400	5.99119	5.57166	5.76891	5.77877	5.74181	5.74127	-0.0233037	1	1	1	1	3	Yes	1	1	1	3	Yes	TRUE	FALSE	FALSE
Os.6389.1.S1_at	LOC_Os01g06310	LOC_Os01g06310.1	glycine-rich cell wall structural protein precursor, putative, expressed	gb|AU165804	Os01g0155800	4.57032	3.94844	4.00847	3.37369	3.25843	3.38005	-0.838352	4.76148e-07	0	0	0	0	_	1	1	1	3	Yes	FALSE	FALSE	TRUE
Os.31652.1.S1_at	LOC_Os01g06320	LOC_Os01g06320.1	MYB family transcription factor, putative, expressed	gb|AK106969.1	Os01g0156000	2.89901	2.9718	3.0279	2.9728	3.10752	3.2025	0.128041	1	0	0	0	0	_	0	0	0	0	_	FALSE	FALSE	FALSE
Os.31652.2.S1_x_at	LOC_Os01g06320	LOC_Os01g06320.1	MYB family transcription factor, putative, expressed	gb|NM_184434.1	Os01g0156000	2.56815	2.56387	2.59104	2.56618	2.60209	2.61981	0.0216742	1	0	0	0	0	_	0	0	0	0	_	FALSE	FALSE	FALSE
Os.31008.1.S1_at	LOC_Os01g06340	LOC_Os01g06340.1	expressed protein	gb|AK107993.1	Os01g0156300	2.18934	2.1892	2.19887	2.19567	2.33167	2.58875	0.179558	1	0	0	0	0	_	0	0	0	0	_	FALSE	FALSE	FALSE
OsAffx.10555.1.S1_at	LOC_Os01g06370	LOC_Os01g06370.1	expressed protein	tigr|9629.m00565	Os01g0156800	2.19356	2.19326	2.20159	2.19603	2.21435	2.21407	0.0120118	1	0	0	0	0	_	0	0	0	0	_	FALSE	FALSE	FALSE
OsAffx.22769.1.S1_at	LOC_Os01g06380	LOC_Os01g06380.1	expressed protein	tigr|9629.m00566	Os01g0156900	2.28818	2.28547	2.29063	2.27188	2.30412	2.32591	0.0125461	1	0	0	0	0	_	0	0	0	0	_	FALSE	FALSE	FALSE
OsAffx.10553.1.S1_at	LOC_Os01g06390	LOC_Os01g06390.1	expressed protein	gb|NM_184441.1	Os01g0157100	2.43006	2.41091	2.41707	2.38484	2.44808	2.4448	0.00655822	1	0	0	0	0	_	0	1	0	1	_	FALSE	FALSE	FALSE
Os.30624.1.S1_at	LOC_Os01g06400	LOC_Os01g06400.1	expressed protein	gb|AK108577.1	Os01g0157200	2.19761	2.18693	2.20218	2.19622	2.21264	2.21624	0.0127898	1	0	0	0	0	_	0	0	0	0	_	FALSE	FALSE	FALSE
Os.30624.2.S1_x_at	LOC_Os01g06400	LOC_Os01g06400.1	expressed protein	gb|NM_184442.1	Os01g0157200	2.37388	2.37152	2.39132	2.398	2.404	2.42009	0.0284568	1	0	0	0	0	_	0	0	0	0	_	FALSE	FALSE	FALSE
OsAffx.23135.1.S1_at	LOC_Os01g06410	LOC_Os01g06410.1	expressed protein	gb|NM_184443.1	Os01g0157300	2.19029	2.16392	2.20487	2.20644	2.14874	2.1728	-0.0103602	1	0	0	0	0	_	0	0	0	0	_	FALSE	FALSE	FALSE
OsAffx.22993.1.S1_at	LOC_Os01g06420	LOC_Os01g06420.1	expressed protein	gb|NM_184444.1	Os01g0157400	2.19455	2.18091	2.18677	2.18258	2.18474	2.19011	-0.00160083	1	0	0	0	0	_	0	0	0	0	_	FALSE	FALSE	FALSE
OsAffx.23042.1.S1_at	LOC_Os01g06430	LOC_Os01g06430.1	expressed protein	gb|NM_184445.1	Os01g0157500	2.14475	2.12852	2.13637	2.13324	2.14255	2.15121	0.00578854	1	0	0	0	0	_	0	0	0	0	_	FALSE	FALSE	FALSE
Os.31782.1.S1_at	LOC_Os01g06440	LOC_Os01g06440.1	expressed protein	gb|AK106766.1	Os01g0157600	1.94684	1.93306	1.93949	1.93623	1.93497	1.93727	-0.00364228	1	0	0	0	0	_	0	0	0	0	_	FALSE	FALSE	FALSE
OsAffx.10552.1.S1_x_at	LOC_Os01g06450	LOC_Os01g06450.1	glycosyltransferase family 43 protein, putative, expressed	gb|NM_184447.1	Os01g0157700	2.67041	2.67702	2.64942	2.67725	2.69614	3.02108	0.13254	1	0	0	0	0	_	0	0	0	0	_	FALSE	FALSE	FALSE
OsAffx.10552.2.S1_x_at	LOC_Os01g06450	LOC_Os01g06450.1	glycosyltransferase family 43 protein, putative, expressed	tigr|9629.m00573	Os01g0157700	2.85627	2.92377	3.04421	2.95157	3.08027	3.30132	0.169636	1	1	0	0	1	_	0	0	0	0	_	FALSE	FALSE	FALSE
Os.1460.2.S1_at	LOC_Os01g06454	LOC_Os01g06454.1	heat shock protein DnaJ, putative, expressed	gb|AK121694.1	Os01g0157800	6.8813	7.31489	7.42902	6.72064	6.74952	6.43113	-0.574644	0.159467	1	1	1	3	Yes	1	1	1	3	Yes	TRUE	FALSE	FALSE
Os.1460.1.S1_at	LOC_Os01g06460	LOC_Os01g06460.1	uncharacterized Cys-rich domain containing protein, putative, expressed	gb|AK072658.1	Os01g0157900	8.16698	7.89268	8.1163	8.93179	9.03242	8.92665	0.904968	9.38302e-09	1	1	1	3	Yes	1	1	1	3	Yes	TRUE	FALSE	FALSE
Os.1460.3.S1_x_at	LOC_Os01g06460	LOC_Os01g06460.1	uncharacterized Cys-rich domain containing protein, putative, expressed	gb|NM_184448.1	Os01g0157900	5.98789	5.9702	6.12215	6.2461	6.50325	6.24853	0.305884	1	1	1	1	3	Yes	1	1	1	3	Yes	TRUE	FALSE	FALSE
Os.174.1.S1_at	LOC_Os01g06470	LOC_Os01g06470.1	expressed protein	gb|D78504.1	Os01g0158000	8.34264	8.3118	8.08562	7.68196	7.82698	7.61773	-0.537794	0.660582	1	1	1	3	Yes	1	1	1	3	Yes	TRUE	FALSE	FALSE
Os.24975.1.S1_a_at	LOC_Os01g06490	LOC_Os01g06490.1	OsSCP1 - Putative Serine Carboxypeptidase homologue, expressed	gb|AK071183.1	Os01g0158200	3.19069	2.93682	3.0322	2.66995	2.70158	2.82174	-0.32215	1	0	0	0	0	_	1	1	1	3	Yes	FALSE	FALSE	TRUE
Os.32936.1.S1_at	LOC_Os01g06500	LOC_Os01g06500.1	PHLOEM 2-LIKE A5, putative, expressed	gb|AK102322.1	Os01g0158400	2.38441	2.36542	2.36862	2.3649	2.38709	2.40095	0.0114978	1	0	0	0	0	_	0	0	0	0	_	FALSE	FALSE	FALSE
Os.46028.1.S1_at	LOC_Os01g06510	LOC_Os01g06510.1	arginyl-tRNA synthetase, putative, expressed	gb|NM_184454.1	Os01g0158500	3.16824	2.45785	2.5069	2.52338	2.51165	2.51411	-0.194616	1	0	0	0	0	_	0	1	0	1	_	FALSE	FALSE	FALSE
Os.34779.1.S1_at	LOC_Os01g06520	LOC_Os01g06520.1	verticillium wilt disease resistance protein, putative, expressed	gb|AK070173.1	Os01g0158600	2.18315	2.19045	2.19718	2.19223	2.19632	2.23256	0.0167758	1	0	0	0	0	_	0	0	0	0	_	FALSE	FALSE	FALSE
OsAffx.10938.1.S1_at	LOC_Os01g06540	LOC_Os01g06540.1	PHD finger protein, putative, expressed	gb|NM_184457.1	Os01g0158800	2.12922	2.1141	2.12091	2.11672	2.11731	2.1229	-0.00243143	1	0	0	0	0	_	0	0	0	0	_	FALSE	FALSE	FALSE
Os.12454.1.S1_a_at	LOC_Os01g06550	LOC_Os01g06550.1	NF-X1-type zinc finger protein, putative, expressed	gb|AK066765.1	Os01g0158900	7.17606	6.63087	6.50816	5.94656	6.11091	6.05095	-0.735559	0.000115787	1	1	1	3	Yes	1	1	1	3	Yes	TRUE	FALSE	FALSE
Os.4770.1.S1_a_at	LOC_Os01g06560	LOC_Os01g06560.1	transcription factor HBP-1b, putative, expressed	gb|AK106273.1	Os01g0159000	4.99569	5.22361	4.78865	4.92894	5.38083	5.64	0.313939	1	1	1	1	3	Yes	1	1	1	3	Yes	TRUE	FALSE	FALSE
Os.1437.1.S1_at	LOC_Os01g06580	LOC_Os01g06580.1	fasciclin domain containing protein, expressed	gb|AK108308.1	Os01g0159200	2.90755	2.85716	2.91931	2.93677	2.9296	2.93124	0.0378683	1	0	0	0	0	_	0	0	0	0	_	FALSE	FALSE	FALSE
Os.1438.1.S1_at	LOC_Os01g06590	LOC_Os01g06590.2	zinc finger, C3HC4 type domain containing protein, expressed	gb|AK073728.1	Os01g0159300	6.37036	6.2691	6.21734	6.97279	7.34245	7.06195	0.840129	4.30388e-07	1	1	1	3	Yes	1	1	1	3	Yes	TRUE	FALSE	FALSE
Os.1440.1.S1_at	LOC_Os01g06600	LOC_Os01g06600.1	glutaryl-CoA dehydrogenase, mitochondrial precursor, putative, expressed	gb|CB656566	Os01g0159400	7.62868	7.45411	7.54133	7.89933	7.73199	7.85352	0.286905	1	1	1	1	3	Yes	1	1	1	3	Yes	TRUE	FALSE	FALSE
Os.1440.2.S1_x_at	LOC_Os01g06600	LOC_Os01g06600.1	glutaryl-CoA dehydrogenase, mitochondrial precursor, putative, expressed	gb|NM_184464.1	Os01g0159400	7.3695	7.32385	6.90884	7.48702	7.41229	7.51747	0.271528	1	1	1	1	3	Yes	1	1	1	3	Yes	TRUE	FALSE	FALSE
Os.9437.1.S1_at	LOC_Os01g06620	LOC_Os01g06620.1	expressed protein	gb|AU090656	Os01g0159500	3.1959	3.27552	3.20792	3.27217	3.40643	3.4775	0.158921	1	0	0	0	0	_	1	0	0	1	_	FALSE	FALSE	FALSE
Os.37558.1.S1_at	LOC_Os01g06630	LOC_Os01g06630.1	small hydrophilic plant seed protein, putative, expressed	gb|AK064055.1	Os01g0159600	14.2578	14.1998	14.1713	13.7096	13.6626	13.6216	-0.54505	0.502756	1	1	1	3	Yes	1	1	1	3	Yes	TRUE	FALSE	FALSE
Os.1443.1.S1_a_at	LOC_Os01g06640	LOC_Os01g06640.1	basic helix-loop-helix, putative, expressed	gb|AK106292.1	Os01g0159800	2.54478	2.59412	2.55266	4.19254	4.21778	4.01429	1.57768	0	1	1	1	3	Yes	0	0	0	0	_	FALSE	TRUE	FALSE
Os.1445.1.S1_at	LOC_Os01g06660	LOC_Os01g06660.1	thiamine pyrophosphate enzyme, C-terminal TPP binding domain containing protein, expressed	gb|AK069905.1	Os01g0160100	4.83071	4.85072	4.88792	6.40801	6.3533	6.34177	1.51124	0	1	1	1	3	Yes	1	1	1	3	Yes	TRUE	FALSE	FALSE
Os.32879.1.S1_at	LOC_Os01g06670	LOC_Os01g06670.1	hcr2-5D, putative, expressed	gb|AK073444.1	Os01g0160200	2.18727	2.18481	2.1951	2.1845	2.20483	2.23898	0.0203767	1	0	0	0	0	_	0	0	0	0	_	FALSE	FALSE	FALSE
Os.32879.1.S2_at	LOC_Os01g06670	LOC_Os01g06670.1	hcr2-5D, putative, expressed	gb|AK102533.1	Os01g0160200	2.6246	2.60191	2.6461	2.62419	2.63355	2.66224	0.0157919	1	0	0	0	0	_	0	0	0	0	_	FALSE	FALSE	FALSE
OsAffx.1685.1.S1_at	LOC_Os01g06680	LOC_Os01g06680.1	retrotransposon protein, putative, unclassified, expressed	gb|NM_184474.1	#N/A	3.18909	2.56345	2.60226	2.56488	2.61847	2.60771	-0.187913	1	0	1	1	2	Yes	0	1	0	1	_	FALSE	TRUE	FALSE
OsAffx.22766.1.S1_at	LOC_Os01g06680	LOC_Os01g06680.1	retrotransposon protein, putative, unclassified, expressed	gb|NM_184473.1	#N/A	3.1551	2.9096	3.0114	2.81646	2.90793	2.91076	-0.146982	1	0	0	0	0	_	1	1	1	3	Yes	FALSE	FALSE	TRUE
OsAffx.30352.3.S1_at	LOC_Os01g06710	LOC_Os01g06710.1	retrotransposon protein, putative, unclassified, expressed	tigr|9629.m00600	#N/A	2.27055	2.27153	2.28278	2.27113	2.29365	2.30009	0.0133343	1	0	0	0	0	_	0	0	0	0	_	FALSE	FALSE	FALSE
OsAffx.23138.1.S1_at	LOC_Os01g06720	LOC_Os01g06720.1	disease resistance protein SlVe2 precursor, putative, expressed	gb|NM_184478.1	Os01g0160600	2.43823	2.43874	2.46141	2.45324	2.47227	2.46937	0.0188356	1	0	0	0	0	_	0	0	0	0	_	FALSE	FALSE	FALSE
Os.24977.1.A1_at	LOC_Os01g06730	LOC_Os01g06730.1	verticillium wilt disease resistance protein, putative, expressed	gb|CA763220	Os01g0160700	3.11435	2.85517	3.13182	3.2348	3.31681	3.16639	0.20555	1	0	0	0	0	_	0	0	0	0	_	FALSE	FALSE	FALSE
Os.11371.1.S1_at	LOC_Os01g06740	LOC_Os01g06740.1	ribosome inactivating protein, putative, expressed	gb|AB051108.1	Os01g0160800	6.01016	5.61139	6.01683	8.73258	9.06033	8.80767	2.9874	0	1	1	1	3	Yes	1	1	1	3	Yes	TRUE	FALSE	FALSE
OsAffx.22944.3.S1_at	LOC_Os01g06750	LOC_Os01g06750.1	verticillium wilt disease resistance protein precursor, putative, expressed	tigr|9629.m00604	Os01g0160900	2.40253	2.40513	2.43578	2.42274	2.48034	2.45547	0.0383733	1	0	0	0	0	_	0	0	0	0	_	FALSE	FALSE	FALSE
OsAffx.23139.1.S1_at	LOC_Os01g06760	LOC_Os01g06760.1	verticillium wilt disease resistance protein Ve2, putative, expressed	tigr|9629.m00605	Os01g0161000	2.5132	2.51392	2.52527	2.51952	2.53366	2.54304	0.0146082	1	0	0	0	0	_	0	0	0	0	_	FALSE	FALSE	FALSE
Os.52215.1.A1_at	LOC_Os01g06790	LOC_Os01g06790.1	disease resistance protein, putative, expressed	gb|AK065680.1	Os01g0161300	2.39717	2.40034	2.43972	2.40884	2.43113	2.46199	0.0215797	1	0	0	0	0	_	0	0	0	0	_	FALSE	FALSE	FALSE
OsAffx.1949.1.S1_at	LOC_Os01g06790	LOC_Os01g06790.1	disease resistance protein, putative, expressed	tigr|9629.m00608	Os01g0161300	2.38455	2.38328	2.39465	2.3868	2.40491	2.40859	0.012606	1	0	0	0	0	_	0	0	0	0	_	FALSE	FALSE	FALSE
Os.55776.1.S1_at	LOC_Os01g06876	LOC_Os01g06876.1	Cf-2, putative, expressed	gb|AK108785.1	Os01g0162300	3.27479	3.26018	3.4597	3.18814	3.32184	3.49441	0.0032424	1	0	0	0	0	_	0	0	0	0	_	FALSE	FALSE	FALSE
Os.55776.1.S1_x_at	LOC_Os01g06876	LOC_Os01g06876.1	Cf-2, putative, expressed	gb|AK108785.1	Os01g0162300	2.42566	2.42525	2.44693	2.42725	2.45445	2.50325	0.0290353	1	0	0	0	0	_	0	0	0	0	_	FALSE	FALSE	FALSE
Os.55647.1.A1_at	LOC_Os01g06882	LOC_Os01g06882.1	expressed protein	gb|AK108484.1	Os01g0162400	2.8932	2.92209	2.92946	2.87447	2.95224	2.99701	0.0263276	1	0	0	0	0	_	0	1	0	1	_	FALSE	FALSE	FALSE
OsAffx.10944.1.S1_at	LOC_Os01g06882	LOC_Os01g06882.1	expressed protein	tigr|9629.m00617	Os01g0162400	1.98277	1.96861	1.97464	1.97091	1.97382	1.98035	-0.000311768	1	0	0	0	0	_	0	0	0	0	_	FALSE	FALSE	FALSE
OsAffx.10944.1.S1_x_at	LOC_Os01g06882	LOC_Os01g06882.1	expressed protein	tigr|9629.m00617	Os01g0162400	2.33789	2.34398	2.35233	2.34632	2.3594	2.35907	0.0101962	1	1	0	0	1	_	0	0	0	0	_	FALSE	FALSE	FALSE
OsAffx.23141.1.S1_at	LOC_Os01g06900	LOC_Os01g06900.1	verticillium wilt disease resistance protein Ve2, putative, expressed	tigr|9629.m00619	Os01g0162800	2.31014	2.31453	2.33031	2.31421	2.34081	2.35545	0.0184985	1	0	0	0	0	_	0	0	0	0	_	FALSE	FALSE	FALSE
OsAffx.1952.1.S1_at	LOC_Os01g06910	LOC_Os01g06910.1	expressed protein	tigr|9629.m00620	#N/A	2.38927	2.36167	2.39361	2.39947	2.41784	2.41866	0.0304733	1	0	0	0	0	_	0	0	0	0	_	FALSE	FALSE	FALSE
OsAffx.23143.5.S1_at	LOC_Os01g06940	LOC_Os01g06940.1	POEI33 - Pollen Ole e I allergen and extensin family protein precursor, expressed	gb|NM_184489.1	Os01g0163100	2.02787	2.01327	2.02079	2.01708	2.02073	2.0486	0.00816109	1	0	0	0	0	_	0	0	0	0	_	FALSE	FALSE	FALSE
OsAffx.23143.5.S1_x_at	LOC_Os01g06940	LOC_Os01g06940.1	POEI33 - Pollen Ole e I allergen and extensin family protein precursor, expressed	gb|NM_184489.1	Os01g0163100	2.50241	2.49803	2.50464	2.49966	2.50891	2.50917	0.00422107	1	0	0	0	0	_	0	0	0	0	_	FALSE	FALSE	FALSE
OsAffx.10543.1.S1_x_at	LOC_Os01g06950	LOC_Os01g06950.1	expressed protein	gb|NM_184494.1	#N/A	2.41806	2.40751	2.41331	2.40765	2.41749	2.4159	0.00072171	1	0	0	0	0	_	0	0	0	0	_	FALSE	FALSE	FALSE
OsAffx.23143.2.S1_at	LOC_Os01g06950	LOC_Os01g06950.1	expressed protein	gb|NM_184490.1	#N/A	2.37744	2.37158	2.3815	2.37564	2.38283	2.39819	0.00871027	1	0	0	0	0	_	0	0	0	0	_	FALSE	FALSE	FALSE
OsAffx.23143.2.S1_x_at	LOC_Os01g06950	LOC_Os01g06950.1	expressed protein	gb|NM_184490.1	#N/A	2.12994	2.12345	2.13079	2.12514	2.13533	2.13768	0.0046571	1	0	0	0	0	_	0	0	0	0	_	FALSE	FALSE	FALSE
OsAffx.23143.3.S1_at	LOC_Os01g06980	LOC_Os01g06980.1	POEI35 - Pollen Ole e I allergen and extensin family protein precursor, putative, expressed	tigr|9629.m00627	#N/A	2.56454	2.55832	2.58423	2.54433	2.5527	2.65254	0.014164	1	0	0	0	0	_	0	0	0	0	_	FALSE	FALSE	FALSE
OsAffx.10948.1.S1_at	LOC_Os01g07030	LOC_Os01g07030.1	POEI40 - Pollen Ole e I allergen and extensin family protein precursor, expressed	tigr|9629.m00632	Os01g0164075	2.63849	2.65858	2.70973	2.70229	2.73062	3.17129	0.199134	1	1	0	1	2	Yes	0	0	0	0	_	FALSE	TRUE	FALSE
Os.46013.1.S1_at	LOC_Os01g07040	LOC_Os01g07040.1	POEI41 - Pollen Ole e I allergen and extensin family protein precursor, expressed	gb|NM_184499.1	Os01g0164100	2.44075	2.47031	2.45095	2.44096	2.44162	2.48539	0.00198556	1	0	0	0	0	_	0	0	0	0	_	FALSE	FALSE	FALSE
OsAffx.10949.1.S1_x_at	LOC_Os01g07060	LOC_Os01g07060.1	POEI43 - Pollen Ole e I allergen and extensin family protein precursor, putative, expressed	tigr|9629.m00635	Os01g0164300	1.9406	1.93142	1.92448	1.92924	1.92682	1.93136	-0.00302247	1	0	0	0	0	_	0	0	0	0	_	FALSE	FALSE	FALSE
Os.45300.1.A1_at	LOC_Os01g07070	LOC_Os01g07070.2	transposon protein, putative, CACTA, En/Spm sub-class, expressed	gb|CB664901	Os01g0164400	4.96567	3.99446	3.91789	3.44491	2.93647	2.99833	-1.1661	0	1	1	1	3	Yes	1	1	1	3	Yes	TRUE	FALSE	FALSE
Os.45300.1.S1_at	LOC_Os01g07070	LOC_Os01g07070.2	transposon protein, putative, CACTA, En/Spm sub-class, expressed	gb|NM_184503.1	Os01g0164400	2.79744	2.6959	2.69364	2.95707	2.72252	2.72582	0.0728119	1	1	0	0	1	_	0	1	0	1	_	FALSE	FALSE	FALSE
Os.8829.1.S1_at	LOC_Os01g07070	LOC_Os01g07070.2	transposon protein, putative, CACTA, En/Spm sub-class, expressed	gb|AK061428.1	Os01g0164400	7.83335	7.70672	7.78726	7.50051	7.72819	7.68861	-0.136675	1	1	1	1	3	Yes	1	1	1	3	Yes	TRUE	FALSE	FALSE
Os.32557.1.S1_at	LOC_Os01g07080	LOC_Os01g07080.1	DEAD-box ATP-dependent RNA helicase, putative, expressed	gb|AK068747.1	Os01g0164500	5.75961	5.69789	5.81553	5.28222	5.55656	5.85384	-0.193474	1	1	1	1	3	Yes	1	1	1	3	Yes	TRUE	FALSE	FALSE
Os.32557.1.S1_s_at	LOC_Os01g07080	LOC_Os01g07080.1	DEAD-box ATP-dependent RNA helicase, putative, expressed	gb|AK068747.1	Os01g0164500	6.04344	6.05084	6.10873	5.43875	5.90849	5.45689	-0.466296	1	1	1	1	3	Yes	1	1	1	3	Yes	TRUE	FALSE	FALSE
Os.5408.1.S1_at	LOC_Os01g07090	LOC_Os01g07090.1	5-azacytidine resistance protein azr1, putative, expressed	gb|AK099645.1	Os01g0164600	3.36739	2.69227	2.73093	2.64722	2.67679	2.67716	-0.263138	1	1	1	1	3	Yes	1	1	1	3	Yes	TRUE	FALSE	FALSE
Os.21141.1.S1_at	LOC_Os01g07100	LOC_Os01g07100.1	expressed protein	gb|AK066699.1	Os01g0164700	6.68227	6.29171	6.35091	6.26276	6.23343	6.15658	-0.224039	1	1	1	1	3	Yes	1	1	1	3	Yes	TRUE	FALSE	FALSE
Os.51871.1.S1_at	LOC_Os01g07110	LOC_Os01g07110.1	BRCA2 repeat family protein, expressed	gb|AK064137.1	Os01g0164800	2.53717	2.52018	2.67504	2.48623	2.59964	2.63994	-0.00219463	1	0	0	0	0	_	0	0	0	0	_	FALSE	FALSE	FALSE
Os.21563.1.S1_a_at	LOC_Os01g07120	LOC_Os01g07120.1	AP2 domain containing protein, expressed	gb|AF300971.1	Os01g0165000	8.37327	8.62538	8.61261	9.21679	9.47349	9.04356	0.707525	0.000459928	1	1	1	3	Yes	1	1	1	3	Yes	TRUE	FALSE	FALSE
Os.7217.1.S1_a_at	LOC_Os01g07140	LOC_Os01g07140.1	kelch repeat-containing protein, putative, expressed	gb|AY336993.1	Os01g0165200	2.86872	2.38022	2.67046	2.39601	2.41167	2.41467	-0.232349	1	0	0	0	0	_	0	1	0	1	_	FALSE	FALSE	FALSE
OsAffx.22760.2.S1_at	LOC_Os01g07160	LOC_Os01g07160.1	OsFBX3 - F-box domain containing protein, expressed	tigr|9629.m00648	Os01g0165666	2.41064	2.44375	2.4586	2.43016	2.46873	2.4848	0.0235659	1	0	0	0	0	_	0	0	0	0	_	FALSE	FALSE	FALSE
OsAffx.22760.2.S1_s_at	LOC_Os01g07160	LOC_Os01g07160.1	OsFBX3 - F-box domain containing protein, expressed	tigr|9629.m00648	Os01g0165666	2.08633	2.07967	2.09293	2.08052	2.08526	2.08969	-0.0011547	1	0	0	0	0	_	0	0	0	0	_	FALSE	FALSE	FALSE
Os.14483.1.S1_x_at	LOC_Os01g07170	LOC_Os01g07170.1	HORMA domain containing protein, putative, expressed	gb|BI806247	Os01g0165800	5.29026	4.57446	4.79128	3.78928	4.04726	3.41749	-1.13399	0	1	1	1	3	Yes	1	1	1	3	Yes	TRUE	FALSE	FALSE
Os.46162.1.S1_at	LOC_Os01g07170	LOC_Os01g07170.1	HORMA domain containing protein, putative, expressed	gb|AK119338.1	Os01g0165800	4.09899	3.81655	3.39969	2.78956	3.06321	3.19852	-0.754643	4.39759e-05	1	0	0	1	_	1	1	0	2	Yes	FALSE	FALSE	TRUE
OsAffx.28142.2.S1_s_at	LOC_Os01g07180	LOC_Os01g07180.1	expressed protein	tigr|9629.m00650	#N/A	1.82936	1.82039	1.83872	1.8192	1.81521	1.81663	-0.012477	1	0	0	0	0	_	0	0	0	0	_	FALSE	FALSE	FALSE
OsAffx.29435.1.S1_at	LOC_Os01g07190	LOC_Os01g07190.1	expressed protein	gb|NM_184516.1	Os01g0166000	2.39792	2.37936	2.38369	2.38647	2.38182	2.38771	-0.00165613	1	0	0	0	0	_	0	0	0	0	_	FALSE	FALSE	FALSE
Os.32568.1.S1_at	LOC_Os01g07200	LOC_Os01g07200.1	staphylococcal nuclease homologue, putative, expressed	gb|AK103697.1	Os01g0166100	2.76663	2.79273	2.8972	2.74166	2.86558	2.92231	0.0243305	1	0	0	0	0	_	0	0	0	0	_	FALSE	FALSE	FALSE
Os.18398.1.S1_at	LOC_Os01g07212	LOC_Os01g07212.1	staphylococcal nuclease homologue, putative, expressed	gb|NM_184518.1	Os01g0166300	2.46363	2.44966	2.4428	2.45223	2.45056	2.45616	0.000952504	1	0	0	0	0	_	0	0	0	0	_	FALSE	FALSE	FALSE
Os.57145.1.S1_at	LOC_Os01g07212	LOC_Os01g07212.1	staphylococcal nuclease homologue, putative, expressed	gb|AK111019.1	Os01g0166300	2.60188	2.58422	2.59544	2.58694	2.63791	2.59761	0.013637	1	0	0	0	0	_	0	0	0	0	_	FALSE	FALSE	FALSE
OsAffx.23145.1.S1_s_at	LOC_Os01g07212	LOC_Os01g07212.1	staphylococcal nuclease homologue, putative, expressed	tigr|9629.m00654	Os01g0166300	2.89211	2.91229	2.89881	2.8062	2.90758	2.85086	-0.0461876	1	0	1	0	1	_	1	1	0	2	Yes	FALSE	FALSE	TRUE
Os.54072.1.S1_x_at	LOC_Os01g07240	LOC_Os01g07240.1	expressed protein	gb|AK101697.1	Os01g0166500	9.20302	9.16254	9.35795	6.04963	5.92186	6.90239	-2.94988	0	1	1	1	3	Yes	1	1	1	3	Yes	TRUE	FALSE	FALSE
Os.37707.2.S1_x_at	LOC_Os01g07250	LOC_Os01g07250.1	saposin-like type B, region 1 family protein, putative, expressed	gb|NM_184520.1	Os01g0166700	6.74487	6.87605	6.52415	5.88229	5.79291	5.43948	-1.01013	1.24278e-11	1	1	1	3	Yes	1	1	1	3	Yes	TRUE	FALSE	FALSE
Os.37707.1.S1_at	LOC_Os01g07250	LOC_Os01g07250.1	saposin-like type B, region 1 family protein, putative, expressed	gb|AK067805.1	Os01g0166700	7.66778	7.54388	7.70359	6.56492	7.09129	6.97628	-0.760922	3.18154e-05	1	1	1	3	Yes	1	1	1	3	Yes	TRUE	FALSE	FALSE
Os.18583.1.S1_at	LOC_Os01g07260	LOC_Os01g07260.1	expressed protein	gb|AK073783.1	Os01g0166800	3.40255	3.43624	3.56277	3.775	4.10226	3.67423	0.383305	1	1	0	0	1	_	0	1	0	1	_	FALSE	FALSE	FALSE
Os.18583.2.S1_at	LOC_Os01g07260	LOC_Os01g07260.1	expressed protein	gb|NM_184521.1	Os01g0166800	2.1201	2.10594	2.10398	2.10849	2.10722	2.11171	-0.000867109	1	0	0	0	0	_	0	0	0	0	_	FALSE	FALSE	FALSE
Os.18583.2.S1_x_at	LOC_Os01g07260	LOC_Os01g07260.1	expressed protein	gb|NM_184521.1	Os01g0166800	2.70339	2.74507	2.60763	2.53978	2.4925	2.56309	-0.153573	1	1	0	0	1	_	1	1	1	3	Yes	FALSE	FALSE	TRUE
Os.49697.1.S1_at	LOC_Os01g07280	LOC_Os01g07280.1	disease resistance protein, putative, expressed	gb|AK072599.1	Os01g0167000	5.15656	4.91802	4.75192	3.74687	3.27197	3.27079	-1.51229	0	1	0	0	1	_	1	1	1	3	Yes	FALSE	FALSE	TRUE
OsAffx.22756.3.S1_at	LOC_Os01g07280	LOC_Os01g07280.1	disease resistance protein, putative, expressed	tigr|9629.m00660	Os01g0167000	2.56674	2.56844	2.58251	2.54296	2.56338	2.56905	-0.0141052	1	0	0	0	0	_	0	0	0	0	_	FALSE	FALSE	FALSE
Os.1665.1.S1_a_at	LOC_Os01g07300	LOC_Os01g07300.1	uncharacterized 50.6 kDa protein in the 5region of gyrA and gyrB, putative, expressed	gb|AB051107.1	Os01g0167400	9.15974	8.29822	8.44361	9.15597	9.09205	8.55637	0.300945	1	1	1	1	3	Yes	1	1	1	3	Yes	TRUE	FALSE	FALSE
Os.1665.2.S1_x_at	LOC_Os01g07300	LOC_Os01g07300.1	uncharacterized 50.6 kDa protein in the 5region of gyrA and gyrB, putative, expressed	gb|AK120073.1	Os01g0167400	8.15813	7.17027	7.4496	8.07333	7.6845	7.45989	0.146574	1	1	1	1	3	Yes	1	1	1	3	Yes	TRUE	FALSE	FALSE
Os.9898.1.S1_at	LOC_Os01g07310	LOC_Os01g07310.1	transporter-related, putative, expressed	gb|AK119227.1	Os01g0167500	8.73178	8.80481	8.74879	7.91097	8.20789	7.85746	-0.769686	2.01636e-05	1	1	1	3	Yes	1	1	1	3	Yes	TRUE	FALSE	FALSE
OsAffx.10952.2.S1_at	LOC_Os01g07320	LOC_Os01g07320.1	expressed protein	tigr|9629.m00664	Os01g0167600	1.4646	1.45457	1.44714	1.4537	1.44886	1.44955	-0.00473205	1	0	0	0	0	_	0	0	0	0	_	FALSE	FALSE	FALSE
OsAffx.10952.2.S1_s_at	LOC_Os01g07320	LOC_Os01g07320.1	expressed protein	tigr|9629.m00664	Os01g0167600	2.46055	2.52661	2.44146	2.43326	2.54004	2.44208	-0.00441296	1	0	0	0	0	_	0	0	0	0	_	FALSE	FALSE	FALSE
Os.34951.1.S1_at	LOC_Os01g07330	LOC_Os01g07330.1	expressed protein	gb|AK069523.1	Os01g0167700	3.92683	3.52178	3.51732	3.51744	3.51714	3.51765	-0.137902	ND	1	1	0	2	Yes	1	1	0	2	Yes	TRUE	FALSE	FALSE
Os.34951.2.S1_at	LOC_Os01g07340	LOC_Os01g07340.1	pentatricopeptide, putative, expressed	gb|NM_184528.1	Os01g0167750	2.78486	2.78287	3.07653	2.93106	2.60345	2.77635	-0.11113	1	0	0	0	0	_	0	0	0	0	_	FALSE	FALSE	FALSE
Os.23703.1.A1_at	LOC_Os01g07350	LOC_Os01g07350.1	transposon protein, putative, unclassified, expressed	gb|AK101983.1	Os01g0167800	3.09838	3.26629	3.07733	3.02367	3.09157	3.03185	-0.0983019	1	0	0	0	0	_	1	0	0	1	_	FALSE	FALSE	FALSE
Os.23703.2.S1_at	LOC_Os01g07350	LOC_Os01g07350.1	transposon protein, putative, unclassified, expressed	gb|NM_184529.1	Os01g0167800	2.91552	3.09437	3.25013	3.06011	3.20114	3.33158	0.110936	1	0	0	0	0	_	1	1	0	2	Yes	FALSE	FALSE	TRUE
Os.23703.2.S1_x_at	LOC_Os01g07350	LOC_Os01g07350.1	transposon protein, putative, unclassified, expressed	gb|NM_184529.1	Os01g0167800	3.22771	2.7768	2.72996	2.44889	2.34399	2.38927	-0.517444	1	1	0	0	1	_	1	1	1	3	Yes	FALSE	FALSE	TRUE
Os.34142.1.S1_at	LOC_Os01g07360	LOC_Os01g07360.2	KIP1, putative, expressed	gb|AK072705.1	Os01g0167900	6.20281	6.76628	6.49607	2.96865	3.0523	3.50216	-3.31402	0	1	1	1	3	Yes	1	1	1	3	Yes	TRUE	FALSE	FALSE
Os.50345.1.S1_at	LOC_Os01g07364	LOC_Os01g07364.1	expressed protein	gb|AK120808.1	Os01g0168000	2.56203	2.59704	2.62386	2.60444	2.7049	2.66047	0.0622924	1	0	0	0	0	_	0	1	0	1	_	FALSE	FALSE	FALSE
Os.37822.1.A1_a_at	LOC_Os01g07370	LOC_Os01g07370.1	KIP1, putative, expressed	gb|AK121992.1	Os01g0168100	8.8971	9.13267	8.57909	7.03152	6.75242	7.16189	-1.88768	0	1	1	1	3	Yes	1	1	1	3	Yes	TRUE	FALSE	FALSE
Os.37822.3.A1_s_at	LOC_Os01g07370	LOC_Os01g07370.1	KIP1, putative, expressed	gb|AK064373.1	Os01g0168100	11.3713	11.5109	11.3475	10.05	9.77599	10.1429	-1.42026	0	1	1	1	3	Yes	1	1	1	3	Yes	TRUE	FALSE	FALSE
Os.16494.1.S1_at	LOC_Os01g07376	LOC_Os01g07376.1	thioredoxin, putative, expressed	gb|AK103756.1	Os01g0168200	4.01445	3.93413	3.66646	2.96536	3.23588	2.94911	-0.821563	1.22404e-06	1	1	0	2	Yes	1	1	1	3	Yes	TRUE	FALSE	FALSE
OsAffx.11853.1.S1_x_at	LOC_Os01g07376	LOC_Os01g07376.1	thioredoxin, putative, expressed	tigr|9629.m07444	Os01g0168200	3.62142	3.64212	3.64026	3.61089	3.7078	3.65703	0.0239734	1	0	0	0	0	_	0	0	0	0	_	FALSE	FALSE	FALSE
Os.38232.1.S1_at	LOC_Os01g07382	LOC_Os01g07382.1	expressed protein	gb|AK063678.1	Os01g0168300	7.45619	7.90468	7.79241	7.09169	7.33984	7.30625	-0.471835	1	1	1	1	3	Yes	1	1	1	3	Yes	TRUE	FALSE	FALSE
Os.46325.1.A1_at	LOC_Os01g07390	LOC_Os01g07390.1	zinc finger, C3HC4 type family protein, expressed	gb|AK120658.1	Os01g0168400	7.9666	7.60836	7.81613	7.61956	7.42383	7.57092	-0.258929	1	1	1	1	3	Yes	1	1	1	3	Yes	TRUE	FALSE	FALSE
OsAffx.10539.1.S1_x_at	LOC_Os01g07390	LOC_Os01g07390.1	zinc finger, C3HC4 type family protein, expressed	gb|NM_184536.1	Os01g0168400	3.34391	3.33107	3.3242	3.3314	3.32639	3.32496	-0.00547852	1	0	0	0	0	_	0	0	0	0	_	FALSE	FALSE	FALSE
Os.10353.1.S1_at	LOC_Os01g07400	LOC_Os01g07400.1	WD40-like domain containing protein, putative, expressed	gb|AK072657.1	Os01g0168500	6.4988	6.53355	6.22509	7.20815	6.99457	7.25768	0.73432	0.000123196	1	1	1	3	Yes	1	1	1	3	Yes	TRUE	FALSE	FALSE
Os.10353.2.S1_at	LOC_Os01g07400	LOC_Os01g07400.1	WD40-like domain containing protein, putative, expressed	gb|NM_184537.1	Os01g0168500	2.84777	2.88073	2.94084	2.86554	2.95269	2.99428	0.0477277	1	0	0	0	0	_	0	0	0	0	_	FALSE	FALSE	FALSE
OsAffx.22754.1.S1_s_at	LOC_Os01g07410	LOC_Os01g07410.1	growth regulator related protein, putative, expressed	gb|NM_184538.1	Os01g0168600	4.88453	4.142	4.06884	3.73381	3.82621	3.55851	-0.658951	0.00445048	1	1	1	3	Yes	1	1	1	3	Yes	TRUE	FALSE	FALSE
Os.17118.1.A1_at	LOC_Os01g07410	LOC_Os01g07410.1	growth regulator related protein, putative, expressed	gb|BQ906966	Os01g0168600	3.31888	2.97018	2.96353	3.29867	2.81559	2.99302	-0.0484343	1	1	1	1	3	Yes	1	1	1	3	Yes	TRUE	FALSE	FALSE
OsAffx.22754.1.S1_x_at	LOC_Os01g07410	LOC_Os01g07410.1	growth regulator related protein, putative, expressed	gb|NM_184538.1	Os01g0168600	3.82836	3.06011	3.22759	2.98809	3.06682	2.7514	-0.436584	1	1	0	0	1	_	1	1	1	3	Yes	FALSE	FALSE	TRUE
Os.1678.1.S1_at	LOC_Os01g07420	LOC_Os01g07420.1	hydrolase, alpha/beta fold family protein, putative, expressed	gb|C99695	Os01g0168800	2.3279	2.32775	2.4038	2.31595	2.35795	2.3685	-0.00568259	1	0	0	0	0	_	0	0	0	0	_	FALSE	FALSE	FALSE
OsAffx.23147.1.S1_at	LOC_Os01g07430	LOC_Os01g07430.1	myb-like DNA-binding domain containing protein, putative, expressed	gb|NM_184540.1	Os01g0168900	2.24348	2.28665	2.30454	2.30668	2.30149	2.35216	0.0418826	1	0	0	0	0	_	0	0	0	0	_	FALSE	FALSE	FALSE
OsAffx.23148.1.S1_at	LOC_Os01g07460	LOC_Os01g07460.1	conserved hypothetical protein	tigr|9629.m00678	#N/A	2.20144	2.20106	2.20993	2.20204	2.24338	2.26461	0.0325337	1	0	0	0	0	_	0	0	0	0	_	FALSE	FALSE	FALSE
Os.18280.1.S1_at	LOC_Os01g07480	LOC_Os01g07480.2	DUF260 domain containing protein, putative, expressed	gb|AK105527.1	Os01g0169400	2.64621	2.70659	2.68795	2.65244	2.82055	2.7973	0.0765148	1	0	1	0	1	_	0	1	0	1	_	FALSE	FALSE	FALSE
Os.18584.1.S1_at	LOC_Os01g07490	LOC_Os01g07490.1	RST1, putative, expressed	gb|AK121259.1	Os01g0169500	6.11203	5.9848	5.77503	4.68704	4.77504	4.98763	-1.14072	0	1	1	1	3	Yes	1	1	1	3	Yes	TRUE	FALSE	FALSE
Os.37066.1.S1_at	LOC_Os01g07500	LOC_Os01g07500.1	alliin lyase precursor, putative, expressed	gb|AK061054.1	Os01g0169800	2.66411	3.24969	2.65224	2.60536	2.66258	2.67103	-0.209023	1	0	0	0	0	_	1	1	0	2	Yes	FALSE	FALSE	TRUE
OsAffx.1955.1.S1_at	LOC_Os01g07510	LOC_Os01g07510.1	conserved hypothetical protein	tigr|9629.m00683	#N/A	2.38522	2.37689	2.37613	2.37903	2.37485	2.37643	-0.00264313	1	0	0	0	0	_	0	0	0	0	_	FALSE	FALSE	FALSE
OsAffx.1955.1.S1_x_at	LOC_Os01g07510	LOC_Os01g07510.1	conserved hypothetical protein	tigr|9629.m00683	#N/A	2.40898	2.42043	2.42222	2.42273	2.49104	2.59934	0.0871578	1	0	0	0	0	_	0	0	0	0	_	FALSE	FALSE	FALSE
Os.9383.1.S1_a_at	LOC_Os01g07520	LOC_Os01g07520.1	proline-rich family protein, putative, expressed	gb|AK121293.1	Os01g0169900	6.69405	6.86586	7.09924	6.57526	6.80475	6.85021	-0.142977	1	1	1	1	3	Yes	1	1	1	3	Yes	TRUE	FALSE	FALSE
Os.9383.2.S1_x_at	LOC_Os01g07520	LOC_Os01g07520.1	proline-rich family protein, putative, expressed	gb|NM_184552.1	Os01g0169900	5.77599	6.16905	6.11705	5.73747	5.81082	5.76419	-0.249868	1	1	1	1	3	Yes	1	1	1	3	Yes	TRUE	FALSE	FALSE
Os.6418.1.S1_at	LOC_Os01g07530	LOC_Os01g07530.1	uncharacterized glycosyltransferase, putative, expressed	gb|AK061224.1	Os01g0170000	11.5083	11.3973	11.5971	11.1333	11.0581	10.9971	-0.438049	1	1	1	1	3	Yes	1	1	1	3	Yes	TRUE	FALSE	FALSE
Os.20460.1.S1_at	LOC_Os01g07540	LOC_Os01g07540.1	G-patch domain containing protein, expressed	gb|BI808778	Os01g0170100	5.28482	5.06578	5.01535	5.16157	5.40128	4.37035	-0.144253	1	1	1	0	2	Yes	1	1	1	3	Yes	TRUE	FALSE	FALSE
OsAffx.1956.1.S1_at	LOC_Os01g07540	LOC_Os01g07540.1	G-patch domain containing protein, expressed	tigr|9629.m00686	Os01g0170100	3.81771	3.45406	2.95794	3.90995	3.61794	3.23513	0.177769	1	1	1	0	2	Yes	1	1	1	3	Yes	TRUE	FALSE	FALSE
Os.16980.1.S1_s_at	LOC_Os01g07560	LOC_Os01g07560.1	receptor-like protein kinase 2 precursor, putative, expressed	gb|BX901257	Os01g0170300	3.49407	3.48849	3.42347	3.46162	3.49633	3.71399	0.0886388	1	0	0	0	0	_	1	1	0	2	Yes	FALSE	FALSE	TRUE
OsAffx.23150.1.S1_at	LOC_Os01g07560	LOC_Os01g07560.1	receptor-like protein kinase 2 precursor, putative, expressed	tigr|9629.m00688	Os01g0170300	2.21531	2.20651	2.34557	2.20662	2.20979	2.2158	-0.0450599	1	0	0	0	0	_	0	0	0	0	_	FALSE	FALSE	FALSE
Os.20276.1.S1_at	LOC_Os01g07570	LOC_Os01g07570.1	carboxyl-terminal proteinase, putative, expressed	gb|AK106837.1	Os01g0170500	3.13909	3.4302	3.37163	2.79922	3.14343	3.23773	-0.253514	1	0	0	1	1	_	1	1	1	3	Yes	FALSE	FALSE	TRUE
Os.15606.1.S1_at	LOC_Os01g07590	LOC_Os01g07590.1	universal stress protein domain containing protein, putative, expressed	gb|AK073628.1	Os01g0170600	6.40752	6.0758	5.80447	4.90333	5.4171	4.42514	-1.18074	0	1	1	1	3	Yes	1	1	1	3	Yes	TRUE	FALSE	FALSE
Os.15606.1.S2_at	LOC_Os01g07590	LOC_Os01g07590.1	universal stress protein domain containing protein, putative, expressed	gb|AK067202.1	Os01g0170600	3.72709	2.96266	3.19228	2.59524	2.60593	2.55752	-0.707781	0.000454273	0	0	0	0	_	0	1	1	2	Yes	FALSE	FALSE	TRUE
Os.54010.1.S1_at	LOC_Os01g07600	LOC_Os01g07600.1	expressed protein	gb|AK101269.1	Os01g0170700	2.54168	2.46626	2.51553	2.49932	2.49277	2.51783	-0.0045176	1	0	0	0	0	_	0	1	0	1	_	FALSE	FALSE	FALSE
OsAffx.23151.1.S1_x_at	LOC_Os01g07600	LOC_Os01g07600.1	expressed protein	tigr|9629.m00692	Os01g0170700	2.61415	2.61603	2.62085	2.60404	2.62426	2.62638	0.00121937	1	0	0	0	0	_	0	0	0	0	_	FALSE	FALSE	FALSE
Os.53998.1.S1_at	LOC_Os01g07610	LOC_Os01g07610.1	PPR repeat domain containing protein, putative, expressed	gb|AK101200.1	Os01g0170800	2.48825	2.46951	2.48141	2.47549	2.56162	2.48609	0.0280124	1	0	1	1	2	Yes	0	1	0	1	_	FALSE	TRUE	FALSE
Os.57176.1.S1_at	LOC_Os01g07620	LOC_Os01g07620.1	expressed protein	gb|AK111084.1	Os01g0170900	2.47508	2.43345	2.47929	2.64812	2.49044	2.50557	0.0854342	1	0	0	0	0	_	0	0	0	0	_	FALSE	FALSE	FALSE
Os.49171.1.A1_at	LOC_Os01g07630	LOC_Os01g07630.1	BRASSINOSTEROID INSENSITIVE 1-associated receptor kinase 1 precursor, putative, expressed	gb|AK100017.1	Os01g0171000	2.39583	2.29969	2.21009	2.38054	2.41595	2.62636	0.172414	1	1	1	1	3	Yes	1	1	0	2	Yes	TRUE	FALSE	FALSE
Os.49171.1.A1_x_at	LOC_Os01g07630	LOC_Os01g07630.1	BRASSINOSTEROID INSENSITIVE 1-associated receptor kinase 1 precursor, putative, expressed	gb|AK100017.1	Os01g0171000	4.53201	4.17642	4.37103	5.182	4.34951	4.65967	0.370574	1	1	1	1	3	Yes	1	1	1	3	Yes	TRUE	FALSE	FALSE
OsAffx.23152.1.S1_at	LOC_Os01g07640	LOC_Os01g07640.1	ankyrin, putative, expressed	tigr|9629.m00696	Os01g0171100	2.35725	2.35714	2.37666	2.36681	2.38519	2.40028	0.0204091	1	0	0	0	0	_	0	0	0	0	_	FALSE	FALSE	FALSE
Os.55117.1.S1_at	LOC_Os01g07650	LOC_Os01g07650.1	expressed protein	gb|AK109475.1	Os01g0171300	2.68809	2.68795	2.716	3.59335	3.56924	3.63109	0.900545	1.22787e-08	1	1	1	3	Yes	0	0	0	0	_	FALSE	TRUE	FALSE
Os.55117.2.S1_at	LOC_Os01g07660	LOC_Os01g07660.1	expressed protein	gb|AK107515.1	Os01g0171200	2.60357	2.59676	2.66625	2.59479	2.63976	2.69469	0.0208841	1	0	0	0	0	_	0	0	0	0	_	FALSE	FALSE	FALSE
Os.55117.2.S1_x_at	LOC_Os01g07660	LOC_Os01g07660.1	expressed protein	gb|AK107515.1	Os01g0171200	2.4033	2.40377	2.41341	2.40598	2.43554	2.43294	0.0179951	1	0	0	0	0	_	0	0	0	0	_	FALSE	FALSE	FALSE
OsAffx.23153.1.S1_at	LOC_Os01g07670	LOC_Os01g07670.1	expressed protein	tigr|9629.m00699	Os01g0171600	1.67811	1.66528	1.66778	1.66623	1.6618	1.66056	-0.00752587	1	0	0	0	0	_	0	0	0	0	_	FALSE	FALSE	FALSE
OsAffx.23154.1.S1_at	LOC_Os01g07680	LOC_Os01g07680.1	expressed protein	tigr|9629.m00700	Os01g0171701	2.43495	2.37171	2.37968	2.42563	2.42027	2.70417	0.121244	1	0	0	0	0	_	0	0	0	0	_	FALSE	FALSE	FALSE
Os.14395.1.S1_at	LOC_Os01g07700	LOC_Os01g07700.1	expressed protein	gb|AK067987.1	Os01g0171800	7.03774	6.64924	6.7918	6.46325	6.13412	6.23948	-0.547309	0.461485	1	1	1	3	Yes	1	1	1	3	Yes	TRUE	FALSE	FALSE
OsAffx.10956.1.S1_at	LOC_Os01g07710	LOC_Os01g07710.1	expressed protein	tigr|9629.m00703	Os01g0171900	2.19045	2.17589	2.18326	2.17867	2.17872	2.18497	-0.00241159	1	0	0	0	0	_	0	0	0	0	_	FALSE	FALSE	FALSE
Os.16184.1.S1_at	LOC_Os01g07720	LOC_Os01g07720.4	dolichyl-P-Man Man-PP-dolichyl mannosyltransferase, putative, expressed	gb|AK068405.1	Os01g0172000	6.88492	6.48677	6.80383	7.19762	7.43864	6.81914	0.426629	1	1	1	1	3	Yes	1	1	1	3	Yes	TRUE	FALSE	FALSE
Os.51043.1.S1_at	LOC_Os01g07730	LOC_Os01g07730.1	phosphate/phosphoenolpyruvate translocator-related protein, putative, expressed	gb|AK060343.1	Os01g0172100	5.60022	4.99985	5.36794	8.58524	8.69287	8.46759	3.25923	0	1	1	1	3	Yes	1	1	1	3	Yes	TRUE	FALSE	FALSE
Os.7205.1.A1_at	LOC_Os01g07740	LOC_Os01g07740.1	DEAD-box ATP-dependent RNA helicase 14, putative, expressed	gb|AK100326.1	Os01g0172200	6.0455	5.9144	6.01156	5.82594	5.642	6.01941	-0.161369	1	1	1	1	3	Yes	1	1	1	3	Yes	TRUE	FALSE	FALSE
Os.10212.1.S1_at	LOC_Os01g07750	LOC_Os01g07750.1	expressed protein	gb|AK106113.1	Os01g0172300	5.6738	5.77459	5.61229	6.68874	6.52913	6.27453	0.810572	2.24872e-06	1	1	1	3	Yes	1	1	1	3	Yes	TRUE	FALSE	FALSE
Os.155.1.S1_a_at	LOC_Os01g07760	LOC_Os01g07760.2	phospholipase D, putative, expressed	gb|D73411.1	Os01g0172400	11.0615	11.1686	11.1204	10.0588	10.1127	10.0776	-1.0338	0	1	1	1	3	Yes	1	1	1	3	Yes	TRUE	FALSE	FALSE
Os.37754.1.S1_at	LOC_Os01g07770	LOC_Os01g07770.1	peroxidase precursor, putative, expressed	gb|AK058554.1	Os01g0172600	2.45816	2.44161	2.48691	2.45454	2.48129	2.57646	0.0418725	1	0	0	0	0	_	0	0	0	0	_	FALSE	FALSE	FALSE
OsAffx.23156.1.S1_at	LOC_Os01g07800	LOC_Os01g07800.2	thiol-disulphide oxidoreductase DCC, putative, expressed	tigr|9629.m00715	Os01g0173000	5.24405	5.14165	5.16106	5.59036	5.42995	5.18351	0.21902	1	1	1	1	3	Yes	1	1	1	3	Yes	TRUE	FALSE	FALSE
Os.6842.1.S1_at	LOC_Os01g07810	LOC_Os01g07810.1	protein of unknown function domain containing protein, expressed	gb|AK121114.1	Os01g0173100	9.20879	9.21301	9.24471	9.40116	9.26281	9.14305	0.0468376	1	1	1	1	3	Yes	1	1	1	3	Yes	TRUE	FALSE	FALSE
Os.15532.1.S1_at	LOC_Os01g07870	LOC_Os01g07870.1	ABC transporter family protein, putative, expressed	gb|AK121690.1	Os01g0173900	4.39248	4.83289	4.59581	3.26309	3.62042	3.69342	-1.08141	0	1	0	1	2	Yes	1	1	1	3	Yes	TRUE	FALSE	FALSE
OsAffx.1957.1.S1_at	LOC_Os01g07880	LOC_Os01g07880.1	transcription factor HY5, putative, expressed	tigr|9629.m00723	Os01g0174000	5.95086	5.91787	5.75639	5.68697	5.96434	5.88418	-0.029876	1	1	1	1	3	Yes	1	1	1	3	Yes	TRUE	FALSE	FALSE
Os.25117.1.A1_at	LOC_Os01g07890	LOC_Os01g07890.1	expressed protein	gb|AK120465.1	Os01g0174100	5.28742	4.82792	5.15103	4.07478	3.37934	3.81452	-1.33258	0	1	1	1	3	Yes	1	1	1	3	Yes	TRUE	FALSE	FALSE
Os.50446.1.S1_at	LOC_Os01g07900	LOC_Os01g07900.1	expressed protein	gb|AK121228.1	Os01g0174200	2.92411	2.76562	2.89542	2.66749	2.77767	2.65351	-0.162161	1	0	1	0	1	_	0	1	1	2	Yes	FALSE	FALSE	TRUE
Os.53199.1.S1_at	LOC_Os01g07910	LOC_Os01g07910.1	NADH-cytochrome b5 reductase, putative, expressed	gb|AK071324.1	Os01g0174300	7.32629	7.51592	7.26735	6.7304	6.60676	6.76793	-0.668157	0.00292862	1	1	1	3	Yes	1	1	1	3	Yes	TRUE	FALSE	FALSE
OsAffx.10958.1.S1_x_at	LOC_Os01g07920	LOC_Os01g07920.1	prolyl 4-hydroxylase, putative, expressed	tigr|9629.m00727	Os01g0174500	3.65855	3.60752	3.1682	2.59185	2.479	2.61835	-0.915024	5.05813e-09	0	0	0	0	_	1	1	1	3	Yes	FALSE	FALSE	TRUE
Os.32457.1.S1_at	LOC_Os01g07920	LOC_Os01g07920.1	prolyl 4-hydroxylase, putative, expressed	gb|AK070484.1	Os01g0174500	3.40394	3.12569	3.75096	3.11645	3.21566	2.65537	-0.431036	1	1	1	1	3	Yes	1	1	1	3	Yes	TRUE	FALSE	FALSE
Os.32457.2.S1_at	LOC_Os01g07930	LOC_Os01g07930.1	zinc finger C-x8-C-x5-C-x3-H type family protein, expressed	gb|AK107662.1	Os01g0174600	2.36888	2.38719	2.37195	3.47072	3.04652	2.55733	0.648848	0.00700064	1	0	0	1	_	0	0	0	0	_	FALSE	FALSE	FALSE
Os.33127.1.S1_at	LOC_Os01g07940	LOC_Os01g07940.1	AGC_PVPK_like_kin82y.3 - ACG kinases include homologs to PKA, PKG and PKC, expressed	gb|AK101660.1	Os01g0174700	2.21185	2.23821	2.22939	2.23844	2.28499	2.33474	0.0595725	1	0	1	0	1	_	0	0	0	0	_	FALSE	FALSE	FALSE
Os.33127.2.S1_x_at	LOC_Os01g07940	LOC_Os01g07940.1	AGC_PVPK_like_kin82y.3 - ACG kinases include homologs to PKA, PKG and PKC, expressed	gb|AK073313.1	Os01g0174700	3.77674	3.62375	3.1915	3.24451	3.23453	3.27941	-0.277846	1	1	0	0	1	_	1	1	0	2	Yes	FALSE	FALSE	TRUE
Os.9548.1.S1_at	LOC_Os01g07950	LOC_Os01g07950.1	OsGrx_S15.2 - glutaredoxin subgroup II, expressed	gb|AK104777.1	Os01g0174900	11.6695	11.2535	11.3108	11.4185	11.407	11.1876	-0.0735868	1	1	1	1	3	Yes	1	1	1	3	Yes	TRUE	FALSE	FALSE
Os.9548.2.S1_s_at	LOC_Os01g07950	LOC_Os01g07950.1	OsGrx_S15.2 - glutaredoxin subgroup II, expressed	gb|NM_191594.1	Os01g0174900	10.3782	10.2346	10.1962	10.1895	10.1836	9.97903	-0.152309	1	1	1	1	3	Yes	1	1	1	3	Yes	TRUE	FALSE	FALSE
Os.12006.1.S1_a_at	LOC_Os01g07960	LOC_Os01g07960.3	acyl-protein thioesterase, putative, expressed	gb|AK061797.1	Os01g0175000	9.25364	9.43519	9.23968	7.8351	7.77514	7.43923	-1.62635	0	1	1	1	3	Yes	1	1	1	3	Yes	TRUE	FALSE	FALSE
Os.34466.1.S1_s_at	LOC_Os01g07970	LOC_Os01g07970.1	expressed protein	gb|AK071289.1	Os01g0175100	5.40748	5.84845	5.56586	5.70616	5.47136	5.61794	-0.00877161	1	1	1	1	3	Yes	1	1	1	3	Yes	TRUE	FALSE	FALSE
OsAffx.31174.1.S1_at	LOC_Os01g07990	LOC_Os01g07990.1	retrotransposon protein, putative, unclassified, expressed	gb|NM_191598.1	#N/A	2.803	2.85336	2.95293	2.85971	2.98656	3.13344	0.123473	1	0	0	0	0	_	0	0	0	0	_	FALSE	FALSE	FALSE
Os.33974.1.S1_at	LOC_Os01g08010	LOC_Os01g08010.1	expressed protein	gb|AK121275.1	Os01g0175500	4.38923	5.07936	4.80616	4.38833	4.38577	4.25624	-0.414803	1	0	0	0	0	_	0	0	0	0	_	FALSE	FALSE	FALSE
Os.41934.1.A1_x_at	LOC_Os01g08070	LOC_Os01g08070.1	transposon protein, putative, CACTA, En/Spm sub-class, expressed	gb|NM_191603.1	#N/A	3.19459	3.02463	3.19128	3.19578	3.23113	3.18843	0.0682804	1	0	0	0	0	_	0	0	0	0	_	FALSE	FALSE	FALSE
Os.32668.1.S1_at	LOC_Os01g08090	LOC_Os01g08090.1	flavonol-3-O-glycoside-7-O-glucosyltransferase 1, putative, expressed	gb|AK103303.1	Os01g0176000	3.39135	2.81948	2.9232	2.87829	3.72252	3.22053	0.2291	1	0	1	1	2	Yes	1	1	0	2	Yes	TRUE	FALSE	FALSE
Os.551.1.S1_at	LOC_Os01g08110	LOC_Os01g08110.1	flavonol-3-O-glycoside-7-O-glucosyltransferase 1, putative, expressed	gb|AK064351.1	Os01g0176200	4.59899	4.71715	4.96912	5.09443	5.44729	5.38571	0.547394	0.459989	1	1	1	3	Yes	1	1	1	3	Yes	TRUE	FALSE	FALSE
OsAffx.10960.1.S1_at	LOC_Os01g08120	LOC_Os01g08120.1	pentatricopeptide, putative, expressed	tigr|9629.m00748	Os01g0176300	2.79226	2.82956	2.49227	2.38959	2.41096	2.49524	-0.272767	1	0	0	0	0	_	1	0	0	1	_	FALSE	FALSE	FALSE
Os.554.1.S1_at	LOC_Os01g08150	LOC_Os01g08150.1	expressed protein	gb|AK102552.1	Os01g0176500	2.56268	2.56439	2.5934	2.56641	2.61374	2.74232	0.0673289	1	0	0	0	0	_	0	0	0	0	_	FALSE	FALSE	FALSE
Os.29819.1.S1_at	LOC_Os01g08160	LOC_Os01g08160.1	MYB family transcription factor, putative, expressed	gb|AK109808.1	Os01g0176700	3.04602	3.05272	3.09646	3.05481	3.06549	3.1186	0.0145644	1	0	0	0	0	_	0	1	0	1	_	FALSE	FALSE	FALSE
Os.29819.2.S1_x_at	LOC_Os01g08160	LOC_Os01g08160.1	MYB family transcription factor, putative, expressed	gb|NM_191611.1	Os01g0176700	2.84771	2.85159	2.9203	2.85849	2.94369	3.20603	0.129537	1	0	0	0	0	_	0	0	0	0	_	FALSE	FALSE	FALSE
OsAffx.21565.1.S1_at	LOC_Os01g08170	LOC_Os01g08170.1	expressed protein	gb|NM_191613.1	Os01g0176800	1.95641	1.94511	1.94005	1.94366	1.94039	1.94355	-0.00465936	1	0	0	0	0	_	0	0	0	0	_	FALSE	FALSE	FALSE
OsAffx.23159.1.S1_at	LOC_Os01g08180	LOC_Os01g08180.1	BRASSINAZOLE-RESISTANT 2, putative, expressed	gb|NM_191614.1	Os01g0176900	2.38767	2.34636	2.39053	2.3849	2.41365	2.40988	0.0279584	1	0	0	0	0	_	0	0	0	0	_	FALSE	FALSE	FALSE
Os.23654.1.S1_at	LOC_Os01g08190	LOC_Os01g08190.1	transcriptional corepressor LEUNIG, putative, expressed	gb|AK122062.1	Os01g0177100	2.46917	2.4993	2.58824	2.49042	2.50983	2.52808	-0.00945768	1	0	0	0	0	_	0	0	0	0	_	FALSE	FALSE	FALSE
Os.23654.2.S1_x_at	LOC_Os01g08190	LOC_Os01g08190.1	transcriptional corepressor LEUNIG, putative, expressed	gb|NM_191617.1	Os01g0177100	2.34668	2.34696	2.37116	2.3621	2.38491	2.39946	0.0272234	1	0	0	0	0	_	0	0	0	0	_	FALSE	FALSE	FALSE
Os.7173.1.S1_at	LOC_Os01g08200	LOC_Os01g08200.1	ubiquitin carboxyl-terminal hydrolase 14, putative, expressed	gb|AK103230.1	Os01g0177200	5.0682	5.18532	5.29892	5.24381	5.39965	5.44575	0.17892	1	1	1	1	3	Yes	1	1	1	3	Yes	TRUE	FALSE	FALSE
Os.7173.1.S1_s_at	LOC_Os01g08200	LOC_Os01g08200.1	ubiquitin carboxyl-terminal hydrolase 14, putative, expressed	gb|AK103230.1	Os01g0177200	8.36091	8.10594	8.22041	8.20497	8.28962	8.19098	-0.000564982	1	1	1	1	3	Yes	1	1	1	3	Yes	TRUE	FALSE	FALSE
OsAffx.1958.1.S1_at	LOC_Os01g08240	LOC_Os01g08240.1	hypothetical protein	tigr|9629.m00761	#N/A	2.8714	2.8185	2.81733	3.28924	2.88615	3.17918	0.282447	1	0	0	0	0	_	0	0	0	0	_	FALSE	FALSE	FALSE
Os.47982.1.A1_at	LOC_Os01g08260	LOC_Os01g08260.1	pleiotropic drug resistance protein 4, putative, expressed	gb|AK058355.1	Os01g0177900	2.78927	2.78532	2.8002	2.81941	2.91969	2.81917	0.0611613	1	0	0	0	0	_	1	0	0	1	_	FALSE	FALSE	FALSE
Os.47982.1.A1_x_at	LOC_Os01g08260	LOC_Os01g08260.1	pleiotropic drug resistance protein 4, putative, expressed	gb|AK058355.1	Os01g0177900	3.01979	2.78318	3.02454	2.82077	2.81188	2.82648	-0.122791	1	1	0	0	1	_	0	1	1	2	Yes	FALSE	FALSE	TRUE
Os.47982.2.S1_x_at	LOC_Os01g08260	LOC_Os01g08260.1	pleiotropic drug resistance protein 4, putative, expressed	gb|AK061474.1	Os01g0177900	3.13805	2.39342	2.39457	2.37802	2.38923	2.39635	-0.254145	1	0	0	0	0	_	1	1	0	2	Yes	FALSE	FALSE	TRUE
Os.50272.1.S1_s_at	LOC_Os01g08270	LOC_Os01g08270.1	aminotransferase, classes I and II, domain containing protein, expressed	gb|AK120458.1	Os01g0178000	8.00736	7.39452	7.55655	8.86371	8.91633	8.64201	1.15454	0	1	1	1	3	Yes	1	1	1	3	Yes	TRUE	FALSE	FALSE
Os.25067.1.S1_a_at	LOC_Os01g08280	LOC_Os01g08280.1	expressed protein	gb|AK122048.1	Os01g0178100	6.3954	6.1816	6.0938	5.43378	5.53485	4.58824	-1.03798	0	1	1	1	3	Yes	1	1	1	3	Yes	TRUE	FALSE	FALSE
OsAffx.23160.1.S1_s_at	LOC_Os01g08300	LOC_Os01g08300.1	expressed protein	tigr|9629.m00768	Os01g0178300	2.03811	2.02386	2.11878	2.02679	2.02836	2.02008	-0.0351727	1	0	0	0	0	_	0	0	0	0	_	FALSE	FALSE	FALSE
OsAffx.10962.1.S1_x_at	LOC_Os01g08310	LOC_Os01g08310.1	serine/threonine protein phosphatase 2A 59 kDa regulatory subunit Bgamma isoform, putative, expressed	gb|NM_189525.1	Os01g0178400	3.57679	3.95838	3.29694	2.50065	2.53283	2.55732	-1.08043	0	0	0	0	0	_	1	1	1	3	Yes	FALSE	FALSE	TRUE
Os.55822.1.A1_at	LOC_Os01g08310	LOC_Os01g08310.1	serine/threonine protein phosphatase 2A 59 kDa regulatory subunit Bgamma isoform, putative, expressed	gb|AK108850.1	Os01g0178400	4.26754	4.42379	4.07947	3.42576	3.78709	3.86485	-0.564364	0.239142	1	1	1	3	Yes	1	1	1	3	Yes	TRUE	FALSE	FALSE
Os.42934.1.A1_at	LOC_Os01g08320	LOC_Os01g08320.1	OsIAA1 - Auxin-responsive Aux/IAA gene family member, expressed	gb|NM_189526.1	Os01g0178500	3.83884	3.24527	2.70412	2.85524	2.81239	2.8149	-0.43523	1	1	0	1	2	Yes	1	1	1	3	Yes	TRUE	FALSE	FALSE
Os.9069.1.S1_at	LOC_Os01g08320	LOC_Os01g08320.1	OsIAA1 - Auxin-responsive Aux/IAA gene family member, expressed	gb|AK109373.2	Os01g0178500	9.77738	9.77075	9.95217	9.59535	9.83596	9.76646	-0.100848	1	1	1	1	3	Yes	1	1	1	3	Yes	TRUE	FALSE	FALSE
Os.54294.1.S1_at	LOC_Os01g08340	LOC_Os01g08340.1	zinc finger family protein, putative, expressed	gb|AK103147.1	Os01g0178700	2.87308	2.75361	2.85147	3.29365	3.31002	3.2527	0.459403	1	1	1	1	3	Yes	1	1	0	2	Yes	TRUE	FALSE	FALSE
OsAffx.10833.1.S1_at	LOC_Os01g08360	LOC_Os01g08360.1	hypothetical protein	gb|NM_189531.1	Os01g0178850	2.09857	2.08655	2.0925	2.08978	2.09289	2.09695	0.000667399	1	0	0	0	0	_	0	0	0	0	_	FALSE	FALSE	FALSE
Os.29008.1.S1_at	LOC_Os01g08370	LOC_Os01g08370.1	symbiosis-related disease resistance protein, putative, expressed	gb|AK110770.1	Os01g0178900	2.90106	2.96257	3.12548	2.93699	3.10775	3.17259	0.0760697	1	0	0	0	0	_	0	0	0	0	_	FALSE	FALSE	FALSE
Os.29008.1.S1_x_at	LOC_Os01g08370	LOC_Os01g08370.1	symbiosis-related disease resistance protein, putative, expressed	gb|AK110770.1	Os01g0178900	2.71829	2.71383	2.75305	2.72305	2.76737	2.80475	0.0366659	1	0	0	0	0	_	0	0	0	0	_	FALSE	FALSE	FALSE
Os.29008.2.S1_at	LOC_Os01g08370	LOC_Os01g08370.1	symbiosis-related disease resistance protein, putative, expressed	gb|NM_189532.1	Os01g0178900	2.72087	2.76259	2.94593	2.76047	2.88047	2.90942	0.0403245	1	0	0	0	0	_	0	0	0	0	_	FALSE	FALSE	FALSE
OsAffx.10964.1.S1_at	LOC_Os01g08390	LOC_Os01g08390.1	hypothetical protein	gb|NM_189534.1	#N/A	2.56019	2.63989	2.6511	2.64106	2.72945	2.66338	0.0608998	1	0	0	0	0	_	0	0	0	0	_	FALSE	FALSE	FALSE
Os.31960.1.S1_at	LOC_Os01g08400	LOC_Os01g08400.1	syntaxin, putative, expressed	gb|AK106425.1	Os01g0179200	6.48056	6.56396	6.58721	6.56435	6.95838	6.67397	0.188325	1	1	1	1	3	Yes	1	1	1	3	Yes	TRUE	FALSE	FALSE
Os.12810.1.S1_at	LOC_Os01g08410	LOC_Os01g08410.1	early fruit mRNA, putative, expressed	gb|AK066179.1	Os01g0179300	9.57289	9.64853	9.73682	10.4748	10.154	10.377	0.682531	0.00150712	1	1	1	3	Yes	1	1	1	3	Yes	TRUE	FALSE	FALSE
Os.12810.2.S1_x_at	LOC_Os01g08410	LOC_Os01g08410.1	early fruit mRNA, putative, expressed	gb|NM_189536.1	Os01g0179300	9.13427	9.33589	8.89355	9.3132	9.35452	9.52954	0.277852	1	1	1	1	3	Yes	1	1	1	3	Yes	TRUE	FALSE	FALSE
Os.980.1.S1_a_at	LOC_Os01g08420	LOC_Os01g08420.1	EMB2410, putative, expressed	gb|AK063507.1	Os01g0179400	5.93646	5.7355	4.68059	5.35386	5.08686	5.14121	-0.256876	ND	1	1	1	3	Yes	1	1	1	3	Yes	TRUE	FALSE	FALSE
Os.17699.2.S1_x_at	LOC_Os01g08430	LOC_Os01g08430.1	expressed protein	gb|NM_189538.1	Os01g0179500	3.46476	3.83806	3.61253	2.83497	2.63877	3.0353	-0.802105	3.57338e-06	0	0	0	0	_	0	0	0	0	_	FALSE	FALSE	FALSE
Os.17699.1.S1_at	LOC_Os01g08430	LOC_Os01g08430.1	expressed protein	gb|AK105394.1	Os01g0179500	6.24031	6.1284	6.28429	6.30252	6.18756	6.60427	0.14712	1	1	1	1	3	Yes	1	1	1	3	Yes	TRUE	FALSE	FALSE
Os.8045.1.S1_at	LOC_Os01g08440	LOC_Os01g08440.1	UDP-glucoronosyl and UDP-glucosyl transferase domain containing protein, expressed	gb|AU067881	Os01g0179600	4.25489	4.58716	4.73326	5.69635	7.57981	7.19634	2.29907	ND	1	1	1	3	Yes	1	1	1	3	Yes	TRUE	FALSE	FALSE
Os.27659.1.S1_x_at	LOC_Os01g08460	LOC_Os01g08460.1	TMS membrane protein/tumour differentially expressed protein, putative, expressed	gb|AK069734.1	Os01g0179800	4.86968	5.16813	5.56559	7.4982	7.77772	8.07308	2.58187	0	1	1	1	3	Yes	1	1	1	3	Yes	TRUE	FALSE	FALSE
OsAffx.1149.1.S1_x_at	LOC_Os01g08464	LOC_Os01g08464.1	expressed protein	gb|NM_189543.1	Os01g0179901	2.88389	2.91385	2.91248	2.89156	2.91313	2.92072	0.00506517	1	0	0	0	0	_	0	0	0	0	_	FALSE	FALSE	FALSE
OsAffx.9717.1.S1_at	LOC_Os01g08464	LOC_Os01g08464.1	expressed protein	gb|NM_189544.1	Os01g0179901	2.49364	2.49417	2.50223	2.49577	2.5613	2.57476	0.047263	1	0	0	0	0	_	0	0	0	0	_	FALSE	FALSE	FALSE
Os.8113.1.S1_at	LOC_Os01g08470	LOC_Os01g08470.1	retrotransposon protein, putative, unclassified, expressed	gb|AK103199.1	Os01g0180000	8.63608	9.02242	9.01139	10.515	10.6283	10.6547	1.70939	0	1	1	1	3	Yes	1	1	1	3	Yes	TRUE	FALSE	FALSE
Os.8113.2.S1_x_at	LOC_Os01g08470	LOC_Os01g08470.1	retrotransposon protein, putative, unclassified, expressed	gb|NM_189545.1	Os01g0180000	3.94159	4.48901	4.54069	5.88897	5.97908	5.68121	1.52599	0	1	1	1	3	Yes	1	1	0	2	Yes	TRUE	FALSE	FALSE
Os.36975.3.S1_x_at	LOC_Os01g08510	LOC_Os01g08510.1	MAR-binding filament-like protein 1, putative, expressed	gb|NM_189551.1	Os01g0180300	4.2627	4.10785	3.89364	3.37138	3.67827	3.5386	-0.558642	0.298771	0	1	0	1	_	1	1	1	3	Yes	FALSE	FALSE	TRUE
Os.23583.1.S1_at	LOC_Os01g08520	LOC_Os01g08520.1	DUF581 domain containing protein, expressed	gb|AK108226.1	Os01g0180400	3.29013	3.66425	3.55587	3.08356	3.24627	3.28581	-0.298198	1	1	0	0	1	_	1	1	1	3	Yes	FALSE	FALSE	TRUE
Os.23583.2.S1_x_at	LOC_Os01g08520	LOC_Os01g08520.1	DUF581 domain containing protein, expressed	gb|CA760071	Os01g0180400	4.06811	4.53703	4.2914	3.95299	3.98692	3.88232	-0.358104	1	0	1	0	1	_	1	1	1	3	Yes	FALSE	FALSE	TRUE
Os.46027.1.S1_x_at	LOC_Os01g08540	LOC_Os01g08540.1	DNA mismatch repair protein MSH6-2, putative, expressed	gb|NM_189554.1	Os01g0180600	2.39788	2.38563	2.41677	2.36272	2.38072	2.38399	-0.0242847	1	0	0	0	0	_	0	0	0	0	_	FALSE	FALSE	FALSE
Os.50609.1.S1_at	LOC_Os01g08540	LOC_Os01g08540.1	DNA mismatch repair protein MSH6-2, putative, expressed	gb|AK122068.1	Os01g0180600	4.83758	4.86953	4.76669	5.02782	4.80774	5.41607	0.259279	1	1	1	1	3	Yes	1	1	1	3	Yes	TRUE	FALSE	FALSE
Os.23665.1.A1_at	LOC_Os01g08550	LOC_Os01g08550.1	aminoacyl-tRNA synthetase, putative, expressed	gb|CA760235	Os01g0180700	6.32291	6.0159	6.2481	5.35838	5.36949	5.18333	-0.891901	2.07296e-08	1	1	1	3	Yes	1	1	1	3	Yes	TRUE	FALSE	FALSE
Os.5504.1.S1_at	LOC_Os01g08560	LOC_Os01g08560.2	DnaK family protein, putative, expressed	gb|AK059244.1	Os01g0180800	5.32578	5.32131	4.76959	5.52006	5.45219	5.13346	0.229678	1	1	1	1	3	Yes	1	1	1	3	Yes	TRUE	FALSE	FALSE
Os.5504.1.S2_at	LOC_Os01g08560	LOC_Os01g08560.2	DnaK family protein, putative, expressed	gb|AK100676.1	Os01g0180800	9.9603	9.49739	9.7022	10.0218	9.89217	9.75157	0.168544	1	1	1	1	3	Yes	1	1	1	3	Yes	TRUE	FALSE	FALSE
OsAffx.23162.2.S1_at	LOC_Os01g08570	LOC_Os01g08570.1	2-oxoglutarate and iron-dependent oxygenase domain-containing protein2, putative, expressed	tigr|9629.m00796	Os01g0180900	3.07629	3.00112	3.14755	4.75345	4.46521	3.69626	1.22998	0	1	1	1	3	Yes	0	0	0	0	_	FALSE	TRUE	FALSE
OsAffx.23162.1.S1_x_at	LOC_Os01g08570	LOC_Os01g08570.1	2-oxoglutarate and iron-dependent oxygenase domain-containing protein2, putative, expressed	gb|NM_189557.1	Os01g0180900	2.34107	2.34095	2.35448	2.35543	2.43938	2.36991	0.0427403	1	0	1	0	1	_	0	0	0	0	_	FALSE	FALSE	FALSE
OsAffx.9715.1.S1_at	LOC_Os01g08590	LOC_Os01g08590.1	expressed protein	gb|NM_189559.1	Os01g0181200	2.58108	2.58572	2.67394	2.66971	2.70682	2.75718	0.0976536	1	0	0	0	0	_	0	0	0	0	_	FALSE	FALSE	FALSE
OsAffx.7664.1.S1_x_at	LOC_Os01g08600	LOC_Os01g08600.1	expressed protein	tigr|9640.m02156	Os01g0181300	2.324	2.31164	2.31924	2.313	2.34958	2.32268	0.0101292	1	0	0	0	0	_	0	1	0	1	_	FALSE	FALSE	FALSE
OsAffx.24445.1.S1_at	LOC_Os01g08610	LOC_Os01g08610.1	hAT dimerisation domain-containing protein, putative, expressed	tigr|9629.m00800	#N/A	2.45948	2.47791	2.50536	2.46867	2.55604	2.59876	0.0602446	1	0	0	0	0	_	0	0	0	0	_	FALSE	FALSE	FALSE
OsAffx.10968.1.S1_at	LOC_Os01g08630	LOC_Os01g08630.1	expressed protein	gb|NM_189563.1	#N/A	2.65523	2.64186	2.66619	2.65784	2.67822	2.70534	0.0260412	1	0	0	0	0	_	0	0	0	0	_	FALSE	FALSE	FALSE
OsAffx.21914.2.S1_at	LOC_Os01g08630	LOC_Os01g08630.1	expressed protein	tigr|9629.m00802	#N/A	2.48921	2.48839	2.84637	2.47955	2.51693	2.60793	-0.0731854	1	0	0	0	0	_	0	0	0	0	_	FALSE	FALSE	FALSE
Os.37600.1.S1_at	LOC_Os01g08650	LOC_Os01g08650.1	expressed protein	gb|AK066557.1	Os01g0182100	3.89786	3.90801	3.98544	4.49288	4.95074	4.11347	0.588596	0.0910198	1	1	1	3	Yes	0	0	1	1	_	FALSE	TRUE	FALSE
Os.7545.1.S1_a_at	LOC_Os01g08660	LOC_Os01g08660.1	aquaporin protein, putative, expressed	gb|AK109424.2	Os01g0182200	5.71022	6.10964	6.05517	5.84073	6.17951	6.41905	0.188088	1	1	1	1	3	Yes	1	1	1	3	Yes	TRUE	FALSE	FALSE
Os.51447.1.S1_s_at	LOC_Os01g08670	LOC_Os01g08670.1	expressed protein	gb|AK062827.1	Os01g0182300	2.06497	2.05038	2.04934	2.0533	2.05106	2.06509	0.00158846	1	0	0	0	0	_	0	0	0	0	_	FALSE	FALSE	FALSE
Os.34739.1.S1_a_at	LOC_Os01g08680	LOC_Os01g08680.2	myb/SANT domain protein, putative, expressed	gb|AK070335.1	Os01g0182400	5.87412	5.51032	5.79408	6.07265	6.01826	5.38517	0.0991875	1	1	1	1	3	Yes	1	1	1	3	Yes	TRUE	FALSE	FALSE
OsAffx.10970.1.S1_at	LOC_Os01g08690	LOC_Os01g08690.1	holocarboxylase synthetase, putative, expressed	tigr|9629.m00808	Os01g0182500	6.38338	6.57101	6.40432	6.34634	6.32507	6.29966	-0.129213	1	1	1	1	3	Yes	1	1	1	3	Yes	TRUE	FALSE	FALSE
Os.7987.1.S1_at	LOC_Os01g08700	LOC_Os01g08700.2	GIGANTEA, putative, expressed	gb|AK067038.1	Os01g0182600	6.68164	6.11879	6.48491	5.8525	5.8539	5.30234	-0.758869	3.53779e-05	1	1	1	3	Yes	1	1	1	3	Yes	TRUE	FALSE	FALSE
Os.30505.1.S1_at	LOC_Os01g08710	LOC_Os01g08710.1	WRKY102, expressed	gb|AY341853.1	Os01g0182700	2.57034	2.58649	2.61482	2.58861	2.63312	2.64434	0.0314704	1	0	0	0	0	_	0	0	0	0	_	FALSE	FALSE	FALSE
Os.55762.1.S1_at	LOC_Os01g08710	LOC_Os01g08710.1	WRKY102, expressed	gb|AK108755.1	Os01g0182700	2.60219	2.60519	2.64823	2.59807	2.66763	2.66705	0.0257139	1	0	0	0	0	_	0	1	0	1	_	FALSE	FALSE	FALSE
OsAffx.23164.1.S1_x_at	LOC_Os01g08710	LOC_Os01g08710.1	WRKY102, expressed	tigr|9629.m00814	Os01g0182700	2.36913	2.36579	2.38006	2.37042	2.39611	2.40996	0.0205023	1	0	0	0	0	_	0	0	0	0	_	FALSE	FALSE	FALSE
OsAffx.10971.1.S1_at	LOC_Os01g08740	LOC_Os01g08740.1	expressed protein	gb|NM_189577.1	#N/A	2.4323	2.41645	2.45663	2.43485	2.49618	2.5426	0.0560856	1	0	0	0	0	_	0	0	0	0	_	FALSE	FALSE	FALSE
OsAffx.10972.2.S1_x_at	LOC_Os01g08750	LOC_Os01g08750.2	expressed protein	tigr|9629.m00818	Os01g0182832	5.91046	5.71391	5.2022	4.94328	4.61872	4.80666	-0.819306	1.3878e-06	1	1	1	3	Yes	1	1	1	3	Yes	TRUE	FALSE	FALSE
Os.25107.1.S1_at	LOC_Os01g08750	LOC_Os01g08750.2	expressed protein	gb|AK061255.1	Os01g0182832	7.66147	7.50062	7.24843	7.05931	6.5028	6.47715	-0.79042	6.7201e-06	1	1	1	3	Yes	1	1	1	3	Yes	TRUE	FALSE	FALSE
Os.25107.2.S1_at	LOC_Os01g08750	LOC_Os01g08750.2	expressed protein	gb|NM_189580.1	Os01g0182832	3.19196	3.24388	3.33339	3.57671	3.37233	3.4311	0.203636	1	1	0	1	2	Yes	0	1	0	1	_	FALSE	TRUE	FALSE
Os.505.1.S1_x_at	LOC_Os01g08750	LOC_Os01g08750.2	expressed protein	gb|NM_189578.1	Os01g0182832	2.427	2.41461	2.44944	2.40911	2.44086	2.43071	-0.00345803	1	0	1	0	1	_	0	1	1	2	Yes	FALSE	FALSE	TRUE
OsAffx.10972.1.S1_x_at	LOC_Os01g08750	LOC_Os01g08750.2	expressed protein	gb|NM_189579.1	Os01g0182832	2.59981	2.61949	2.65735	2.6194	2.66166	2.74304	0.0491497	1	0	0	0	0	_	0	0	0	0	_	FALSE	FALSE	FALSE
OsAffx.10973.1.S1_x_at	LOC_Os01g08760	LOC_Os01g08760.1	choline/ethanolamine kinase, putative, expressed	gb|NM_189581.1	Os01g0183000	6.7193	7.03048	6.85233	6.21038	6.54667	6.06851	-0.592185	0.0786344	1	1	1	3	Yes	1	1	1	3	Yes	TRUE	FALSE	FALSE
OsAffx.10973.2.S1_at	LOC_Os01g08760	LOC_Os01g08760.1	choline/ethanolamine kinase, putative, expressed	tigr|9629.m00819	Os01g0183000	6.83315	7.10524	7.01542	6.422	6.60417	6.20482	-0.574274	0.161831	1	1	1	3	Yes	1	1	1	3	Yes	TRUE	FALSE	FALSE
OsAffx.10973.1.S1_s_at	LOC_Os01g08760	LOC_Os01g08760.1	choline/ethanolamine kinase, putative, expressed	gb|NM_189581.1	Os01g0183000	7.75636	7.66262	7.94983	7.65066	7.57107	7.68417	-0.154302	1	1	1	1	3	Yes	1	1	1	3	Yes	TRUE	FALSE	FALSE
OsAffx.10973.2.S1_s_at	LOC_Os01g08760	LOC_Os01g08760.1	choline/ethanolamine kinase, putative, expressed	tigr|9629.m00819	Os01g0183000	7.70487	7.69743	7.93224	7.28512	7.48238	7.40948	-0.385857	1	1	1	1	3	Yes	1	1	1	3	Yes	TRUE	FALSE	FALSE
Os.17792.1.S1_at	LOC_Os01g08770	LOC_Os01g08770.1	WD domain, G-beta repeat domain containing protein, expressed	gb|AK111760.1	Os01g0183100	8.51209	8.70874	8.6722	7.21051	7.22757	7.15499	-1.43332	0	1	1	1	3	Yes	1	1	1	3	Yes	TRUE	FALSE	FALSE
Os.29290.1.S1_at	LOC_Os01g08780	LOC_Os01g08780.1	endonuclease/exonuclease/phosphatase family domain containing protein, expressed	gb|AK110423.1	Os01g0183300	3.53411	3.217	3.88095	2.59732	2.64526	2.51684	-0.957547	3.47979e-10	0	0	0	0	_	1	1	1	3	Yes	FALSE	FALSE	TRUE
OsAffx.23165.1.S1_x_at	LOC_Os01g08790	LOC_Os01g08790.1	histone-like transcription factor and archaeal histone, putative, expressed	gb|NM_189585.1	Os01g0183400	2.61399	2.62272	2.63024	2.62924	2.64473	2.67176	0.0262593	1	0	0	0	0	_	0	0	0	0	_	FALSE	FALSE	FALSE
OsAffx.21912.1.S1_at	LOC_Os01g08800	LOC_Os01g08800.1	cytochrome P450, putative, expressed	tigr|9629.m00823	Os01g0183500	2.20474	2.23483	2.36691	2.17338	2.14348	2.15641	-0.111068	1	0	0	0	0	_	0	0	0	0	_	FALSE	FALSE	FALSE
Os.28952.1.S1_at	LOC_Os01g08810	LOC_Os01g08810.1	cytochrome P450, putative, expressed	gb|AK110852.1	Os01g0183600	2.88159	2.83981	3.06694	3.05907	3.06758	3.32651	0.221608	1	0	1	1	2	Yes	0	0	0	0	_	FALSE	TRUE	FALSE
OsAffx.21911.1.S1_at	LOC_Os01g08814	LOC_Os01g08814.1	expressed protein	gb|NM_189588.1	Os01g0183633	2.53042	2.52076	2.52811	2.525	2.53755	2.5319	0.00505167	1	0	0	0	0	_	0	0	0	0	_	FALSE	FALSE	FALSE
OsAffx.23166.1.S1_at	LOC_Os01g08820	LOC_Os01g08820.1	PHD-finger domain containing protein, putative, expressed	tigr|9629.m00825	Os01g0183700	2.53153	2.51729	2.51883	3.11756	2.51036	2.51893	0.193068	1	0	0	0	0	_	0	0	0	0	_	FALSE	FALSE	FALSE
Os.9695.1.S1_at	LOC_Os01g08830	LOC_Os01g08830.1	OsFBDUF1 - F-box and DUF domain containing protein, expressed	gb|AK106385.1	Os01g0183800	11.4969	11.4091	11.352	11.1529	11.1187	10.8222	-0.38805	1	1	1	1	3	Yes	1	1	1	3	Yes	TRUE	FALSE	FALSE
Os.33427.1.S1_at	LOC_Os01g08850	LOC_Os01g08850.1	expressed protein	gb|AK071130.1	Os01g0184000	6.25771	6.34855	6.64791	5.50755	5.73849	5.46713	-0.847002	2.9065e-07	1	1	1	3	Yes	1	1	1	3	Yes	TRUE	FALSE	FALSE
Os.519.1.S1_at	LOC_Os01g08860	LOC_Os01g08860.1	hsp20/alpha crystallin family protein, putative, expressed	gb|AK071240.1	Os01g0184100	13.3196	13.2389	13.2842	13.1341	13.0798	12.9596	-0.223042	1	1	1	1	3	Yes	1	1	1	3	Yes	TRUE	FALSE	FALSE
Os.31700.3.A1_at	LOC_Os01g08870	LOC_Os01g08870.1	expressed protein	gb|NM_189594.1	#N/A	2.7932	2.76399	2.81281	2.77678	2.9048	2.95575	0.089112	1	0	0	0	0	_	0	0	0	0	_	FALSE	FALSE	FALSE
Os.3774.1.S1_at	LOC_Os01g08930	LOC_Os01g08930.1	DEAD-box ATP-dependent RNA helicase, putative, expressed	gb|AK060699.1	Os01g0184500	8.17309	8.10573	8.02545	6.92043	6.93125	6.69997	-1.25088	0	1	1	1	3	Yes	1	1	1	3	Yes	TRUE	FALSE	FALSE
Os.3774.2.S1_x_at	LOC_Os01g08930	LOC_Os01g08930.1	DEAD-box ATP-dependent RNA helicase, putative, expressed	gb|NM_189602.1	Os01g0184500	7.23353	7.12296	6.84119	6.27298	6.39714	5.51331	-1.00475	1.24278e-11	1	1	1	3	Yes	1	1	1	3	Yes	TRUE	FALSE	FALSE
OsAffx.10975.1.S1_at	LOC_Os01g08950	LOC_Os01g08950.1	expressed protein	tigr|9629.m00839	Os01g0184700	3.17022	2.96442	2.96926	2.97977	2.96899	2.98245	-0.0575652	1	0	0	0	0	_	0	0	0	0	_	FALSE	FALSE	FALSE
Os.7840.1.S1_at	LOC_Os01g08970	LOC_Os01g08970.1	SSRP1-like FACT complex subunit, putative, expressed	gb|AK066832.1	Os01g0184900	10.184	10.1505	10.0637	9.66189	9.84844	9.50209	-0.461916	1	1	1	1	3	Yes	1	1	1	3	Yes	TRUE	FALSE	FALSE
OsAffx.9704.1.S1_at	LOC_Os01g08990	LOC_Os01g08990.1	expressed protein	tigr|9629.m00842	Os01g0185100	2.82739	2.87213	2.94772	2.8669	3.0264	3.11157	0.119209	1	0	1	1	2	Yes	1	1	0	2	Yes	TRUE	FALSE	FALSE
Os.19764.1.S1_at	LOC_Os01g09000	LOC_Os01g09000.1	glutaminyl-tRNA synthetase, putative, expressed	gb|AK062984.1	Os01g0185200	5.5331	5.96924	5.23868	5.66857	6.14585	5.7362	0.269862	1	1	1	1	3	Yes	1	1	1	3	Yes	TRUE	FALSE	FALSE
Os.19764.1.S2_at	LOC_Os01g09000	LOC_Os01g09000.1	glutaminyl-tRNA synthetase, putative, expressed	gb|AK065125.1	Os01g0185200	7.87029	7.8225	7.87286	8.21685	8.08346	7.746	0.160226	1	1	1	1	3	Yes	1	1	1	3	Yes	TRUE	FALSE	FALSE
Os.4905.1.S1_a_at	LOC_Os01g09010	LOC_Os01g09010.1	transferase family protein, putative, expressed	gb|AK065131.1	Os01g0185300	7.10443	7.07425	7.04447	8.0823	8.39478	8.12555	1.1265	0	1	1	1	3	Yes	1	1	1	3	Yes	TRUE	FALSE	FALSE
Os.4905.5.A1_at	LOC_Os01g09010	LOC_Os01g09010.1	transferase family protein, putative, expressed	gb|AK110554.1	Os01g0185300	2.53028	2.57108	2.66487	2.67058	3.42219	2.75416	0.360237	1	0	1	0	1	_	0	0	0	0	_	FALSE	FALSE	FALSE
Os.23033.1.S1_s_at	LOC_Os01g09020	LOC_Os01g09020.1	WD domain, G-beta repeat domain containing protein, expressed	gb|AK112064.1	Os01g0185400	8.90675	8.7375	8.60945	9.07563	9.11417	8.87972	0.271941	1	1	1	1	3	Yes	1	1	1	3	Yes	TRUE	FALSE	FALSE
Os.46606.1.S1_x_at	LOC_Os01g09020	LOC_Os01g09020.1	WD domain, G-beta repeat domain containing protein, expressed	gb|NM_189611.1	Os01g0185400	5.08812	4.96329	4.54218	5.01119	5.32187	4.99046	0.243313	1	0	0	0	0	_	0	0	0	0	_	FALSE	FALSE	FALSE
OsAffx.23168.1.S1_at	LOC_Os01g09030	LOC_Os01g09030.1	2-aminoethanethiol dioxygenase, putative, expressed	tigr|9629.m00846	Os01g0185500	3.79398	3.87298	3.79778	3.89728	4.40104	4.87773	0.570434	0.188402	0	1	1	2	Yes	1	1	0	2	Yes	TRUE	FALSE	FALSE
Os.20153.1.S1_x_at	LOC_Os01g09030	LOC_Os01g09030.1	2-aminoethanethiol dioxygenase, putative, expressed	gb|NM_189612.1	Os01g0185500	2.93837	2.84988	2.75995	2.90441	2.94969	3.15945	0.15512	1	0	1	0	1	_	0	1	0	1	_	FALSE	FALSE	FALSE
Os.3783.1.S1_x_at	LOC_Os01g09080	LOC_Os01g09080.1	WRKY107, expressed	gb|NM_189614.1	Os01g0185900	2.4519	2.45258	2.56334	2.455	2.48833	2.49713	-0.00912166	1	0	0	0	0	_	0	0	0	0	_	FALSE	FALSE	FALSE
OsAffx.10978.1.S1_at	LOC_Os01g09080	LOC_Os01g09080.1	WRKY107, expressed	tigr|9629.m00851	Os01g0185900	2.53837	2.534	2.58651	2.55871	2.57814	2.62373	0.0339051	1	0	0	0	0	_	0	0	0	0	_	FALSE	FALSE	FALSE
OsAffx.1963.1.S1_at	LOC_Os01g09090	LOC_Os01g09090.1	expressed protein	tigr|9629.m00852	Os01g0185950	2.57686	2.61184	2.63471	2.58932	2.62561	2.64182	0.0111122	1	0	0	0	0	_	0	0	0	0	_	FALSE	FALSE	FALSE
Os.29979.1.S1_at	LOC_Os01g09100	LOC_Os01g09100.1	WRKY10, expressed	gb|AY341854.1	Os01g0186000	2.66858	2.70518	2.73652	2.70517	2.79086	2.81497	0.0669116	1	0	0	0	0	_	0	0	0	0	_	FALSE	FALSE	FALSE
Os.26449.1.S1_at	LOC_Os01g09120	LOC_Os01g09120.1	Twin LOV 1, putative, expressed	gb|AK109372.2	Os01g0186200	6.86952	6.36068	6.34769	7.49416	7.30566	7.67425	0.965392	2.11273e-10	1	1	1	3	Yes	1	1	1	3	Yes	TRUE	FALSE	FALSE
OsAffx.1964.2.A1_at	LOC_Os01g09130	LOC_Os01g09130.1	expressed protein	tigr|9629.m00856	Os01g0186400	3.52191	3.50745	2.9328	3.86984	3.51423	3.52086	0.314257	1	0	0	0	0	_	0	0	0	0	_	FALSE	FALSE	FALSE
OsAffx.1964.2.S1_s_at	LOC_Os01g09130	LOC_Os01g09130.1	expressed protein	tigr|9629.m00856	Os01g0186400	2.44605	2.34247	2.36078	2.34522	2.37109	2.34552	-0.0291555	1	0	0	0	0	_	0	1	0	1	_	FALSE	FALSE	FALSE
OsAffx.1965.1.S1_at	LOC_Os01g09140	LOC_Os01g09140.1	expressed protein	tigr|9629.m00857	#N/A	2.57118	2.54553	2.64756	2.54598	2.6063	2.69245	0.0268161	1	0	0	0	0	_	0	0	0	0	_	FALSE	FALSE	FALSE
OsAffx.10980.1.S1_at	LOC_Os01g09150	LOC_Os01g09150.1	expressed protein	tigr|9629.m00858	Os01g0186500	2.32181	2.31997	2.34132	2.32142	2.33573	2.34759	0.00720924	1	0	0	0	0	_	0	0	0	0	_	FALSE	FALSE	FALSE
Os.30909.1.S1_at	LOC_Os01g09190	LOC_Os01g09190.1	expressed protein	gb|AK108138.1	Os01g0186600	2.66833	2.66097	2.70052	2.67835	2.87234	2.84182	0.120898	1	0	0	0	0	_	0	0	0	0	_	FALSE	FALSE	FALSE
Os.19128.1.S1_at	LOC_Os01g09200	LOC_Os01g09200.1	AGC_AGC_other_NDRh_TRCd.1 - ACG kinases include homologs to PKA, PKG and PKC, expressed	gb|AK121977.1	Os01g0186700	7.3075	7.0877	7.1703	7.00973	6.87545	6.6475	-0.344273	1	1	1	1	3	Yes	1	1	1	3	Yes	TRUE	FALSE	FALSE
Os.3808.4.S1_x_at	LOC_Os01g09220	LOC_Os01g09220.1	transposon protein, putative, CACTA, En/Spm sub-class, expressed	gb|AK105323.1	Os01g0186900	3.04304	4.69981	3.22933	7.1263	6.9464	7.20176	3.43409	ND	1	1	1	3	Yes	1	0	0	1	_	FALSE	TRUE	FALSE
Os.10811.1.S1_at	LOC_Os01g09230	LOC_Os01g09230.1	expressed protein	gb|AK064094.1	Os01g0187000	2.14244	2.18944	2.19723	2.28815	2.87671	2.81905	0.484933	1	0	0	0	0	_	0	0	0	0	_	FALSE	FALSE	FALSE
Os.12093.1.S1_at	LOC_Os01g09246	LOC_Os01g09246.1	glycine-rich protein, putative, expressed	gb|AK099852.1	Os01g0187400	6.79993	6.36599	6.43502	7.38726	7.43256	7.2035	0.807461	2.66736e-06	1	1	1	3	Yes	1	1	1	3	Yes	TRUE	FALSE	FALSE
Os.12093.2.S1_x_at	LOC_Os01g09246	LOC_Os01g09246.1	glycine-rich protein, putative, expressed	gb|NM_189635.1	Os01g0187400	6.32338	5.20119	5.24038	5.88241	5.1588	5.05223	-0.223835	ND	1	1	1	3	Yes	1	1	1	3	Yes	TRUE	FALSE	FALSE
Os.42888.1.S1_at	LOC_Os01g09252	LOC_Os01g09252.1	WD domain, G-beta repeat domain containing protein, expressed	gb|AK111592.1	Os01g0187500	6.10695	5.17108	5.85395	5.66175	5.66023	5.67888	-0.0437078	1	1	1	1	3	Yes	1	1	1	3	Yes	TRUE	FALSE	FALSE
Os.42888.2.S1_x_at	LOC_Os01g09252	LOC_Os01g09252.1	WD domain, G-beta repeat domain containing protein, expressed	gb|NM_189636.1	Os01g0187500	4.83268	3.52434	3.38647	3.84779	3.65836	3.62946	-0.202625	ND	1	1	1	3	Yes	1	1	1	3	Yes	TRUE	FALSE	FALSE
OsAffx.9698.1.S1_x_at	LOC_Os01g09260	LOC_Os01g09260.1	cytokinin dehydrogenase precursor, putative, expressed	tigr|9629.m00871	Os01g0187600	2.95235	3.20511	3.18226	3.65937	4.12236	4.02307	0.821693	1.21522e-06	0	0	1	1	_	0	0	0	0	_	FALSE	FALSE	FALSE
Os.3818.1.S1_a_at	LOC_Os01g09280	LOC_Os01g09280.1	myb-related transcription activator, putative, expressed	gb|AK071611.1	Os01g0187900	6.80936	6.90613	6.98976	7.39777	7.43457	6.99553	0.374206	1	1	1	1	3	Yes	1	1	1	3	Yes	TRUE	FALSE	FALSE
OsAffx.9696.1.S1_at	LOC_Os01g09290	LOC_Os01g09290.1	transposon protein, putative, unclassified, expressed	gb|NM_189641.1	#N/A	2.70447	2.68924	2.68385	2.68427	2.68261	2.68409	-0.00886284	1	0	0	0	0	_	0	0	0	0	_	FALSE	FALSE	FALSE
Os.18077.1.S1_at	LOC_Os01g09300	LOC_Os01g09300.1	oxidoreductase, putative, expressed	gb|CB620175	Os01g0188100	10.6861	10.3465	10.2613	10.8003	10.6329	10.4146	0.184635	1	1	1	1	3	Yes	1	1	1	3	Yes	TRUE	FALSE	FALSE
Os.25052.1.S1_at	LOC_Os01g09305	LOC_Os01g09305.1	EMB1895, putative, expressed	gb|CA763439	#N/A	5.48274	5.30735	5.43164	3.99177	3.61499	3.96893	-1.54868	0	1	1	1	3	Yes	1	1	1	3	Yes	TRUE	FALSE	FALSE
Os.12492.1.S1_at	LOC_Os01g09320	LOC_Os01g09320.1	NADP-dependent malic enzyme, chloroplast precursor, putative, expressed	gb|D16499.1	Os01g0188400	8.70183	8.85667	8.79095	8.36805	8.38489	8.28693	-0.436523	1	1	1	1	3	Yes	1	1	1	3	Yes	TRUE	FALSE	FALSE
OsAffx.1136.1.S1_at	LOC_Os01g09340	LOC_Os01g09340.1	expressed protein	gb|NM_189646.1	#N/A	2.31973	2.32357	2.34064	2.32237	2.35123	2.36617	0.018607	1	0	0	0	0	_	0	0	0	0	_	FALSE	FALSE	FALSE
OsAffx.1968.1.S1_at	LOC_Os01g09350	LOC_Os01g09350.1	hypothetical protein	gb|NM_189647.1	Os01g0188650	2.32621	2.31027	2.32225	2.31657	2.33091	2.36101	0.0165879	1	0	0	0	0	_	0	0	0	0	_	FALSE	FALSE	FALSE
OsAffx.23169.1.S1_s_at	LOC_Os01g09360	LOC_Os01g09360.1	expressed protein	gb|NM_189648.1	#N/A	2.27688	2.26958	2.26572	2.26506	2.27202	2.27587	0.000256197	1	0	0	0	0	_	0	0	0	0	_	FALSE	FALSE	FALSE
OsAffx.23169.2.S1_at	LOC_Os01g09360	LOC_Os01g09360.1	expressed protein	tigr|9629.m00883	#N/A	2.94245	2.95082	2.95416	2.9519	3.04319	3.06535	0.0710063	1	0	0	0	0	_	0	0	0	0	_	FALSE	FALSE	FALSE
Os.9859.2.S1_at	LOC_Os01g09370	LOC_Os01g09370.1	ankyrin repeat domain-containing protein 28, putative, expressed	gb|AK066235.1	Os01g0188900	7.35704	6.11607	6.39194	4.91315	5.16975	5.2816	-1.50018	ND	1	1	1	3	Yes	1	1	1	3	Yes	TRUE	FALSE	FALSE
Os.53325.1.S1_at	LOC_Os01g09384	LOC_Os01g09384.1	ankyrin repeat domain containing protein, putative, expressed	gb|AK071981.1	Os01g0189100	2.41928	2.4288	2.43962	2.42563	2.45118	2.46368	0.017593	1	0	0	0	0	_	0	0	0	0	_	FALSE	FALSE	FALSE
Os.9853.1.S1_at	LOC_Os01g09410	LOC_Os01g09410.1	expressed protein	gb|AK100662.1	Os01g0189700	3.72548	3.23016	2.82262	3.02897	2.64876	2.74163	-0.452963	1	1	0	0	1	_	1	1	1	3	Yes	FALSE	FALSE	TRUE
Os.9853.2.S1_x_at	LOC_Os01g09410	LOC_Os01g09410.1	expressed protein	gb|AK071329.1	Os01g0189700	5.03605	4.30017	4.29884	4.30673	4.33113	3.7111	-0.4287	1	1	1	0	2	Yes	1	1	0	2	Yes	TRUE	FALSE	FALSE
Os.9850.1.S1_s_at	LOC_Os01g09420	LOC_Os01g09420.1	expressed protein	gb|AU090547	Os01g0189800	10.7181	11.0585	10.5989	10.3775	10.5259	10.1704	-0.433932	1	1	1	1	3	Yes	1	1	1	3	Yes	TRUE	FALSE	FALSE
Os.1465.1.S1_at	LOC_Os01g09430	LOC_Os01g09430.1	expressed protein	gb|NM_189652.1	Os01g0190000	2.38947	2.27607	2.67182	4.33568	4.62132	4.47857	2.03273	0	1	1	1	3	Yes	0	0	1	1	_	FALSE	TRUE	FALSE
Os.19952.1.S1_at	LOC_Os01g09450	LOC_Os01g09450.1	OsIAA2 - Auxin-responsive Aux/IAA gene family member, expressed	gb|AK100314.1	Os01g0190300	2.94167	2.95869	2.98357	2.95977	3.08442	3.02125	0.0605018	1	0	1	0	1	_	1	1	0	2	Yes	FALSE	FALSE	TRUE
Os.33758.2.S1_s_at	LOC_Os01g09460	LOC_Os01g09460.1	hexokinase, putative, expressed	gb|NM_189656.1	Os01g0190400	7.0571	6.70532	6.93287	4.42535	4.47859	4.90672	-2.29488	0	1	1	1	3	Yes	1	1	1	3	Yes	TRUE	FALSE	FALSE
Os.33758.2.S1_x_at	LOC_Os01g09460	LOC_Os01g09460.1	hexokinase, putative, expressed	gb|NM_189656.1	Os01g0190400	7.24932	6.83549	6.67002	4.532	3.69908	4.63841	-2.62845	0	1	1	1	3	Yes	1	1	1	3	Yes	TRUE	FALSE	FALSE
Os.33758.1.S1_s_at	LOC_Os01g09460	LOC_Os01g09460.1	hexokinase, putative, expressed	gb|AK064011.1	Os01g0190400	8.49059	8.39389	8.55757	6.2276	5.3287	6.48102	-2.46824	ND	1	1	1	3	Yes	1	1	1	3	Yes	TRUE	FALSE	FALSE
Os.42877.1.S1_at	LOC_Os01g09470	LOC_Os01g09470.1	IQ calmodulin-binding motif family protein, expressed	gb|AK119868.1	Os01g0190500	2.39899	2.3975	2.42252	2.39879	2.41395	2.43522	0.00965129	1	0	0	0	0	_	0	0	0	0	_	FALSE	FALSE	FALSE
OsAffx.23170.1.S1_at	LOC_Os01g09480	LOC_Os01g09480.1	hypothetical protein	tigr|9629.m00896	#N/A	2.83689	3.19032	3.28436	3.07382	3.3291	3.65567	0.249003	1	0	0	0	0	_	0	0	0	0	_	FALSE	FALSE	FALSE
Os.37611.2.S1_x_at	LOC_Os01g09510	LOC_Os01g09510.4	60S acidic ribosomal protein, putative, expressed	gb|CR282531	Os01g0191100	10.7798	11.0442	11.0459	9.81409	9.99913	10.1082	-0.982823	6.21392e-11	1	1	1	3	Yes	1	1	1	3	Yes	TRUE	FALSE	FALSE
Os.37611.1.S1_at	LOC_Os01g09510	LOC_Os01g09510.4	60S acidic ribosomal protein, putative, expressed	gb|AK058815.1	Os01g0191100	11.0542	11.4015	11.1876	10.4237	10.4753	10.7089	-0.678435	0.00182372	1	1	1	3	Yes	1	1	1	3	Yes	TRUE	FALSE	FALSE
Os.1475.1.S1_at	LOC_Os01g09540	LOC_Os01g09540.1	HAD superfamily phosphatase, putative, expressed	gb|AK060964.1	Os01g0191200	2.96679	2.94638	2.8158	2.71154	2.78838	2.81921	-0.136617	1	0	0	1	1	_	0	0	0	0	_	FALSE	FALSE	FALSE
Os.27469.1.S1_a_at	LOC_Os01g09550	LOC_Os01g09550.1	no apical meristem protein, putative, expressed	gb|AK061716.1	Os01g0191300	2.33813	2.33792	2.35306	2.34039	2.35916	2.39154	0.020656	1	0	0	0	0	_	0	0	0	0	_	FALSE	FALSE	FALSE
Os.27469.2.S1_at	LOC_Os01g09550	LOC_Os01g09550.1	no apical meristem protein, putative, expressed	gb|AK121339.1	Os01g0191300	2.63593	2.61322	2.64861	2.6147	2.62064	2.62652	-0.0119641	1	0	0	0	0	_	0	0	0	0	_	FALSE	FALSE	FALSE
Os.5825.1.S1_a_at	LOC_Os01g09560	LOC_Os01g09560.1	mitochondrial-processing peptidase subunit alpha, mitochondrial precursor, putative, expressed	gb|AK101856.1	Os01g0191500	5.13833	5.81474	5.51003	4.76369	4.9662	6.0662	-0.222335	ND	1	1	1	3	Yes	1	1	1	3	Yes	TRUE	FALSE	FALSE
Os.12230.1.S1_a_at	LOC_Os01g09570	LOC_Os01g09570.1	6-phosphofructokinase, putative, expressed	gb|AK121093.1	Os01g0191700	9.3309	9.26054	9.0898	8.02786	8.09176	8.08007	-1.16052	0	1	1	1	3	Yes	1	1	1	3	Yes	TRUE	FALSE	FALSE
Os.613.1.S1_a_at	LOC_Os01g09580	LOC_Os01g09580.1	CAMK_CAMK_like_Aur_like.1 - CAMK includes calcium/calmodulin depedent protein kinases, expressed	gb|AK102360.1	Os01g0191800	2.49067	2.49831	2.48097	2.4807	2.51463	2.50061	0.00866257	1	0	0	0	0	_	1	0	0	1	_	FALSE	FALSE	FALSE
Os.10204.1.S1_at	LOC_Os01g09590	LOC_Os01g09590.1	myb-like DNA-binding domain containing protein, putative, expressed	gb|AK109125.1	Os01g0191900	6.06976	6.12061	6.25405	3.44959	3.66704	3.9082	-2.47319	0	1	1	0	2	Yes	1	1	1	3	Yes	TRUE	FALSE	FALSE
Os.20244.1.S1_at	LOC_Os01g09620	LOC_Os01g09620.1	zinc finger/CCCH transcription factor, putative, expressed	gb|AK100770.1	Os01g0192000	11.1951	11.2002	10.9548	10.5485	10.7127	10.561	-0.509301	1	1	1	1	3	Yes	1	1	1	3	Yes	TRUE	FALSE	FALSE
Os.49042.1.A1_s_at	LOC_Os01g09620	LOC_Os01g09620.1	zinc finger/CCCH transcription factor, putative, expressed	gb|CR293108	Os01g0192000	11.4008	11.077	11.2305	11.0764	10.9618	10.8892	-0.260292	1	1	1	1	3	Yes	1	1	1	3	Yes	TRUE	FALSE	FALSE
Os.623.2.S1_x_at	LOC_Os01g09640	LOC_Os01g09640.1	Myb transcription factor, putative, expressed	gb|AK062109.1	Os01g0192300	6.65332	6.81572	6.65446	6.17531	6.24553	5.61662	-0.695347	0.0008242	1	1	1	3	Yes	1	1	1	3	Yes	TRUE	FALSE	FALSE
Os.623.3.S1_x_at	LOC_Os01g09640	LOC_Os01g09640.1	Myb transcription factor, putative, expressed	gb|NM_189680.1	Os01g0192300	5.23621	5.0313	4.67125	4.6144	4.40096	4.10979	-0.604541	0.0472245	1	1	1	3	Yes	1	1	1	3	Yes	TRUE	FALSE	FALSE
OsAffx.10983.1.S1_at	LOC_Os01g09650	LOC_Os01g09650.1	expressed protein	gb|NM_189681.1	#N/A	2.61952	2.61872	2.64654	2.62247	2.67546	2.71973	0.0442937	1	0	0	0	0	_	0	0	0	0	_	FALSE	FALSE	FALSE
Os.625.1.S1_at	LOC_Os01g09670	LOC_Os01g09670.1	pollen-specific protein SF21, putative, expressed	gb|AK100731.1	Os01g0192600	3.34715	2.61301	2.64053	5.62302	4.95312	5.51852	2.49799	0	1	1	1	3	Yes	1	1	0	2	Yes	TRUE	FALSE	FALSE
OsAffx.21894.1.S1_x_at	LOC_Os01g09690	LOC_Os01g09690.1	hypothetical protein	gb|NM_189684.1	#N/A	3.04731	3.08177	3.2051	3.13825	3.33937	3.36065	0.16803	1	0	0	0	0	_	0	0	0	0	_	FALSE	FALSE	FALSE
OsAffx.21894.2.S1_at	LOC_Os01g09690	LOC_Os01g09690.1	hypothetical protein	tigr|9629.m00918	#N/A	2.80328	2.87852	2.9564	2.8792	2.98805	3.06463	0.0978957	1	0	0	0	0	_	0	0	0	0	_	FALSE	FALSE	FALSE
Os.6034.1.S1_at	LOC_Os01g09700	LOC_Os01g09700.1	aminotransferase, classes I and II, domain containing protein, expressed	gb|AU173534	Os01g0192900	2.6927	2.71644	2.80705	2.71257	2.83887	2.99036	0.108538	1	0	0	0	0	_	0	0	0	0	_	FALSE	FALSE	FALSE
OsAffx.22161.1.S1_at	LOC_Os01g09710	LOC_Os01g09710.1	expressed protein	tigr|9629.m00920	Os01g0193200	2.61421	2.60794	2.61541	2.60892	2.63972	2.62255	0.0112142	1	0	0	0	0	_	0	0	0	0	_	FALSE	FALSE	FALSE
Os.31630.1.S1_x_at	LOC_Os01g09730	LOC_Os01g09730.1	expressed protein	gb|AK069948.1	Os01g0193400	2.61755	2.62898	2.4975	3.50697	3.24864	5.0587	1.35676	ND	0	0	1	1	_	0	0	0	0	_	FALSE	FALSE	FALSE
Os.24087.1.S1_at	LOC_Os01g09750	LOC_Os01g09750.2	RNA methyltransferase protein, putative, expressed	gb|AK068784.1	Os01g0193600	4.53606	4.31295	3.86718	4.02481	3.82225	4.38468	-0.161484	1	1	1	1	3	Yes	1	1	1	3	Yes	TRUE	FALSE	FALSE
Os.45934.3.S1_at	LOC_Os01g09760	LOC_Os01g09760.1	DIRP family protein, putative, expressed	gb|AK064472.1	Os01g0193900	4.39398	4.39223	4.35706	5.86944	5.52951	6.11512	1.45693	0	1	1	1	3	Yes	1	1	1	3	Yes	TRUE	FALSE	FALSE
Os.45934.3.S1_x_at	LOC_Os01g09760	LOC_Os01g09760.1	DIRP family protein, putative, expressed	gb|AK064472.1	Os01g0193900	4.10435	4.09247	4.28657	4.55834	4.59079	4.89862	0.521454	1	1	1	1	3	Yes	1	1	1	3	Yes	TRUE	FALSE	FALSE
Os.45934.1.S1_at	LOC_Os01g09770	LOC_Os01g09770.1	expressed protein	gb|AK058353.1	Os01g0194000	3.17682	3.75504	3.14242	7.70858	7.29965	7.75805	4.23067	0	1	1	1	3	Yes	1	0	0	1	_	FALSE	TRUE	FALSE
Os.45934.2.S1_at	LOC_Os01g09770	LOC_Os01g09770.1	expressed protein	gb|AK110899.1	Os01g0194000	2.46518	2.47055	2.48054	2.47477	2.55997	2.66456	0.0943453	1	0	0	0	0	_	0	0	0	0	_	FALSE	FALSE	FALSE
Os.33983.1.S1_at	LOC_Os01g09790	LOC_Os01g09790.1	IQ calmodulin-binding motif domain containing protein, expressed	gb|AK073282.1	Os01g0194200	2.59575	2.57269	2.61197	2.59236	2.58868	2.59337	-0.00199765	1	1	1	1	3	Yes	0	0	1	1	_	FALSE	TRUE	FALSE
Os.27112.1.S1_at	LOC_Os01g09800	LOC_Os01g09800.1	BTBA1 - Bric-a-Brac,Tramtrack, Broad Complex BTB domain with Ankyrin repeat region, expressed	gb|AY323485.1	Os01g0194300	3.13984	3.10359	3.22767	3.1413	3.12083	3.16086	-0.0160385	1	1	1	1	3	Yes	1	1	1	3	Yes	TRUE	FALSE	FALSE
OsAffx.10988.1.S1_at	LOC_Os01g09810	LOC_Os01g09810.1	uncharacterized UPF0114 domain containing protein, expressed	tigr|9629.m00931	#N/A	2.7038	2.73431	2.80375	2.73537	3.00534	2.84901	0.115951	1	0	0	0	0	_	0	0	0	0	_	FALSE	FALSE	FALSE
Os.11166.1.S1_s_at	LOC_Os01g09830	LOC_Os01g09830.1	OsGrx_A2 - glutaredoxin subgroup III, expressed	gb|AK102031.1	Os01g0194600	7.07409	7.4436	7.29078	4.48414	4.89061	4.82069	-2.53768	0	1	1	1	3	Yes	1	1	1	3	Yes	TRUE	FALSE	FALSE
Os.4648.1.S1_at	LOC_Os01g09850	LOC_Os01g09850.1	ZOS1-04 - C2H2 zinc finger protein, expressed	gb|AK105663.1	Os01g0195000	2.58167	2.62327	2.6622	2.59479	2.65821	2.7201	0.0353177	1	0	0	0	0	_	0	0	0	0	_	FALSE	FALSE	FALSE
Os.4648.2.S1_x_at	LOC_Os01g09850	LOC_Os01g09850.1	ZOS1-04 - C2H2 zinc finger protein, expressed	gb|NM_188227.1	Os01g0195000	2.00357	1.99002	2.09126	1.99154	1.9931	1.99876	-0.0338174	1	0	0	0	0	_	0	0	0	0	_	FALSE	FALSE	FALSE
OsAffx.23572.2.S1_at	LOC_Os01g09850	LOC_Os01g09850.1	ZOS1-04 - C2H2 zinc finger protein, expressed	tigr|9629.m00936	Os01g0195000	2.71693	2.77043	2.79121	2.7855	2.82322	2.80053	0.0435597	1	0	0	0	0	_	0	0	0	0	_	FALSE	FALSE	FALSE
Os.32248.1.S1_at	LOC_Os01g09860	LOC_Os01g09860.1	retrotransposon protein, putative, unclassified, expressed	gb|AK105501.1	Os01g0195200	5.61155	5.41308	5.15171	3.27727	3.31856	3.34473	-2.07859	0	0	1	1	2	Yes	1	1	1	3	Yes	TRUE	FALSE	FALSE
Os.32248.1.S1_a_at	LOC_Os01g09860	LOC_Os01g09860.1	retrotransposon protein, putative, unclassified, expressed	gb|AK105501.1	Os01g0195200	4.69418	4.46363	4.19894	4.08454	3.78747	3.39776	-0.695658	0.000812107	0	0	0	0	_	1	1	1	3	Yes	FALSE	FALSE	TRUE
Os.32248.2.S1_x_at	LOC_Os01g09860	LOC_Os01g09860.1	retrotransposon protein, putative, unclassified, expressed	gb|NM_188230.1	Os01g0195200	3.65212	3.41492	2.45987	2.26908	2.25644	2.46101	-0.846792	ND	0	0	0	0	_	1	1	0	2	Yes	FALSE	FALSE	TRUE
Os.39373.1.A1_at	LOC_Os01g09880	LOC_Os01g09880.1	harpin-induced protein 1 domain containing protein, expressed	gb|CF301352	Os01g0195400	2.59517	2.60161	2.64666	2.59762	2.679	2.6965	0.0432279	1	0	0	0	0	_	0	0	0	0	_	FALSE	FALSE	FALSE
OsAffx.23175.1.S1_x_at	LOC_Os01g09880	LOC_Os01g09880.1	harpin-induced protein 1 domain containing protein, expressed	gb|NM_188234.1	Os01g0195400	3.2675	3.21405	3.25764	3.26157	3.25367	3.25366	0.00990327	1	0	0	0	0	_	0	0	0	0	_	FALSE	FALSE	FALSE
Os.4960.1.S1_s_at	LOC_Os01g09890	LOC_Os01g09890.1	translation initiation factor SUI1, putative, expressed	gb|AK070619.1	Os01g0195500	10.2431	10.7536	10.6329	9.51288	9.54501	9.30404	-1.08921	0	1	1	1	3	Yes	1	1	1	3	Yes	TRUE	FALSE	FALSE
Os.4960.1.S1_at	LOC_Os01g09890	LOC_Os01g09890.1	translation initiation factor SUI1, putative, expressed	gb|AK070619.1	Os01g0195500	11.2823	11.7319	11.3977	10.629	10.7095	10.4888	-0.861533	1.25447e-07	1	1	1	3	Yes	1	1	1	3	Yes	TRUE	FALSE	FALSE
OsAffx.23176.1.S1_at	LOC_Os01g09900	LOC_Os01g09900.1	helix-loop-helix DNA-binding domain containing protein, expressed	gb|NM_188237.1	Os01g0195700	2.81838	2.87753	2.92134	2.87702	3.02277	3.07946	0.120666	1	0	0	0	0	_	0	0	0	0	_	FALSE	FALSE	FALSE
OsAffx.23176.2.S1_at	LOC_Os01g09940	LOC_Os01g09940.1	expressed protein	gb|NM_188240.1	#N/A	2.4293	2.42921	2.45045	2.43074	2.46977	2.49767	0.0297434	1	0	0	0	0	_	0	0	0	0	_	FALSE	FALSE	FALSE
OsAffx.23177.2.S1_s_at	LOC_Os01g09950	LOC_Os01g09950.1	expressed protein	tigr|9629.m00946	#N/A	2.19317	2.19371	2.20952	2.19621	2.21084	2.21808	0.00957832	1	0	0	0	0	_	0	0	0	0	_	FALSE	FALSE	FALSE
OsAffx.1975.1.S1_at	LOC_Os01g09980	LOC_Os01g09980.1	expressed protein	tigr|9629.m00949	#N/A	3.04247	3.17978	3.57548	3.16949	3.54878	3.74678	0.222442	1	0	0	0	0	_	0	0	0	0	_	FALSE	FALSE	FALSE
Os.32770.1.S1_at	LOC_Os01g09990	LOC_Os01g09990.1	helix-loop-helix DNA-binding domain containing protein, expressed	gb|AK102964.1	Os01g0196300	2.85471	2.96113	3.02967	2.96689	3.15157	4.7569	0.676616	ND	0	0	1	1	_	0	0	0	0	_	FALSE	FALSE	FALSE
OsAffx.23179.1.S1_s_at	LOC_Os01g10010	LOC_Os01g10010.2	prenylated rab acceptor, putative, expressed	gb|NM_188246.1	Os01g0196500	5.2139	5.72649	6.03196	4.07197	4.33596	3.83902	-1.57513	0	1	1	1	3	Yes	1	1	1	3	Yes	TRUE	FALSE	FALSE
OsAffx.23179.1.S1_at	LOC_Os01g10010	LOC_Os01g10010.2	prenylated rab acceptor, putative, expressed	gb|NM_188246.1	Os01g0196500	2.9184	2.99137	3.11533	2.98509	3.16462	3.23869	0.121102	1	0	0	0	0	_	0	0	0	0	_	FALSE	FALSE	FALSE
Os.4196.1.S1_at	LOC_Os01g10020	LOC_Os01g10020.1	ectonucleotide pyrophosphatase/phosphodiesterase family member 1, putative, expressed	gb|U25430.1	Os01g0196600	3.5828	4.66946	4.15609	3.00805	3.99686	4.07675	-0.442226	1	0	1	1	2	Yes	1	1	1	3	Yes	TRUE	FALSE	FALSE
Os.53374.1.S1_at	LOC_Os01g10030	LOC_Os01g10030.1	expressed protein	gb|AK072341.1	Os01g0196800	3.36362	4.47985	3.52115	2.66147	2.53252	2.69041	-1.16007	ND	0	0	0	0	_	1	1	1	3	Yes	FALSE	FALSE	TRUE
Os.43600.1.S1_at	LOC_Os01g10040	LOC_Os01g10040.1	cytochrome P450, putative, expressed	gb|C97894	Os01g0197100	5.20097	5.18922	4.95485	5.43659	5.41392	5.16108	0.22218	1	1	1	1	3	Yes	1	1	1	3	Yes	TRUE	FALSE	FALSE
Os.45942.1.S1_at	LOC_Os01g10050	LOC_Os01g10050.2	DEAD-box ATP-dependent RNA helicase, putative, expressed	gb|AU029985	Os01g0197200	6.9034	6.82571	6.8848	6.14252	6.47112	5.82241	-0.725952	0.00018682	1	1	0	2	Yes	1	1	1	3	Yes	TRUE	FALSE	FALSE
OsAffx.10990.1.S1_s_at	LOC_Os01g10060	LOC_Os01g10060.1	expressed protein	gb|NM_188252.1	#N/A	2.5578	2.54957	2.56437	2.56246	2.62618	2.63356	0.0501543	1	0	0	0	0	_	0	0	0	0	_	FALSE	FALSE	FALSE
OsAffx.23180.1.S1_at	LOC_Os01g10070	LOC_Os01g10070.1	expressed protein	tigr|9629.m00957	Os01g0197350	2.86586	2.87886	2.96714	2.88283	3.09167	3.07212	0.111585	1	0	0	0	0	_	0	0	0	0	_	FALSE	FALSE	FALSE
OsAffx.23180.1.S1_x_at	LOC_Os01g10070	LOC_Os01g10070.1	expressed protein	tigr|9629.m00957	Os01g0197350	2.76213	2.92182	3.07617	3.06675	3.10999	3.34797	0.254859	1	0	0	0	0	_	0	0	0	0	_	FALSE	FALSE	FALSE
Os.2196.1.S1_a_at	LOC_Os01g10080	LOC_Os01g10080.2	expressed protein	gb|AK102992.1	Os01g0197400	9.50912	9.62941	9.91016	11.1064	11.1906	11.0843	1.44422	0	1	1	1	3	Yes	1	1	1	3	Yes	TRUE	FALSE	FALSE
OsAffx.13428.1.S1_s_at	LOC_Os01g10090	LOC_Os01g10090.1	pentatricopeptide, putative, expressed	gb|NM_188254.1	#N/A	2.36601	2.36626	2.37329	2.48364	2.45184	2.38313	0.0710187	1	0	0	0	0	_	0	0	0	0	_	FALSE	FALSE	FALSE
Os.7918.1.S1_s_at	LOC_Os01g10100	LOC_Os01g10100.2	expressed protein	gb|CB676395	Os01g0197500	2.81755	2.78176	2.81084	2.78441	2.83809	2.85829	0.0235456	1	0	0	0	0	_	0	0	0	0	_	FALSE	FALSE	FALSE
Os.43596.1.S1_at	LOC_Os01g10110	LOC_Os01g10110.1	cytokinin dehydrogenase precursor, putative, expressed	gb|CB620528	Os01g0197700	2.75496	2.7779	2.85383	2.77679	2.87745	2.93241	0.0666542	1	0	0	0	0	_	0	0	0	0	_	FALSE	FALSE	FALSE
Os.32212.1.A1_at	LOC_Os01g10130	LOC_Os01g10130.1	RNA-dependent RNA polymerase, putative, expressed	gb|AK105570.1	Os01g0197900	5.9325	5.1	5.35747	4.71842	4.2267	4.42032	-1.00818	1.24278e-11	1	1	1	3	Yes	1	1	1	3	Yes	TRUE	FALSE	FALSE
Os.32212.2.S1_x_at	LOC_Os01g10130	LOC_Os01g10130.1	RNA-dependent RNA polymerase, putative, expressed	gb|NM_188258.1	Os01g0197900	3.40117	2.43595	2.45163	2.43409	2.43398	2.49821	-0.30749	1	0	0	0	0	_	0	1	0	1	_	FALSE	FALSE	FALSE
Os.2202.3.S1_x_at	LOC_Os01g10140	LOC_Os01g10140.2	RNA-dependent RNA polymerase, putative, expressed	gb|AU100840	Os01g0198000	4.17012	4.11276	3.96468	3.92329	3.92511	3.89139	-0.169255	1	0	0	0	0	_	1	1	0	2	Yes	FALSE	FALSE	TRUE
Os.2203.3.S1_x_at	LOC_Os01g10150	LOC_Os01g10150.1	CK1_CaseinKinase_1a.1 - CK1 includes the casein kinase 1 kinases, expressed	gb|NM_188260.1	Os01g0198200	9.45311	9.34758	9.22618	8.81932	8.57748	8.78885	-0.613741	0.0321017	1	1	1	3	Yes	1	1	1	3	Yes	TRUE	FALSE	FALSE
Os.30696.1.S1_at	LOC_Os01g10180	LOC_Os01g10180.1	avr9/Cf-9 rapidly elicited protein 146, putative, expressed	gb|AK108464.1	Os01g0198500	2.47186	2.57351	2.58343	2.51224	2.59015	2.60749	0.0270265	1	0	0	0	0	_	0	0	0	0	_	FALSE	FALSE	FALSE
OsAffx.23183.1.S1_at	LOC_Os01g10200	LOC_Os01g10200.1	hypothetical protein	tigr|9629.m00970	#N/A	2.33447	2.48898	2.3325	2.34834	2.32985	2.33962	-0.046043	1	0	0	0	0	_	0	0	0	0	_	FALSE	FALSE	FALSE
Os.20203.1.S1_at	LOC_Os01g10210	LOC_Os01g10210.1	lachrymatory factor synthase, putative, expressed	gb|AK069974.1	Os01g0198900	5.33523	4.80412	5.18558	4.1861	4.26341	3.85452	-1.00696	1.24278e-11	0	0	0	0	_	0	0	0	0	_	FALSE	FALSE	FALSE
Os.20203.1.S1_s_at	LOC_Os01g10210	LOC_Os01g10210.1	lachrymatory factor synthase, putative, expressed	gb|AK069974.1	Os01g0198900	6.28166	6.1601	6.42596	5.28543	5.52541	5.08837	-0.989504	3.72835e-11	1	1	1	3	Yes	1	1	1	3	Yes	TRUE	FALSE	FALSE
OsAffx.10993.1.S1_at	LOC_Os01g10240	LOC_Os01g10240.1	urate anion exchanger, putative, expressed	gb|NM_188270.1	Os01g0199350	3.00133	3.15939	2.89366	2.8864	2.87581	2.76487	-0.175764	1	1	0	0	1	_	1	1	0	2	Yes	FALSE	FALSE	TRUE
OsAffx.10993.1.S1_x_at	LOC_Os01g10240	LOC_Os01g10240.1	urate anion exchanger, putative, expressed	gb|NM_188270.1	Os01g0199350	2.4606	2.46359	2.48179	2.45636	2.47799	2.53466	0.0210112	1	0	0	0	0	_	0	0	0	0	_	FALSE	FALSE	FALSE
Os.9487.1.S1_a_at	LOC_Os01g10250	LOC_Os01g10250.1	hydrolase, alpha/beta fold family domain containing protein, expressed	gb|AK070748.1	Os01g0199400	5.90285	5.7027	5.91768	4.35353	4.98211	4.56581	-1.20727	0	1	1	1	3	Yes	1	1	1	3	Yes	TRUE	FALSE	FALSE
OsAffx.22146.1.S1_x_at	LOC_Os01g10260	LOC_Os01g10260.1	expressed protein	tigr|9629.m00976	Os01g0199700	2.99377	3.26804	2.88924	2.75546	2.74595	2.83647	-0.271053	1	0	0	0	0	_	1	0	0	1	_	FALSE	FALSE	FALSE
Os.14917.1.S1_x_at	LOC_Os01g10280	LOC_Os01g10280.1	phosphoribosylaminoimidazole carboxylase, chloroplast precursor, putative, expressed	gb|AK068172.1	Os01g0199900	5.97053	5.83156	5.62072	5.23931	5.11448	5.23352	-0.611835	0.0347897	1	1	1	3	Yes	1	1	1	3	Yes	TRUE	FALSE	FALSE
Os.14917.1.S1_at	LOC_Os01g10280	LOC_Os01g10280.1	phosphoribosylaminoimidazole carboxylase, chloroplast precursor, putative, expressed	gb|AK068172.1	Os01g0199900	5.78094	5.50196	5.73401	5.13813	5.12911	5.30699	-0.480894	1	1	1	1	3	Yes	1	1	1	3	Yes	TRUE	FALSE	FALSE
Os.14917.2.S1_at	LOC_Os01g10280	LOC_Os01g10280.1	phosphoribosylaminoimidazole carboxylase, chloroplast precursor, putative, expressed	gb|NM_188276.1	Os01g0199900	4.51461	4.43324	4.32697	4.20799	4.33717	4.41423	-0.105143	1	1	0	1	2	Yes	1	1	1	3	Yes	TRUE	FALSE	FALSE
Os.14917.2.S1_x_at	LOC_Os01g10280	LOC_Os01g10280.1	phosphoribosylaminoimidazole carboxylase, chloroplast precursor, putative, expressed	gb|NM_188276.1	Os01g0199900	5.09567	4.55701	4.55885	4.46395	4.48752	3.75478	-0.501759	1	0	1	0	1	_	1	1	1	3	Yes	FALSE	FALSE	TRUE
OsAffx.23184.1.S1_at	LOC_Os01g10300	LOC_Os01g10300.1	expressed protein	tigr|9629.m00980	#N/A	2.67947	2.67945	2.73699	2.69082	2.73482	2.78185	0.0371921	1	0	0	0	0	_	0	0	0	0	_	FALSE	FALSE	FALSE
OsAffx.1977.1.S1_x_at	LOC_Os01g10310	LOC_Os01g10310.1	expressed protein	gb|NM_188278.1	Os01g0200200	2.43158	2.45689	2.45515	2.45787	2.55362	2.45579	0.041217	1	0	0	0	0	_	0	0	0	0	_	FALSE	FALSE	FALSE
Os.26565.3.S1_at	LOC_Os01g10320	LOC_Os01g10320.1	class III HD-Zip protein 8, putative, expressed	gb|AK112091.1	Os01g0200300	2.64375	2.69279	2.73001	2.69411	2.74299	2.77389	0.0481431	1	0	0	0	0	_	0	0	0	0	_	FALSE	FALSE	FALSE
Os.6428.1.S1_at	LOC_Os01g10340	LOC_Os01g10340.1	expressed protein	gb|AK070272.1	Os01g0200400	3.07598	3.28319	2.69613	2.82664	2.87642	2.8313	-0.173646	1	1	1	1	3	Yes	1	1	1	3	Yes	TRUE	FALSE	FALSE
Os.35261.1.S1_at	LOC_Os01g10350	LOC_Os01g10350.1	MPPN domain containing protein, expressed	gb|AK068290.1	Os01g0200500	7.83561	7.99656	8.17839	6.77976	7.10708	6.89627	-1.07581	0	1	1	1	3	Yes	1	1	1	3	Yes	TRUE	FALSE	FALSE
Os.55837.1.S1_at	LOC_Os01g10370	LOC_Os01g10370.1	AP2 domain containing protein, expressed	gb|AK108873.1	Os01g0200600	4.3845	4.50093	3.92062	4.87456	4.60359	4.93553	0.535875	0.709655	1	1	1	3	Yes	1	1	1	3	Yes	TRUE	FALSE	FALSE
Os.50646.1.S1_s_at	LOC_Os01g10370	LOC_Os01g10370.1	AP2 domain containing protein, expressed	gb|AY339374.1	Os01g0200600	2.24929	2.34599	2.35802	2.3628	2.46113	2.38283	0.0844869	1	0	0	0	0	_	0	0	0	0	_	FALSE	FALSE	FALSE
Os.55837.1.S1_x_at	LOC_Os01g10370	LOC_Os01g10370.1	AP2 domain containing protein, expressed	gb|AK108873.1	Os01g0200600	2.22467	2.25256	2.24161	2.25296	2.24832	2.25941	0.0139471	1	1	0	1	2	Yes	1	1	0	2	Yes	TRUE	FALSE	FALSE
Os.7992.1.S1_a_at	LOC_Os01g10400	LOC_Os01g10400.1	expressed protein	gb|AF001396.1	Os01g0200700	11.9265	11.9694	11.927	10.8286	10.6171	11.2583	-1.03964	0	1	1	1	3	Yes	1	1	1	3	Yes	TRUE	FALSE	FALSE
OsAffx.22143.2.A1_at	LOC_Os01g10420	LOC_Os01g10420.1	expressed protein	tigr|9629.m00993	Os01g0200900	2.57779	2.57037	2.57205	2.56798	2.57223	2.57379	-0.00207052	1	0	0	0	0	_	0	0	0	0	_	FALSE	FALSE	FALSE
OsAffx.22143.2.S1_at	LOC_Os01g10420	LOC_Os01g10420.1	expressed protein	tigr|9629.m00993	Os01g0200900	2.25542	2.29891	2.29092	2.6649	2.29432	2.29944	0.1378	1	1	0	0	1	_	1	0	0	1	_	FALSE	FALSE	FALSE
Os.27867.1.S1_at	LOC_Os01g10430	LOC_Os01g10430.1	protein kinase family protein, putative, expressed	gb|NM_188289.1	Os01g0201000	5.40284	5.49123	5.31952	5.56742	5.47748	5.11474	-0.0179859	1	1	1	1	3	Yes	1	1	1	3	Yes	TRUE	FALSE	FALSE
Os.18296.1.S1_x_at	LOC_Os01g10440	LOC_Os01g10440.1	xylosyltransferase, putative, expressed	gb|C98975	Os01g0201100	3.11182	3.14336	3.21395	3.11694	3.42447	3.56079	0.211024	1	0	0	1	1	_	0	0	0	0	_	FALSE	FALSE	FALSE
Os.45991.1.S1_x_at	LOC_Os01g10440	LOC_Os01g10440.1	xylosyltransferase, putative, expressed	gb|CB663972	Os01g0201100	2.88075	2.86341	2.93434	3.08396	2.94631	2.99908	0.116949	1	0	0	0	0	_	0	0	0	0	_	FALSE	FALSE	FALSE
Os.7304.1.S1_at	LOC_Os01g10450	LOC_Os01g10450.2	protein kinase domain containing protein, expressed	gb|AK069537.1	Os01g0201200	4.07297	3.97839	3.40347	6.26481	6.81951	6.46103	2.69684	0	1	1	1	3	Yes	1	1	1	3	Yes	TRUE	FALSE	FALSE
OsAffx.1292.1.S1_at	LOC_Os01g10450	LOC_Os01g10450.2	protein kinase domain containing protein, expressed	gb|NM_188292.1	Os01g0201200	2.39816	2.56553	2.38935	2.39612	2.40112	2.40405	-0.0505797	1	1	1	0	2	Yes	1	1	0	2	Yes	TRUE	FALSE	FALSE
OsAffx.10996.1.A1_at	LOC_Os01g10460	LOC_Os01g10460.1	expressed protein	tigr|9629.m00999	Os01g0201300	2.74274	2.73943	2.91129	2.73796	3.00482	3.05991	0.136411	1	0	0	0	0	_	0	0	0	0	_	FALSE	FALSE	FALSE
Os.34717.1.S1_at	LOC_Os01g10470	LOC_Os01g10470.1	RALFL17 - Rapid ALkalinization Factor RALF family protein precursor, expressed	gb|AK070397.1	Os01g0201400	2.70961	2.7655	2.85508	2.76697	2.89718	2.93088	0.0882809	1	0	0	0	0	_	0	0	0	0	_	FALSE	FALSE	FALSE
OsAffx.22139.1.S1_at	LOC_Os01g10480	LOC_Os01g10480.1	plastocyanin-like domain containing protein, putative, expressed	tigr|9629.m01001	Os01g0201500	2.57281	2.52362	2.56278	2.54841	2.56912	2.61135	0.023223	1	0	0	0	0	_	0	0	0	0	_	FALSE	FALSE	FALSE
OsAffx.22139.1.S1_x_at	LOC_Os01g10480	LOC_Os01g10480.1	plastocyanin-like domain containing protein, putative, expressed	tigr|9629.m01001	Os01g0201500	2.63199	2.62549	2.65203	2.63476	2.64044	2.69996	0.0218845	1	0	0	0	0	_	0	0	0	0	_	FALSE	FALSE	FALSE
Os.50846.1.S1_s_at	LOC_Os01g10490	LOC_Os01g10490.1	keratin, type I cytoskeletal 9, putative, expressed	gb|AK058956.1	Os01g0201600	3.33493	6.36938	3.9477	3.07571	3.46576	3.84707	-1.08783	ND	0	0	0	0	_	1	1	1	3	Yes	FALSE	FALSE	TRUE
Os.53609.1.S1_s_at	LOC_Os01g10490	LOC_Os01g10490.1	keratin, type I cytoskeletal 9, putative, expressed	gb|AK073568.1	Os01g0201600	2.99789	5.46514	3.38596	2.93841	3.13548	3.24188	-0.844404	ND	0	0	0	0	_	1	0	1	2	Yes	FALSE	FALSE	TRUE
Os.320.2.S1_a_at	LOC_Os01g10504	LOC_Os01g10504.1	OsMADS3 - MADS-box family gene with MIKCc type-box, expressed	gb|AY553724.1	Os01g0201700	2.97816	2.99927	3.03417	3.01409	3.04676	3.13489	0.06138	1	0	0	0	0	_	0	0	0	0	_	FALSE	FALSE	FALSE
Os.23504.1.A1_at	LOC_Os01g10520	LOC_Os01g10520.1	expressed protein	gb|CA759818	Os01g0201800	2.64701	2.67759	2.8889	2.92599	3.07183	3.12182	0.302048	1	0	1	0	1	_	0	0	0	0	_	FALSE	FALSE	FALSE
Os.1288.1.S1_at	LOC_Os01g10530	LOC_Os01g10530.2	expressed protein	gb|AK106359.1	Os01g0201900	3.36486	2.65843	2.65422	2.60232	2.66401	2.66732	-0.24795	1	1	1	0	2	Yes	1	1	0	2	Yes	TRUE	FALSE	FALSE
OsAffx.23188.1.S1_at	LOC_Os01g10550	LOC_Os01g10550.1	DEFL35 - Defensin and Defensin-like DEFL family, expressed	gb|NM_188306.1	Os01g0202000	3.0902	3.13611	3.10711	3.06814	3.13923	3.16805	0.014	1	0	0	0	0	_	0	0	0	0	_	FALSE	FALSE	FALSE
OsAffx.23188.1.S1_x_at	LOC_Os01g10550	LOC_Os01g10550.1	DEFL35 - Defensin and Defensin-like DEFL family, expressed	gb|NM_188306.1	Os01g0202000	3.59206	3.60669	3.71428	3.61629	3.67211	3.73832	0.0378981	1	1	0	0	1	_	0	1	0	1	_	FALSE	FALSE	FALSE
Os.15198.1.S1_at	LOC_Os01g10580	LOC_Os01g10580.1	B-box zinc finger family protein, putative, expressed	gb|BM418675	Os01g0202500	9.85128	9.95706	9.9301	10.0014	9.98359	9.72582	-0.009204	1	1	1	1	3	Yes	1	1	1	3	Yes	TRUE	FALSE	FALSE
OsAffx.23189.1.S1_s_at	LOC_Os01g10590	LOC_Os01g10590.1	osFTL8 FT-Like8 homologous to Flowering Locus T gene; contains Pfam profile PF01161: Phosphatidylethanolamine-binding protein, expressed	gb|NM_188314.1	Os01g0202700	2.42698	2.38617	2.43223	3.0113	2.42766	2.43337	0.208984	1	0	0	0	0	_	0	0	0	0	_	FALSE	FALSE	FALSE
OsAffx.23189.2.S1_at	LOC_Os01g10590	LOC_Os01g10590.1	osFTL8 FT-Like8 homologous to Flowering Locus T gene; contains Pfam profile PF01161: Phosphatidylethanolamine-binding protein, expressed	tigr|9629.m01013	Os01g0202700	2.87272	3.09505	3.11886	3.08658	3.25373	3.28878	0.180821	1	1	0	0	1	_	0	0	0	0	_	FALSE	FALSE	FALSE
Os.45980.1.S1_s_at	LOC_Os01g10600	LOC_Os01g10600.1	aquaporin protein, putative, expressed	gb|NM_188316.1	Os01g0202800	3.39202	2.8905	2.65558	2.24943	2.25532	2.37354	-0.686608	0.00124531	0	0	0	0	_	1	1	1	3	Yes	FALSE	FALSE	TRUE
Os.45980.1.S1_at	LOC_Os01g10600	LOC_Os01g10600.1	aquaporin protein, putative, expressed	gb|NM_188316.1	Os01g0202800	2.21361	2.21334	2.21772	2.21224	2.22586	2.22917	0.00753155	1	0	0	0	0	_	0	0	0	0	_	FALSE	FALSE	FALSE
OsAffx.9949.1.S1_at	LOC_Os01g10600	LOC_Os01g10600.1	aquaporin protein, putative, expressed	gb|NM_188317.1	Os01g0202800	2.53406	2.53178	2.57413	2.53305	2.58547	2.56117	0.0132356	1	0	0	0	0	_	0	0	0	0	_	FALSE	FALSE	FALSE
Os.1302.1.S1_at	LOC_Os01g10610	LOC_Os01g10610.1	BES1/BZR1 homolog protein, putative, expressed	gb|AK067471.1	Os01g0203000	6.69876	7.37924	7.14415	6.48764	6.76095	6.70613	-0.422478	1	1	1	1	3	Yes	1	1	1	3	Yes	TRUE	FALSE	FALSE
Os.54635.1.S1_at	LOC_Os01g10630	LOC_Os01g10630.1	expressed protein	gb|AK106329.1	Os01g0203300	2.75146	2.70613	2.7961	2.65514	2.65014	2.37919	-0.189739	1	0	0	0	0	_	1	1	1	3	Yes	FALSE	FALSE	TRUE
Os.1305.1.S1_at	LOC_Os01g10640	LOC_Os01g10640.1	expressed protein	gb|AK120469.1	Os01g0203400	3.08981	3.15614	3.28094	3.15651	3.3745	3.23966	0.0812592	1	0	0	0	0	_	0	0	0	0	_	FALSE	FALSE	FALSE
OsAffx.1979.1.S1_x_at	LOC_Os01g10650	LOC_Os01g10650.1	hypothetical protein	tigr|9629.m01019	#N/A	2.76939	2.77103	2.61192	2.78308	2.76645	3.31195	0.236382	1	0	0	0	0	_	0	0	0	0	_	FALSE	FALSE	FALSE
OsAffx.23190.2.S1_at	LOC_Os01g10660	LOC_Os01g10660.1	expressed protein	tigr|9629.m01020	Os01g0203600	2.6247	2.59573	2.67254	2.69015	2.66318	2.70813	0.0561646	1	0	0	0	0	_	0	0	0	0	_	FALSE	FALSE	FALSE
OsAffx.23190.3.A1_at	LOC_Os01g10670	LOC_Os01g10670.1	expressed protein	tigr|9629.m01021	Os01g0203700	3.0353	2.93925	3.0125	2.96732	3.05292	3.11049	0.0478936	1	0	0	0	0	_	0	0	0	0	_	FALSE	FALSE	FALSE
OsAffx.23190.3.S1_s_at	LOC_Os01g10670	LOC_Os01g10670.1	expressed protein	tigr|9629.m01021	Os01g0203700	2.09764	2.09151	2.09892	2.09347	2.10395	2.13492	0.0147578	1	0	0	0	0	_	0	0	0	0	_	FALSE	FALSE	FALSE
OsAffx.23190.3.S1_x_at	LOC_Os01g10670	LOC_Os01g10670.1	expressed protein	tigr|9629.m01021	Os01g0203700	2.68882	2.67002	2.71904	2.67235	2.65927	2.70419	-0.0140192	1	0	0	0	0	_	0	0	0	0	_	FALSE	FALSE	FALSE
Os.33166.1.S1_at	LOC_Os01g10680	LOC_Os01g10680.1	GIL1, putative, expressed	gb|AK100265.1	Os01g0203800	4.27353	4.54875	4.7348	3.9859	4.22201	4.28153	-0.355877	1	1	1	1	3	Yes	1	1	1	3	Yes	TRUE	FALSE	FALSE
Os.24974.1.S1_a_at	LOC_Os01g10690	LOC_Os01g10690.1	POLD3 - Putative DNA polymerase delta complex subunit, expressed	gb|AK101188.1	Os01g0204000	5.04108	5.18464	4.88094	5.04351	5.0671	5.0769	0.0269531	1	1	1	1	3	Yes	1	1	1	3	Yes	TRUE	FALSE	FALSE
OsAffx.10999.1.S1_x_at	LOC_Os01g10700	LOC_Os01g10700.1	D-mannose binding lectin family protein, expressed	gb|NM_188329.1	Os01g0204100	2.4803	2.48281	2.55749	2.47	2.53974	2.53879	0.00931146	1	0	0	0	0	_	0	0	0	0	_	FALSE	FALSE	FALSE
OsAffx.23191.1.S1_at	LOC_Os01g10710	LOC_Os01g10710.1	receptor-like protein kinase, putative, expressed	tigr|9629.m01025	Os01g0204300	2.83474	2.84653	2.91382	2.83781	2.887	2.9054	0.0117062	1	0	0	0	0	_	0	0	0	0	_	FALSE	FALSE	FALSE
OsAffx.22126.1.S1_at	LOC_Os01g10740	LOC_Os01g10740.1	expressed protein	gb|NM_188333.1	Os01g0204600	2.81225	2.77463	3.24389	2.73776	2.74832	2.78053	-0.188049	1	0	0	0	0	_	1	1	1	3	Yes	FALSE	FALSE	TRUE
OsAffx.11001.1.A1_at	LOC_Os01g10760	LOC_Os01g10760.1	expressed protein	tigr|9629.m01030	Os01g0204800	2.32476	2.29918	2.31989	2.30713	2.32838	2.34275	0.0114745	1	0	0	0	0	_	0	0	0	0	_	FALSE	FALSE	FALSE
OsAffx.11001.1.S1_at	LOC_Os01g10760	LOC_Os01g10760.1	expressed protein	tigr|9629.m01030	Os01g0204800	2.24893	2.24785	2.26291	2.24956	2.27125	2.27661	0.0125798	1	0	0	0	0	_	0	0	0	0	_	FALSE	FALSE	FALSE
OsAffx.23193.1.S1_at	LOC_Os01g10780	LOC_Os01g10780.1	expressed protein	tigr|9629.m01032	Os01g0205000	2.55359	2.5197	2.58276	2.57724	2.6	2.5949	0.0386949	1	1	1	0	2	Yes	0	1	0	1	_	FALSE	TRUE	FALSE
Os.1402.1.S1_at	LOC_Os01g10790	LOC_Os01g10790.1	WD domain, G-beta repeat domain containing protein, expressed	gb|AK121987.1	Os01g0205100	5.72988	5.70321	5.37713	4.87394	5.1469	4.80719	-0.660731	0.00410627	1	1	1	3	Yes	1	1	1	3	Yes	TRUE	FALSE	FALSE
Os.28976.1.S1_at	LOC_Os01g10800	LOC_Os01g10800.1	pentatricopeptide, putative, expressed	gb|AK110817.1	Os01g0205200	2.85135	2.6765	2.62158	2.59667	2.633	2.61416	-0.10187	1	0	1	0	1	_	1	1	0	2	Yes	FALSE	FALSE	TRUE
OsAffx.11002.1.S1_at	LOC_Os01g10810	LOC_Os01g10810.1	rho termination factor, N-terminal domain containing protein, expressed	tigr|9629.m01035	Os01g0205300	2.7121	2.72184	2.79801	2.73954	3.0985	2.9216	0.175895	1	0	0	0	0	_	0	0	0	0	_	FALSE	FALSE	FALSE
Os.1404.1.S1_at	LOC_Os01g10820	LOC_Os01g10820.1	ribosomal protein L5, putative, expressed	gb|AK067763.1	Os01g0205500	10.5863	10.5923	10.7427	10.0921	10.0355	10.0981	-0.56522	0.231262	1	1	1	3	Yes	1	1	1	3	Yes	TRUE	FALSE	FALSE
Os.22640.1.A1_at	LOC_Os01g10830	LOC_Os01g10830.1	carnitine racemase like protein, putative, expressed	gb|AK067719.1	Os01g0205600	4.88596	4.97467	5.05513	4.68741	4.22877	4.47946	-0.506708	1	0	0	1	1	_	1	1	0	2	Yes	FALSE	FALSE	TRUE
Os.1406.1.S1_at	LOC_Os01g10850	LOC_Os01g10850.1	peroxidase precursor, putative, expressed	gb|AK060687.1	Os01g0205900	3.62161	3.36216	2.82824	5.23193	4.29869	4.94069	1.5531	0	1	0	0	1	_	0	0	0	0	_	FALSE	FALSE	FALSE
Os.1408.1.S1_at	LOC_Os01g10860	LOC_Os01g10860.1	expressed protein	gb|AK102840.1	Os01g0206200	6.26267	6.58434	6.59578	5.28797	5.90501	5.84822	-0.800529	3.89322e-06	1	1	1	3	Yes	1	1	1	3	Yes	TRUE	FALSE	FALSE
OsAffx.11003.1.S1_s_at	LOC_Os01g10870	LOC_Os01g10870.1	CAMK_KIN1/SNF1/Nim1_like.7 - CAMK includes calcium/calmodulin depedent protein kinases, expressed	gb|NM_188346.1	Os01g0206300	2.34129	2.32899	2.34059	2.3305	2.3546	2.36337	0.0125367	1	0	0	0	0	_	0	0	0	0	_	FALSE	FALSE	FALSE
OsAffx.11003.2.S1_at	LOC_Os01g10870	LOC_Os01g10870.1	CAMK_KIN1/SNF1/Nim1_like.7 - CAMK includes calcium/calmodulin depedent protein kinases, expressed	tigr|9629.m01041	Os01g0206300	2.42367	2.41995	2.44482	2.42365	2.47446	2.47245	0.0273713	1	0	0	0	0	_	0	0	0	0	_	FALSE	FALSE	FALSE
Os.1411.1.S1_at	LOC_Os01g10890	LOC_Os01g10890.1	CAMK_KIN1/SNF1/Nim1_like.8 - CAMK includes calcium/calmodulin depedent protein kinases, expressed	gb|AK065589.1	Os01g0206700	2.40749	2.39654	2.40456	2.39556	2.39499	2.42684	0.00293341	1	0	0	1	1	_	0	0	0	0	_	FALSE	FALSE	FALSE
Os.33454.1.S1_at	LOC_Os01g10900	LOC_Os01g10900.1	MRH1, putative, expressed	gb|AY332472.1	Os01g0206800	2.32203	2.32642	2.33366	2.31606	2.34311	2.3526	0.00988219	1	0	0	0	0	_	0	0	0	0	_	FALSE	FALSE	FALSE
OsAffx.11852.1.S1_x_at	LOC_Os01g10920	LOC_Os01g10920.1	peptide-N4-asparagine amidase A, putative, expressed	gb|NM_188351.1	Os01g0207100	2.21849	2.2173	2.23754	2.218	2.23768	2.24067	0.0076762	1	0	0	0	0	_	0	0	0	0	_	FALSE	FALSE	FALSE
OsAffx.11852.2.S1_at	LOC_Os01g10920	LOC_Os01g10920.1	peptide-N4-asparagine amidase A, putative, expressed	tigr|9629.m07443	Os01g0207100	2.71651	2.75997	2.82739	2.75905	2.91436	3.04237	0.137304	1	0	0	0	0	_	0	0	0	0	_	FALSE	FALSE	FALSE
Os.32657.1.S1_at	LOC_Os01g10930	LOC_Os01g10930.1	peptide-N4-asparagine amidase A, putative, expressed	gb|AK103341.1	Os01g0207200	2.827	3.01377	2.89933	2.78093	2.82778	2.83103	-0.100119	1	1	1	0	2	Yes	1	1	1	3	Yes	TRUE	FALSE	FALSE
Os.14564.1.S1_at	LOC_Os01g10950	LOC_Os01g10950.1	peptide-N4-asparagine amidase A, putative, expressed	gb|AK109337.2	Os01g0207400	2.36948	2.42592	2.3915	2.94538	2.5984	3.23577	0.530881	0.854175	1	1	0	2	Yes	0	0	0	0	_	FALSE	TRUE	FALSE
Os.34020.1.S1_at	LOC_Os01g10960	LOC_Os01g10960.1	peptide-N4-asparagine amidase A, putative, expressed	gb|AK073127.1	Os01g0207600	2.32456	2.34002	2.34771	2.34225	2.35065	2.35892	0.0131707	1	0	0	0	0	_	0	0	0	0	_	FALSE	FALSE	FALSE
Os.34020.2.S1_at	LOC_Os01g10960	LOC_Os01g10960.1	peptide-N4-asparagine amidase A, putative, expressed	gb|CB678541	Os01g0207600	2.49654	2.50339	2.52814	2.49865	2.51569	2.58653	0.024269	1	0	0	0	0	_	0	0	0	0	_	FALSE	FALSE	FALSE
OsAffx.22124.3.S1_s_at	LOC_Os01g10970	LOC_Os01g10970.1	auxin-induced protein 5NG4, putative, expressed	tigr|9629.m01052	Os01g0207700	3.57965	3.40167	3.56846	3.57548	3.69048	3.73846	0.151547	1	0	1	0	1	_	1	0	0	1	_	FALSE	FALSE	FALSE
OsAffx.22124.1.S1_at	LOC_Os01g10980	LOC_Os01g10980.1	auxin-induced protein 5NG4, putative, expressed	gb|NM_188358.1	Os01g0207900	2.90736	2.36252	2.79438	3.30124	3.57881	2.89564	0.570471	0.188133	0	0	0	0	_	0	0	0	0	_	FALSE	FALSE	FALSE
Os.30989.1.S1_at	LOC_Os01g10990	LOC_Os01g10990.1	integral membrane protein DUF6 containing protein, expressed	gb|AK108020.1	Os01g0208000	2.54404	2.53792	2.54889	2.53211	2.58105	2.60306	0.0284559	1	0	0	0	0	_	0	0	0	0	_	FALSE	FALSE	FALSE
Os.32162.1.S1_at	LOC_Os01g11010	LOC_Os01g11010.1	peptide-N4-asparagine amidase A, putative, expressed	gb|AK105750.1	Os01g0208400	2.63189	2.63471	2.69889	2.68321	2.71413	2.79318	0.0750077	1	0	0	0	0	_	0	0	0	0	_	FALSE	FALSE	FALSE
OsAffx.11005.1.S1_at	LOC_Os01g11020	LOC_Os01g11020.1	expressed protein	gb|NM_188366.1	#N/A	2.57983	2.57882	2.57849	3.54081	2.56875	2.62126	0.331226	ND	1	0	1	2	Yes	0	0	0	0	_	FALSE	TRUE	FALSE
Os.28458.1.S1_at	LOC_Os01g11040	LOC_Os01g11040.1	SCAR-like protein 2, putative, expressed	gb|AK104676.1	Os01g0208600	7.43917	7.50707	7.05589	6.82633	6.67539	6.75514	-0.581756	0.120005	1	1	1	3	Yes	1	1	1	3	Yes	TRUE	FALSE	FALSE
Os.27513.1.A1_a_at	LOC_Os01g11054	LOC_Os01g11054.1	phosphoenolpyruvate carboxylase, putative, expressed	gb|AK066635.1	Os01g0208700	3.45572	2.64305	2.63479	2.77042	2.51379	3.12069	-0.10955	1	0	0	0	0	_	0	1	0	1	_	FALSE	FALSE	FALSE
Os.27513.2.S1_at	LOC_Os01g11054	LOC_Os01g11054.1	phosphoenolpyruvate carboxylase, putative, expressed	gb|AK109734.1	Os01g0208700	2.27005	2.2705	2.28313	2.26561	2.29576	2.31902	0.0189033	1	0	0	0	0	_	0	0	0	0	_	FALSE	FALSE	FALSE
Os.17532.2.S1_s_at	LOC_Os01g11070	LOC_Os01g11070.1	Alg9-like mannosyltransferase protein, putative, expressed	gb|NM_188371.1	Os01g0209000	5.0316	4.79331	4.43183	3.82924	3.8512	4.52746	-0.682952	0.00147784	1	1	1	3	Yes	1	1	1	3	Yes	TRUE	FALSE	FALSE
Os.17532.1.S1_at	LOC_Os01g11070	LOC_Os01g11070.1	Alg9-like mannosyltransferase protein, putative, expressed	gb|AK103701.1	Os01g0209000	4.84759	5.09991	5.17523	5.18428	5.23377	5.48989	0.261738	1	1	1	1	3	Yes	1	1	1	3	Yes	TRUE	FALSE	FALSE
OsAffx.9938.1.S1_at	LOC_Os01g11080	LOC_Os01g11080.1	transposable element protein, putative, containing Pfam profile: PF03732, Retrotrans_gag, expressed	gb|NM_188372.1	Os01g0209100	2.55623	2.58927	2.58662	2.5919	2.5966	2.61176	0.0227116	1	0	0	0	0	_	0	0	0	0	_	FALSE	FALSE	FALSE
Os.11930.1.S1_at	LOC_Os01g11110	LOC_Os01g11110.2	14-3-3 protein, putative, expressed	gb|AK103145.1	Os01g0209200	4.88443	5.23371	4.97025	3.55673	3.57619	3.13742	-1.60601	0	1	1	0	2	Yes	1	1	1	3	Yes	TRUE	FALSE	FALSE
Os.27489.1.A1_at	LOC_Os01g11120	LOC_Os01g11120.1	CID11, putative, expressed	gb|AK103702.1	Os01g0209400	4.20357	3.86107	3.70039	4.29637	4.22586	4.26279	0.339998	1	1	1	0	2	Yes	1	1	0	2	Yes	TRUE	FALSE	FALSE
Os.27489.2.A1_x_at	LOC_Os01g11120	LOC_Os01g11120.1	CID11, putative, expressed	gb|NM_188374.1	Os01g0209400	4.52042	4.5082	4.49734	4.50659	4.50351	4.50513	-0.00357815	1	1	1	1	3	Yes	1	1	1	3	Yes	TRUE	FALSE	FALSE
Os.34147.1.S1_at	LOC_Os01g11130	LOC_Os01g11130.1	RNA recognition motif containing protein, putative, expressed	gb|AK072686.1	Os01g0209500	4.58065	4.54718	4.57767	4.63637	4.57666	4.58061	0.0293796	1	1	1	1	3	Yes	1	1	1	3	Yes	TRUE	FALSE	FALSE
Os.34147.2.S1_x_at	LOC_Os01g11130	LOC_Os01g11130.1	RNA recognition motif containing protein, putative, expressed	gb|NM_188377.1	Os01g0209500	2.86889	2.75689	2.70929	2.66401	2.7487	2.65919	-0.0877232	1	0	0	0	0	_	0	0	0	0	_	FALSE	FALSE	FALSE
Os.30473.1.S1_at	LOC_Os01g11150	LOC_Os01g11150.1	gibberellin 2-beta-dioxygenase, putative, expressed	gb|AK108802.1	Os01g0209700	4.63484	4.61206	5.34439	5.58796	5.63796	5.69539	0.776671	1.39688e-05	1	1	1	3	Yes	1	1	1	3	Yes	TRUE	FALSE	FALSE
Os.33762.1.S1_at	LOC_Os01g11160	LOC_Os01g11160.1	amino acid permease family protein, putative, expressed	gb|AK099094.1	Os01g0209800	2.88925	2.8968	2.89433	2.89813	2.943	3.03648	0.0657434	1	0	0	0	0	_	0	0	0	0	_	FALSE	FALSE	FALSE
OsAffx.9936.1.S1_at	LOC_Os01g11170	LOC_Os01g11170.1	expressed protein	gb|NM_188384.1	Os01g0210000	1.89916	1.89042	1.89357	1.88909	1.88919	1.93438	0.00983568	1	0	0	0	0	_	0	0	0	0	_	FALSE	FALSE	FALSE
OsAffx.9936.2.S1_at	LOC_Os01g11170	LOC_Os01g11170.1	expressed protein	tigr|9629.m01072	Os01g0210000	2.36104	2.35167	2.35918	2.35362	2.35887	2.36633	0.00230938	1	0	0	0	0	_	0	0	0	0	_	FALSE	FALSE	FALSE
OsAffx.23196.1.S1_at	LOC_Os01g11190	LOC_Os01g11190.1	expressed protein	tigr|9629.m01074	#N/A	2.51092	2.5111	2.54794	2.51245	2.57538	2.58236	0.0334124	1	0	0	0	0	_	0	0	0	0	_	FALSE	FALSE	FALSE
OsAffx.23197.1.S1_at	LOC_Os01g11200	LOC_Os01g11200.1	transforming protein myb, putative, expressed	tigr|9629.m01075	Os01g0210200	2.0662	2.0536	2.05809	2.05206	2.06089	2.06388	-0.000351149	1	0	0	0	0	_	0	0	0	0	_	FALSE	FALSE	FALSE
Os.31675.1.S1_at	LOC_Os01g11210	LOC_Os01g11210.1	expressed protein	gb|AK106937.1	Os01g0210300	2.52089	2.51025	2.5612	2.52329	2.57997	2.57334	0.0280848	1	0	0	0	0	_	0	0	0	0	_	FALSE	FALSE	FALSE
Os.31675.2.S1_x_at	LOC_Os01g11210	LOC_Os01g11210.1	expressed protein	gb|NM_188388.1	Os01g0210300	2.20251	2.19227	2.21131	2.20277	2.2327	2.22422	0.017869	1	0	0	0	0	_	0	0	0	0	_	FALSE	FALSE	FALSE
OsAffx.9933.1.S1_at	LOC_Os01g11220	LOC_Os01g11220.1	hydrolase, acting on carbon-nitrogen, putative, expressed	gb|NM_188389.1	Os01g0210400	2.91984	2.65143	2.7423	2.60916	2.6413	2.58204	-0.160355	1	0	0	0	0	_	0	0	0	0	_	FALSE	FALSE	FALSE
Os.9306.1.S1_at	LOC_Os01g11230	LOC_Os01g11230.1	SOUL heme-binding protein, putative, expressed	gb|AK068329.1	Os01g0210500	11.4806	11.3254	11.4876	10.4037	10.7162	10.6175	-0.852083	2.17002e-07	1	1	1	3	Yes	1	1	1	3	Yes	TRUE	FALSE	FALSE
Os.12788.1.S1_at	LOC_Os01g11240	LOC_Os01g11240.1	DUF538 domain containing protein, putative, expressed	gb|AK060099.1	Os01g0210600	11.4556	11.5208	11.577	11.0125	11.1607	11.4286	-0.317202	1	1	1	1	3	Yes	1	1	1	3	Yes	TRUE	FALSE	FALSE
Os.38354.1.S1_at	LOC_Os01g11250	LOC_Os01g11250.1	potassium channel KAT1, putative, expressed	gb|AK065938.1	Os01g0210700	2.82791	2.87175	2.97202	2.87271	2.99738	3.21914	0.139183	1	0	0	0	0	_	0	0	0	0	_	FALSE	FALSE	FALSE
Os.38354.1.S1_x_at	LOC_Os01g11250	LOC_Os01g11250.1	potassium channel KAT1, putative, expressed	gb|AK065938.1	Os01g0210700	2.73181	2.75532	2.8203	2.81032	2.83294	2.90648	0.0807685	1	0	0	0	0	_	0	0	0	0	_	FALSE	FALSE	FALSE
Os.38354.2.A1_x_at	LOC_Os01g11250	LOC_Os01g11250.1	potassium channel KAT1, putative, expressed	gb|CB680975	Os01g0210700	2.75867	2.77768	2.86602	2.81164	2.91071	2.95196	0.0906449	1	0	0	0	0	_	0	0	0	0	_	FALSE	FALSE	FALSE
Os.52800.1.S1_at	LOC_Os01g11260	LOC_Os01g11260.1	phospho-N-acetylmuramoyl-pentapeptide-transferase, putative, expressed	gb|AK069335.1	Os01g0210800	2.62736	3.08528	2.62353	2.61849	2.62428	2.62369	-0.156566	1	1	0	0	1	_	1	1	0	2	Yes	FALSE	FALSE	TRUE
Os.34503.1.S1_at	LOC_Os01g11270	LOC_Os01g11270.1	cytochrome P450, putative, expressed	gb|AK071150.1	Os01g0210900	2.22912	2.22789	2.24016	2.23492	2.2495	2.27592	0.0210562	1	0	0	0	0	_	0	0	0	0	_	FALSE	FALSE	FALSE
Os.48011.1.S1_at	LOC_Os01g11280	LOC_Os01g11280.1	cytochrome P450, putative, expressed	gb|NM_188396.1	Os01g0211000	1.63295	1.62403	1.61869	1.62212	1.62212	1.63996	0.00284513	1	0	0	1	1	_	0	0	0	0	_	FALSE	FALSE	FALSE
Os.43516.1.S1_at	LOC_Os01g11300	LOC_Os01g11300.1	cytochrome P450, putative, expressed	gb|NM_188398.1	Os01g0211200	2.29735	2.25929	2.36097	2.36193	2.40014	2.43524	0.0932348	1	0	0	0	0	_	0	0	0	0	_	FALSE	FALSE	FALSE
Os.37093.1.S1_at	LOC_Os01g11340	LOC_Os01g11340.1	cytochrome P450, putative, expressed	gb|AK060710.1	Os01g0211600	4.14571	4.32389	4.4342	4.9104	5.22788	5.21863	0.817704	1.51684e-06	1	1	1	3	Yes	1	1	1	3	Yes	TRUE	FALSE	FALSE
Os.33336.1.S1_at	LOC_Os01g11350	LOC_Os01g11350.1	bZIP transcription factor domain containing protein, expressed	gb|AK100944.1	Os01g0211800	2.54321	2.51663	2.5387	2.5368	2.55029	2.60787	0.0321386	1	0	0	0	0	_	0	0	0	0	_	FALSE	FALSE	FALSE
Os.36498.1.S1_at	LOC_Os01g11360	LOC_Os01g11360.1	expressed protein	gb|AK063245.1	Os01g0211900	2.94539	3.16229	2.98347	2.87009	2.92962	2.92813	-0.121105	1	0	0	0	0	_	0	1	1	2	Yes	FALSE	FALSE	TRUE
OsAffx.11007.1.S1_at	LOC_Os01g11360	LOC_Os01g11360.1	expressed protein	tigr|9629.m01091	Os01g0211900	2.88097	2.88428	3.01083	2.8858	2.92603	2.9095	-0.0182488	1	0	0	0	0	_	0	0	0	0	_	FALSE	FALSE	FALSE
Os.43507.1.A1_x_at	LOC_Os01g11370	LOC_Os01g11370.1	ATP-dependent RNA helicase, putative, expressed	gb|CB629825	Os01g0212100	6.92336	6.32477	6.47537	5.8808	5.83163	5.40794	-0.867708	8.74174e-08	1	1	1	3	Yes	1	1	1	3	Yes	TRUE	FALSE	FALSE
OsAffx.22116.1.S1_x_at	LOC_Os01g11390	LOC_Os01g11390.1	expressed protein	gb|NM_188412.1	Os01g0212200	2.35342	2.35658	2.36055	2.35836	2.37	2.40354	0.0204506	1	0	0	0	0	_	0	0	0	0	_	FALSE	FALSE	FALSE
Os.3916.1.S1_at	LOC_Os01g11400	LOC_Os01g11400.1	hypothetical protein	gb|AK065467.1	#N/A	2.63279	2.63667	2.66358	2.63557	2.67916	2.69837	0.026685	1	0	0	0	0	_	0	0	0	0	_	FALSE	FALSE	FALSE
Os.3917.2.S1_x_at	LOC_Os01g11414	LOC_Os01g11414.1	sodium/calcium exchanger protein, putative, expressed	gb|AU184757	Os01g0212400	3.17576	4.06216	3.18042	2.86926	2.39837	2.9332	-0.739168	9.65877e-05	0	0	1	1	_	1	1	1	3	Yes	FALSE	FALSE	TRUE
Os.3917.1.S1_s_at	LOC_Os01g11414	LOC_Os01g11414.1	sodium/calcium exchanger protein, putative, expressed	gb|AK066468.1	Os01g0212400	3.10475	3.27782	3.59672	3.03588	3.0611	3.08335	-0.26632	1	0	0	0	0	_	1	0	0	1	_	FALSE	FALSE	FALSE
Os.50336.1.S1_x_at	LOC_Os01g11430	LOC_Os01g11430.1	expressed protein	gb|AK120776.1	Os01g0212500	2.3207	2.33034	2.39215	2.31654	2.35232	2.38395	0.00321076	1	0	0	0	0	_	0	0	0	0	_	FALSE	FALSE	FALSE
Os.37798.1.S1_at	LOC_Os01g11460	LOC_Os01g11460.1	zinc finger, C3HC4 type domain containing protein, expressed	gb|AK108311.1	Os01g0212700	5.44373	5.91617	5.47383	7.13017	8.55632	8.15564	2.33613	ND	1	1	1	3	Yes	1	1	1	3	Yes	TRUE	FALSE	FALSE
OsAffx.1984.1.S1_at	LOC_Os01g11480	LOC_Os01g11480.1	zinc finger, C3HC4 type domain containing protein, expressed	tigr|9629.m01103	Os01g0213000	2.27343	2.28861	2.28838	2.28948	2.32984	2.30969	0.0261976	1	0	0	0	0	_	0	0	0	0	_	FALSE	FALSE	FALSE
OsAffx.11009.1.S1_at	LOC_Os01g11490	LOC_Os01g11490.1	zinc finger, C3HC4 type domain containing protein, expressed	tigr|9629.m01104	Os01g0213100	2.52714	2.52766	2.53638	2.54211	2.54526	2.55216	0.0161172	1	0	0	0	0	_	0	0	0	0	_	FALSE	FALSE	FALSE
OsAffx.23199.1.S1_at	LOC_Os01g11500	LOC_Os01g11500.1	zinc finger, C3HC4 type domain containing protein, expressed	gb|NM_188423.1	Os01g0213200	2.05788	2.04474	2.04651	2.04587	2.0425	2.0411	-0.00655495	1	0	0	0	0	_	0	0	0	0	_	FALSE	FALSE	FALSE
OsAffx.23200.1.S1_at	LOC_Os01g11510	LOC_Os01g11510.1	OsMADS91 - MADS-box family gene with M-beta type-box, expressed	tigr|9629.m01106	Os01g0213300	2.43857	2.53942	2.43139	2.41743	2.4369	2.44018	-0.0382888	1	0	0	0	0	_	0	0	0	0	_	FALSE	FALSE	FALSE
Os.7731.1.S1_at	LOC_Os01g11520	LOC_Os01g11520.1	RING-H2 finger protein, putative, expressed	gb|AK068075.1	Os01g0213400	2.95901	3.32982	3.12754	3.03233	3.38481	3.5883	0.196358	1	1	0	0	1	_	1	1	0	2	Yes	FALSE	FALSE	TRUE
Os.2066.1.S1_a_at	LOC_Os01g11550	LOC_Os01g11550.1	TCP family transcription factor, putative, expressed	gb|AB071805.1	Os01g0213800	2.41317	2.41382	2.42182	2.41727	2.54141	2.44337	0.0510773	1	0	0	0	0	_	0	0	0	0	_	FALSE	FALSE	FALSE
Os.2066.2.S1_x_at	LOC_Os01g11550	LOC_Os01g11550.1	TCP family transcription factor, putative, expressed	gb|NM_188429.1	Os01g0213800	2.48971	2.47799	2.47339	2.48333	2.48419	2.49751	0.00797902	1	0	0	0	0	_	1	0	0	1	_	FALSE	FALSE	FALSE
OsAffx.1895.1.S1_at	LOC_Os01g11550	LOC_Os01g11550.1	TCP family transcription factor, putative, expressed	tigr|9629.m01109	Os01g0213800	2.46401	2.46703	2.4891	2.48356	2.5507	2.52599	0.0467017	1	0	0	0	0	_	0	0	0	0	_	FALSE	FALSE	FALSE
OsAffx.23202.1.S1_x_at	LOC_Os01g11580	LOC_Os01g11580.1	bromodomain containing protein, expressed	tigr|9629.m01113	Os01g0214300	6.56399	6.5476	6.50023	6.07864	6.07178	5.68108	-0.593442	0.0746925	1	1	1	3	Yes	1	1	1	3	Yes	TRUE	FALSE	FALSE
Os.37125.2.S1_x_at	LOC_Os01g11580	LOC_Os01g11580.1	bromodomain containing protein, expressed	gb|NM_188433.1	Os01g0214300	4.30892	4.88855	4.34015	4.12833	4.44079	4.03193	-0.312192	1	1	1	0	2	Yes	1	1	1	3	Yes	TRUE	FALSE	FALSE
Os.18774.1.S1_s_at	LOC_Os01g11590	LOC_Os01g11590.2	uncharacterized protein HI0077, putative, expressed	gb|CB659772	Os01g0214400	4.07773	4.39178	4.94973	3.17664	3.2177	2.68685	-1.44601	0	1	1	0	2	Yes	1	1	1	3	Yes	TRUE	FALSE	FALSE
Os.43491.1.S1_x_at	LOC_Os01g11620	LOC_Os01g11620.1	GDSL-like lipase/acylhydrolase, putative, expressed	gb|CA763435	Os01g0214600	4.39143	4.43437	4.12154	6.66327	7.06394	6.67535	2.48508	0	1	1	1	3	Yes	1	1	1	3	Yes	TRUE	FALSE	FALSE
OsAffx.11011.1.S1_at	LOC_Os01g11640	LOC_Os01g11640.1	expressed protein	tigr|9629.m01120	#N/A	2.43513	2.42866	2.44821	2.44251	2.46903	2.48467	0.0280686	1	0	0	0	0	_	0	0	0	0	_	FALSE	FALSE	FALSE
Os.3850.1.S1_a_at	LOC_Os01g11650	LOC_Os01g11650.1	GDSL-like lipase/acylhydrolase, putative, expressed	gb|AK065001.1	Os01g0214800	4.95197	5.14157	4.99784	5.04194	5.03918	5.14694	0.0455594	1	1	1	1	3	Yes	1	1	1	3	Yes	TRUE	FALSE	FALSE
Os.3850.3.S1_at	LOC_Os01g11650	LOC_Os01g11650.1	GDSL-like lipase/acylhydrolase, putative, expressed	gb|AK069801.1	Os01g0214800	2.60834	2.59094	2.61763	2.58829	2.6354	2.67506	0.0272831	1	0	0	0	0	_	0	0	0	0	_	FALSE	FALSE	FALSE
Os.33387.1.S1_at	LOC_Os01g11660	LOC_Os01g11660.1	GDSL-like lipase/acylhydrolase, putative, expressed	gb|AK100754.1	Os01g0215000	2.45386	2.48543	2.48261	2.47512	2.49262	2.49066	0.0121646	1	0	0	0	0	_	0	0	0	0	_	FALSE	FALSE	FALSE
Os.45963.1.S1_at	LOC_Os01g11670	LOC_Os01g11670.1	OsSCP2 - Putative Serine Carboxypeptidase homologue, expressed	gb|CB622963	#N/A	2.62613	2.64493	2.69774	2.7034	2.71176	2.7423	0.0628844	1	0	0	0	0	_	0	0	0	0	_	FALSE	FALSE	FALSE
OsAffx.22111.1.S1_x_at	LOC_Os01g11690	LOC_Os01g11690.1	expressed protein	gb|NM_188442.1	#N/A	2.16909	2.16003	2.16744	2.16117	2.16768	2.12949	-0.0127423	1	0	0	0	0	_	0	0	0	0	_	FALSE	FALSE	FALSE
Os.32925.1.S1_at	LOC_Os01g11700	LOC_Os01g11700.1	GDSL-like lipase/acylhydrolase, putative, expressed	gb|AK102384.1	Os01g0215500	2.74931	2.79079	2.80867	2.81252	2.89091	2.94292	0.0991917	1	0	0	0	0	_	0	0	0	0	_	FALSE	FALSE	FALSE
Os.32925.2.S1_at	LOC_Os01g11700	LOC_Os01g11700.1	GDSL-like lipase/acylhydrolase, putative, expressed	gb|NM_188443.1	Os01g0215500	2.5106	2.54217	2.60528	2.53686	2.579	2.69754	0.0517808	1	0	0	0	0	_	0	0	0	0	_	FALSE	FALSE	FALSE
Os.32925.2.S1_x_at	LOC_Os01g11700	LOC_Os01g11700.1	GDSL-like lipase/acylhydrolase, putative, expressed	gb|NM_188443.1	Os01g0215500	2.3947	2.39525	2.40687	2.39746	2.42846	2.56615	0.0650831	1	0	0	0	0	_	0	0	0	0	_	FALSE	FALSE	FALSE
OsAffx.22109.1.S1_at	LOC_Os01g11704	LOC_Os01g11704.1	hypothetical protein	gb|NM_188445.1	#N/A	2.57981	2.58093	2.62099	2.57729	2.63708	2.63438	0.0223405	1	0	0	0	0	_	0	0	0	0	_	FALSE	FALSE	FALSE
Os.10533.1.S1_at	LOC_Os01g11710	LOC_Os01g11710.1	GDSL-like lipase/acylhydrolase, putative, expressed	gb|AK061118.1	Os01g0215700	3.753	3.7647	4.07911	3.31208	2.69186	3.44594	-0.715639	0.000310161	0	0	0	0	_	1	0	1	2	Yes	FALSE	FALSE	TRUE
OsAffx.22108.1.S1_at	LOC_Os01g11720	LOC_Os01g11720.1	transposable element protein, putative, containing Pfam profile: PF03004, Transposase_24, expressed	gb|NM_188449.1	Os01g0215800	2.20525	2.20383	2.19631	2.19438	2.19941	2.22282	0.00374072	1	0	0	0	0	_	0	0	0	0	_	FALSE	FALSE	FALSE
OsAffx.9919.1.S1_at	LOC_Os01g11720	LOC_Os01g11720.1	transposable element protein, putative, containing Pfam profile: PF03004, Transposase_24, expressed	gb|NM_188450.1	Os01g0215800	2.51002	2.50803	2.56443	2.51129	2.5385	2.56558	0.0109627	1	0	0	0	0	_	0	0	0	0	_	FALSE	FALSE	FALSE
Os.12340.1.S1_at	LOC_Os01g11730	LOC_Os01g11730.1	GDSL-like lipase/acylhydrolase, putative, expressed	gb|AK058429.1	Os01g0216000	2.52796	2.57342	2.5931	2.58734	2.63307	2.67677	0.0675684	1	0	0	0	0	_	0	0	0	0	_	FALSE	FALSE	FALSE
Os.31301.1.S1_at	LOC_Os01g11740	LOC_Os01g11740.1	GDSL-like lipase/acylhydrolase, putative, expressed	gb|AK107557.1	Os01g0216300	2.78545	2.73969	2.83589	2.83178	2.87667	2.85922	0.0688791	1	0	0	0	0	_	0	0	0	0	_	FALSE	FALSE	FALSE
OsAffx.11013.2.S1_s_at	LOC_Os01g11780	LOC_Os01g11780.1	expressed protein	tigr|9629.m01135	Os01g0216700	2.47528	2.49401	2.50625	2.49368	2.51693	2.60661	0.0472294	1	0	0	0	0	_	0	0	0	0	_	FALSE	FALSE	FALSE
OsAffx.22107.4.S1_at	LOC_Os01g11790	LOC_Os01g11790.1	GDSL-like lipase/acylhydrolase, putative, expressed	tigr|9629.m01136	Os01g0216900	2.5518	2.53136	2.53988	2.53362	2.55641	2.56542	0.0108055	1	0	0	0	0	_	0	0	0	0	_	FALSE	FALSE	FALSE
Os.3875.1.S1_at	LOC_Os01g11810	LOC_Os01g11810.1	powdery mildew resistant protein 5, putative, expressed	gb|AK070775.1	Os01g0217000	2.22413	2.22814	2.23863	2.2369	2.30912	2.62764	0.16092	1	0	0	0	0	_	0	0	0	0	_	FALSE	FALSE	FALSE
Os.47366.1.A1_x_at	LOC_Os01g11810	LOC_Os01g11810.1	powdery mildew resistant protein 5, putative, expressed	gb|BX898258	Os01g0217000	2.76388	2.75116	2.87107	2.76451	2.7482	2.74898	-0.0414753	1	0	0	0	0	_	0	1	0	1	_	FALSE	FALSE	FALSE
Os.53712.1.S1_x_at	LOC_Os01g11820	LOC_Os01g11820.1	expressed protein	gb|AK099424.1	Os01g0217100	2.56259	2.41397	2.58848	2.57251	2.59881	2.80851	0.138264	1	0	0	0	0	_	0	1	0	1	_	FALSE	FALSE	FALSE
Os.681.1.S1_x_at	LOC_Os01g11860	LOC_Os01g11860.1	DJ-1 family protein, putative, expressed	gb|AK063270.1	Os01g0217500	3.14164	3.43719	3.27568	3.03964	3.23139	3.48648	-0.0323298	1	0	0	0	0	_	1	0	0	1	_	FALSE	FALSE	FALSE
Os.681.2.S1_x_at	LOC_Os01g11860	LOC_Os01g11860.1	DJ-1 family protein, putative, expressed	gb|NM_188468.1	Os01g0217500	2.5917	2.75004	2.72649	2.72568	2.72795	2.88868	0.0913609	1	0	0	0	0	_	1	0	0	1	_	FALSE	FALSE	FALSE
Os.681.1.S1_at	LOC_Os01g11860	LOC_Os01g11860.1	DJ-1 family protein, putative, expressed	gb|AK063270.1	Os01g0217500	3.65694	3.85369	4.26569	3.56022	3.6776	5.37734	0.279611	ND	0	0	1	1	_	1	1	1	3	Yes	FALSE	FALSE	TRUE
Os.26823.1.S1_at	LOC_Os01g11880	LOC_Os01g11880.1	DJ-1 family protein, putative, expressed	gb|AK100463.1	Os01g0217800	7.95371	7.8675	8.11571	7.92734	7.55945	7.57191	-0.292742	1	1	1	1	3	Yes	1	1	1	3	Yes	TRUE	FALSE	FALSE
Os.15968.1.S1_at	LOC_Os01g11900	LOC_Os01g11900.1	hhH-GPD superfamily base excision DNA repair protein, expressed	gb|BI800881	Os01g0217900	7.67088	7.28715	6.853	6.73544	6.56549	6.91366	-0.532141	0.815262	1	1	1	3	Yes	1	1	1	3	Yes	TRUE	FALSE	FALSE
Os.26488.1.S1_at	LOC_Os01g11910	LOC_Os01g11910.1	basic helix-loop-helix, putative, expressed	gb|AK068593.1	Os01g0218100	3.01143	3.01031	3.70612	4.67134	4.76128	4.33966	1.34814	0	1	1	1	3	Yes	1	1	1	3	Yes	TRUE	FALSE	FALSE
Os.43464.1.S1_at	LOC_Os01g11920	LOC_Os01g11920.1	retrotransposon protein, putative, unclassified, expressed	gb|NM_188476.1	Os01g0218200	4.81939	5.04303	4.95197	4.63908	4.76855	4.93543	-0.157108	1	1	1	0	2	Yes	1	1	1	3	Yes	TRUE	FALSE	FALSE
Os.30557.1.S1_at	LOC_Os01g11940	LOC_Os01g11940.1	osFTL1 FT-Like1 homologous to Flowering Locus T gene; contains Pfam profile PF01161: Phosphatidylethanolamine-binding protein, expressed	gb|AK072979.1	Os01g0218500	2.35524	2.34105	2.37453	2.35799	2.37716	2.39794	0.0207532	1	0	0	0	0	_	0	0	0	0	_	FALSE	FALSE	FALSE
Os.30557.2.S1_x_at	LOC_Os01g11940	LOC_Os01g11940.1	osFTL1 FT-Like1 homologous to Flowering Locus T gene; contains Pfam profile PF01161: Phosphatidylethanolamine-binding protein, expressed	gb|AK108673.1	Os01g0218500	2.58192	2.57881	2.58576	2.56434	2.59296	2.59515	0.00198443	1	0	0	0	0	_	0	0	0	0	_	FALSE	FALSE	FALSE
Os.26825.1.S1_at	LOC_Os01g11946	LOC_Os01g11946.1	ABC transporter, ATP-binding protein, putative, expressed	gb|AK064992.1	Os01g0218700	6.5285	6.05043	5.89841	6.03455	5.91698	5.87294	-0.217625	1	1	1	1	3	Yes	1	1	1	3	Yes	TRUE	FALSE	FALSE
Os.26825.2.S1_x_at	LOC_Os01g11946	LOC_Os01g11946.1	ABC transporter, ATP-binding protein, putative, expressed	gb|NM_188480.1	Os01g0218700	5.29753	4.8926	4.62021	4.64023	4.68932	4.31189	-0.389632	1	1	1	1	3	Yes	1	1	1	3	Yes	TRUE	FALSE	FALSE
Os.50353.1.S1_at	LOC_Os01g11952	LOC_Os01g11952.1	histone-lysine N-methyltransferase ATX5, putative, expressed	gb|AK120836.1	Os01g0218800	6.25321	5.30577	4.948	5.45768	5.37874	5.16834	-0.167405	ND	1	1	1	3	Yes	1	1	1	3	Yes	TRUE	FALSE	FALSE
Os.16133.1.S1_at	LOC_Os01g11960	LOC_Os01g11960.1	histone-lysine N-methyltransferase ATX5, putative, expressed	gb|AK065476.1	Os01g0218900	9.62245	9.20378	9.28947	8.88121	8.8015	8.61163	-0.607119	0.042406	1	1	1	3	Yes	1	1	1	3	Yes	TRUE	FALSE	FALSE
Os.43459.1.S1_at	LOC_Os01g11980	LOC_Os01g11980.1	SFT2, putative, expressed	gb|CF291795	Os01g0219100	5.31768	5.51945	5.28131	4.82281	4.87526	4.4053	-0.67169	0.00249055	1	1	1	3	Yes	1	1	1	3	Yes	TRUE	FALSE	FALSE
Os.30623.1.S1_at	LOC_Os01g11990	LOC_Os01g11990.1	expressed protein	gb|AK108579.1	Os01g0219200	2.59718	2.59548	2.55974	2.59845	2.61512	2.61878	0.0266502	1	0	0	0	0	_	0	0	0	0	_	FALSE	FALSE	FALSE
Os.5066.1.S1_at	LOC_Os01g12000	LOC_Os01g12000.1	expressed protein	gb|AK073193.1	Os01g0219300	4.51929	4.27977	4.15734	2.521	2.50546	2.51835	-1.80386	0	0	0	0	0	_	1	1	1	3	Yes	FALSE	FALSE	TRUE
OsAffx.23211.1.S1_at	LOC_Os01g12010	LOC_Os01g12010.1	hypothetical protein	tigr|9629.m01161	#N/A	2.58089	2.68042	2.76249	2.67072	2.74918	2.78559	0.0605601	1	0	0	0	0	_	0	0	0	0	_	FALSE	FALSE	FALSE
Os.37822.2.S1_at	LOC_Os01g12020	LOC_Os01g12020.1	LTPL18 - Protease inhibitor/seed storage/LTP family protein precursor, expressed	gb|AK106863.1	Os01g0219500	2.53342	2.92673	2.81211	3.66634	3.0829	2.8685	0.448493	1	1	0	1	2	Yes	1	1	1	3	Yes	TRUE	FALSE	FALSE
Os.32667.1.S1_at	LOC_Os01g12070	LOC_Os01g12070.1	endoglucanase precursor, putative, expressed	gb|AK103304.1	Os01g0220100	2.84229	2.88283	2.99635	2.87736	3.04081	3.10314	0.0999498	1	0	0	0	0	_	0	0	0	0	_	FALSE	FALSE	FALSE
Os.32667.2.S1_x_at	LOC_Os01g12070	LOC_Os01g12070.1	endoglucanase precursor, putative, expressed	gb|NM_188491.1	Os01g0220100	2.27409	2.12683	2.26545	2.26295	2.27424	2.26731	0.0460427	1	0	0	0	0	_	0	0	0	0	_	FALSE	FALSE	FALSE
Os.12263.1.S1_at	LOC_Os01g12080	LOC_Os01g12080.1	plant-specific domain TIGR01589 family protein, putative, expressed	gb|BI811697	Os01g0220200	5.8653	5.27659	5.15167	4.98138	4.63952	4.89127	-0.5938	0.0736054	1	1	1	3	Yes	1	1	1	3	Yes	TRUE	FALSE	FALSE
Os.3494.1.S1_at	LOC_Os01g12090	LOC_Os01g12090.1	ribosomal protein S6 family protein, putative, expressed	gb|AK105167.1	Os01g0220300	9.66031	9.8389	9.81114	8.83352	8.64325	8.58505	-1.08284	0	1	1	1	3	Yes	1	1	1	3	Yes	TRUE	FALSE	FALSE
Os.54460.1.A1_at	LOC_Os01g12100	LOC_Os01g12100.1	expressed protein	gb|AK105221.1	Os01g0220400	5.48852	5.59203	5.68788	6.96758	6.88211	6.51913	1.20013	0	1	1	1	3	Yes	1	1	1	3	Yes	TRUE	FALSE	FALSE
OsAffx.22100.1.S1_x_at	LOC_Os01g12100	LOC_Os01g12100.1	expressed protein	tigr|9629.m01171	Os01g0220400	2.97638	2.82183	2.82401	3.49205	3.32352	3.41116	0.534836	0.737645	1	1	1	3	Yes	0	1	1	2	Yes	TRUE	FALSE	FALSE
Os.3496.1.S1_at	LOC_Os01g12110	LOC_Os01g12110.1	expressed protein	gb|AU090461	Os01g0220500	2.59317	2.5681	2.67172	2.57275	2.62963	2.66639	0.0119227	1	0	0	0	0	_	0	0	0	0	_	FALSE	FALSE	FALSE
Os.27838.1.S1_at	LOC_Os01g12130	LOC_Os01g12130.1	nodulin MtN3 family protein, putative, expressed	gb|NM_188501.1	Os01g0220700	2.26743	2.25334	2.28048	2.25596	2.26895	2.27186	-0.00149203	1	1	0	0	1	_	1	1	0	2	Yes	FALSE	FALSE	TRUE
OsAffx.9910.1.S1_x_at	LOC_Os01g12140	LOC_Os01g12140.1	expressed protein	tigr|9629.m01175	Os01g0220800	2.42116	2.43351	2.44508	2.42475	2.45862	2.43373	0.00578748	1	0	0	0	0	_	0	0	0	0	_	FALSE	FALSE	FALSE
OsAffx.32171.1.S1_x_at	LOC_Os01g12150	LOC_Os01g12150.1	expressed protein	tigr|9629.m01176	Os01g0220900	2.87738	2.86528	2.91334	2.85832	2.86722	2.87322	-0.0190799	1	0	0	0	0	_	0	0	0	0	_	FALSE	FALSE	FALSE
Os.34283.2.S1_x_at	LOC_Os01g12160	LOC_Os01g12160.1	OsGH3.3 - Probable indole-3-acetic acid-amido synthetase, expressed	gb|AK120515.1	Os01g0221100	2.28262	2.2827	2.28595	2.28798	2.29208	2.32381	0.0175303	1	0	0	0	0	_	0	1	0	1	_	FALSE	FALSE	FALSE
Os.34283.3.S1_at	LOC_Os01g12160	LOC_Os01g12160.1	OsGH3.3 - Probable indole-3-acetic acid-amido synthetase, expressed	gb|NM_188503.1	Os01g0221100	2.39932	2.38305	2.36985	2.59321	2.40283	2.43869	0.0941712	1	0	0	0	0	_	0	0	0	0	_	FALSE	FALSE	FALSE
Os.33971.1.S1_at	LOC_Os01g12180	LOC_Os01g12180.1	expressed protein	gb|AK073330.1	Os01g0221300	6.22722	6.25731	6.23722	5.68862	5.44989	4.71046	-0.957594	3.47979e-10	1	1	1	3	Yes	1	1	1	3	Yes	TRUE	FALSE	FALSE
Os.47598.1.S1_at	LOC_Os01g12190	LOC_Os01g12190.1	expressed protein	gb|BX900870	Os01g0221400	4.53663	4.55386	4.77369	5.9838	6.05092	5.88361	1.35138	0	1	1	1	3	Yes	1	1	1	3	Yes	TRUE	FALSE	FALSE
Os.3507.1.S1_at	LOC_Os01g12200	LOC_Os01g12200.1	expressed protein	gb|AK063996.1	Os01g0221500	8.25934	8.27395	8.3505	8.54118	8.384	8.16623	0.0692107	1	1	1	1	3	Yes	1	1	1	3	Yes	TRUE	FALSE	FALSE
OsAffx.9908.1.S1_at	LOC_Os01g12200	LOC_Os01g12200.1	expressed protein	gb|NM_188507.1	Os01g0221500	3.06358	3.07196	3.11454	3.08132	3.10591	3.1389	0.0253494	1	0	0	0	0	_	0	0	0	0	_	FALSE	FALSE	FALSE
OsAffx.9908.1.S1_x_at	LOC_Os01g12200	LOC_Os01g12200.1	expressed protein	gb|NM_188507.1	Os01g0221500	6.41557	6.45171	6.43556	6.73248	6.6328	6.27979	0.114073	1	1	1	1	3	Yes	1	1	1	3	Yes	TRUE	FALSE	FALSE
Os.26807.1.S1_at	LOC_Os01g12210	LOC_Os01g12210.1	aluminum-activated malate transporter, putative, expressed	gb|CB618460	Os01g0221600	2.96108	2.97331	2.80168	3.29229	2.98761	2.80246	0.11543	1	1	1	0	2	Yes	1	1	0	2	Yes	TRUE	FALSE	FALSE
OsAffx.1987.1.S1_at	LOC_Os01g12220	LOC_Os01g12220.1	uncharacterized protein family UPF0016 domain containing protein, expressed	tigr|9629.m01184	Os01g0221700	2.44332	2.44824	2.46804	2.44153	2.48391	2.49656	0.0207994	1	0	0	0	0	_	0	0	0	0	_	FALSE	FALSE	FALSE
Os.43450.1.S1_at	LOC_Os01g12230	LOC_Os01g12230.1	peptidase C45, acyl-coenzyme A/6-aminopenicillanic acid acyl-transferase, putative, expressed	gb|NM_188509.1	Os01g0221900	2.55988	2.55303	2.54128	2.66964	2.57616	2.57411	0.0552414	1	0	0	0	0	_	0	0	0	0	_	FALSE	FALSE	FALSE
OsAffx.1988.1.S1_at	LOC_Os01g12240	LOC_Os01g12240.1	hypothetical protein	tigr|9629.m01186	#N/A	2.58327	2.6223	2.6188	2.62348	2.63092	2.64038	0.0234681	1	0	0	0	0	_	1	0	0	1	_	FALSE	FALSE	FALSE
Os.36177.1.S1_at	LOC_Os01g12250	LOC_Os01g12250.1	expressed protein	gb|AK064262.1	Os01g0222300	2.32764	2.3275	2.37102	2.32017	2.35152	2.36586	0.00379997	1	0	0	0	0	_	0	0	0	0	_	FALSE	FALSE	FALSE
Os.3748.1.S1_at	LOC_Os01g12260	LOC_Os01g12260.1	vacuolar ATP synthase subunit E, putative, expressed	gb|AK072778.1	Os01g0222500	3.07199	3.00539	3.13429	3.67048	3.14337	3.14519	0.249124	1	1	1	0	2	Yes	1	1	1	3	Yes	TRUE	FALSE	FALSE
Os.3749.1.S1_at	LOC_Os01g12270	LOC_Os01g12270.1	expressed protein	gb|AK121276.1	Os01g0222600	4.55193	4.41675	4.48734	4.5471	4.51616	3.70336	-0.229802	1	1	1	1	3	Yes	1	1	1	3	Yes	TRUE	FALSE	FALSE
Os.17038.1.S1_at	LOC_Os01g12280	LOC_Os01g12280.1	hAT dimerisation domain-containing protein, putative, expressed	gb|AK101946.1	Os01g0222700	3.1996	3.29332	2.90062	3.2815	3.21238	3.16108	0.0871399	1	0	0	0	0	_	1	1	0	2	Yes	FALSE	FALSE	TRUE
Os.17038.2.S1_x_at	LOC_Os01g12280	LOC_Os01g12280.1	hAT dimerisation domain-containing protein, putative, expressed	gb|AK068883.1	Os01g0222700	4.09758	3.49908	3.88041	4.41485	4.05978	3.72804	0.24187	1	1	1	1	3	Yes	1	1	1	3	Yes	TRUE	FALSE	FALSE
OsAffx.22097.1.S1_at	LOC_Os01g12290	LOC_Os01g12290.1	S-locus lectin protein kinase family protein, putative, expressed	tigr|9629.m01192	Os01g0222800	3.12348	2.91804	2.97738	2.8707	2.98762	2.99956	-0.0536752	1	0	0	0	0	_	0	0	0	0	_	FALSE	FALSE	FALSE
Os.53214.1.S1_at	LOC_Os01g12304	LOC_Os01g12304.1	esterase, putative, expressed	gb|AK071394.1	Os01g0223000	2.30743	2.30023	2.31297	2.29951	2.32333	2.30967	0.00396011	1	0	0	0	0	_	0	1	0	1	_	FALSE	FALSE	FALSE
Os.3754.1.S1_at	LOC_Os01g12320	LOC_Os01g12320.1	GDSL-like lipase/acylhydrolase, putative, expressed	gb|AK067352.1	Os01g0223200	2.53461	3.25373	2.56084	2.45	2.48633	2.60803	-0.268276	1	0	0	0	0	_	1	0	0	1	_	FALSE	FALSE	FALSE
Os.31624.1.S1_at	LOC_Os01g12330	LOC_Os01g12330.1	expressed protein	gb|AK107015.1	Os01g0223300	2.82743	2.79284	2.8118	2.91019	2.81141	2.81435	0.0346253	1	0	0	0	0	_	0	0	0	0	_	FALSE	FALSE	FALSE
Os.31624.2.S1_x_at	LOC_Os01g12330	LOC_Os01g12330.1	expressed protein	gb|NM_188522.1	Os01g0223300	2.52549	2.51006	2.50408	2.50933	2.53767	2.52611	0.0111598	1	0	0	0	0	_	0	0	0	0	_	FALSE	FALSE	FALSE
Os.28972.1.S1_at	LOC_Os01g12390	LOC_Os01g12390.1	inactive receptor kinase At2g26730 precursor, putative, expressed	gb|AK110821.1	Os01g0223600	3.55292	4.06947	3.40624	4.27343	3.89029	4.49528	0.543459	0.53393	1	1	1	3	Yes	1	1	1	3	Yes	TRUE	FALSE	FALSE
Os.27052.1.S1_at	LOC_Os01g12400	LOC_Os01g12400.2	S-locus lectin protein kinase family protein, putative, expressed	gb|AK067417.1	Os01g0223700	4.90607	3.7418	3.69968	4.06262	3.28463	2.98965	-0.670215	ND	0	0	0	0	_	1	1	1	3	Yes	FALSE	FALSE	TRUE
Os.33112.1.S1_at	LOC_Os01g12420	LOC_Os01g12420.1	receptor-like protein kinase, putative, expressed	gb|AK101712.1	Os01g0223900	2.75981	2.64323	2.58761	2.56928	2.86191	2.66549	0.03534	1	0	0	0	0	_	0	0	0	0	_	FALSE	FALSE	FALSE
Os.24984.1.A1_at	LOC_Os01g12430	LOC_Os01g12430.1	receptor-like protein kinase, putative, expressed	gb|CA763234	Os01g0224000	4.5335	4.41039	4.84037	3.58946	3.08398	3.41031	-1.2335	0	1	0	1	2	Yes	1	1	1	3	Yes	TRUE	FALSE	FALSE
Os.31908.1.S1_at	LOC_Os01g12440	LOC_Os01g12440.1	AP2 domain containing protein, expressed	gb|AK106517.1	Os01g0224100	4.28171	4.95949	4.58888	3.91958	4.29103	4.2018	-0.472554	1	1	1	1	3	Yes	1	1	1	3	Yes	TRUE	FALSE	FALSE
Os.23618.1.S1_at	LOC_Os01g12460	LOC_Os01g12460.1	expressed protein	gb|CA760119	Os01g0224200	8.94779	8.75253	8.836	8.50793	8.24173	8.0358	-0.583617	0.111342	1	1	1	3	Yes	1	1	1	3	Yes	TRUE	FALSE	FALSE
Os.51983.1.A1_x_at	LOC_Os01g12470	LOC_Os01g12470.1	mitochondrial carrier protein, putative, expressed	gb|AK064461.1	Os01g0224400	7.24844	6.96997	7.24852	6.78117	6.55751	6.16067	-0.655858	0.00511601	1	1	1	3	Yes	1	1	1	3	Yes	TRUE	FALSE	FALSE
Os.12759.1.S1_at	LOC_Os01g12480	LOC_Os01g12480.1	expressed protein	gb|AK109225.1	Os01g0224500	8.37181	8.70105	8.34749	7.77239	7.54193	7.61182	-0.831402	7.05441e-07	1	1	1	3	Yes	1	1	1	3	Yes	TRUE	FALSE	FALSE
Os.22585.1.S1_at	LOC_Os01g12490	LOC_Os01g12490.1	flavin monooxygenase, putative, expressed	gb|AK070386.1	Os01g0224700	2.62622	2.6325	2.67166	2.65868	2.67542	2.72102	0.0415823	1	0	0	0	0	_	0	0	0	0	_	FALSE	FALSE	FALSE
OsAffx.1990.1.S1_at	LOC_Os01g12510	LOC_Os01g12510.1	expressed protein	tigr|9629.m01214	#N/A	2.37421	2.37527	2.37867	2.38414	2.38784	2.39022	0.0113534	1	0	0	0	0	_	0	0	0	0	_	FALSE	FALSE	FALSE
OsAffx.23217.1.S1_at	LOC_Os01g12520	LOC_Os01g12520.1	mitochondrial carrier protein, putative, expressed	tigr|9629.m01215	Os01g0225000	1.93587	1.92428	1.91961	2.19948	1.9211	1.91964	0.0868216	1	0	0	0	0	_	0	0	0	0	_	FALSE	FALSE	FALSE
OsAffx.23217.1.S1_x_at	LOC_Os01g12520	LOC_Os01g12520.1	mitochondrial carrier protein, putative, expressed	tigr|9629.m01215	Os01g0225000	2.55338	2.53393	2.53661	2.54269	2.53825	2.57489	0.01064	1	0	0	0	0	_	0	0	0	0	_	FALSE	FALSE	FALSE
Os.21207.1.S1_at	LOC_Os01g12530	LOC_Os01g12530.1	smr domain containing protein, expressed	gb|AK100398.1	Os01g0225100	8.38777	7.92648	8.01933	8.08892	7.90841	7.90747	-0.142923	1	1	1	1	3	Yes	1	1	1	3	Yes	TRUE	FALSE	FALSE
Os.45987.1.S1_x_at	LOC_Os01g12530	LOC_Os01g12530.1	smr domain containing protein, expressed	gb|CB677322	Os01g0225100	7.95182	7.4142	7.65382	7.73091	7.68775	7.67575	0.0248601	1	1	1	1	3	Yes	1	1	1	3	Yes	TRUE	FALSE	FALSE
OsAffx.23218.1.S1_at	LOC_Os01g12530	LOC_Os01g12530.1	smr domain containing protein, expressed	tigr|9629.m01216	Os01g0225100	2.67047	2.65155	2.75635	2.75015	2.78623	2.78517	0.0810578	1	0	0	0	0	_	0	0	0	0	_	FALSE	FALSE	FALSE
Os.5405.1.S1_x_at	LOC_Os01g12540	LOC_Os01g12540.1	GTPase of unknown function domain containing protein, putative, expressed	gb|NM_188546.1	Os01g0225200	5.76769	5.84398	5.80804	4.63626	4.51142	3.71747	-1.51819	0	1	1	1	3	Yes	1	1	1	3	Yes	TRUE	FALSE	FALSE
Os.46746.1.S1_at	LOC_Os01g12540	LOC_Os01g12540.1	GTPase of unknown function domain containing protein, putative, expressed	gb|AK121971.1	Os01g0225200	7.7304	7.73846	7.62578	6.54013	6.91614	6.78552	-0.950954	5.21969e-10	1	1	1	3	Yes	1	1	1	3	Yes	TRUE	FALSE	FALSE
Os.23664.1.S1_at	LOC_Os01g12550	LOC_Os01g12550.1	expressed protein	gb|CA760234	Os01g0225300	4.17791	4.50577	4.08355	3.99837	4.06603	4.08813	-0.2049	1	1	1	1	3	Yes	1	1	1	3	Yes	TRUE	FALSE	FALSE
Os.27142.1.S1_at	LOC_Os01g12560	LOC_Os01g12560.1	3-methyl-2-oxobutanoate hydroxymethyltransferase, putative, expressed	gb|CB650292	Os01g0225400	3.57965	4.34805	3.49628	2.32206	2.34614	2.59146	-1.38811	0	0	0	1	1	_	1	1	1	3	Yes	FALSE	FALSE	TRUE
Os.49073.1.S1_at	LOC_Os01g12570	LOC_Os01g12570.1	3-methyl-2-oxobutanoate hydroxymethyltransferase, putative, expressed	gb|CR280059	Os01g0225500	2.74205	2.72141	2.82906	2.71995	2.80228	2.78772	0.00581101	1	0	0	0	0	_	0	0	0	0	_	FALSE	FALSE	FALSE
Os.1205.1.S1_at	LOC_Os01g12580	LOC_Os01g12580.1	late embryogenesis abundant protein, putative, expressed	gb|AK063645.1	Os01g0225600	13.5097	13.4924	13.5789	13.2167	13.0645	12.9785	-0.440486	1	1	1	1	3	Yes	1	1	1	3	Yes	TRUE	FALSE	FALSE
OsAffx.22093.1.S1_at	LOC_Os01g12640	LOC_Os01g12640.1	expressed protein	gb|NM_188558.1	Os01g0226200	3.94702	4.26086	3.95302	3.90888	3.908	3.93162	-0.137464	1	0	0	0	0	_	1	1	0	2	Yes	FALSE	FALSE	TRUE
OsAffx.22093.1.S1_x_at	LOC_Os01g12640	LOC_Os01g12640.1	expressed protein	gb|NM_188558.1	Os01g0226200	3.15702	3.42694	3.14133	3.14094	3.13658	3.15032	-0.0991483	1	0	0	0	0	_	1	1	0	2	Yes	FALSE	FALSE	TRUE
Os.12715.1.S1_at	LOC_Os01g12650	LOC_Os01g12650.1	reticulon domain containing protein, putative, expressed	gb|AK059314.1	Os01g0226300	3.30836	3.27419	2.88886	2.7942	2.8124	2.96103	-0.301262	1	0	0	0	0	_	1	1	1	3	Yes	FALSE	FALSE	TRUE
Os.32943.2.S1_x_at	LOC_Os01g12660	LOC_Os01g12660.1	AAA-type ATPase family protein, putative, expressed	gb|NM_188560.1	Os01g0226400	10.5282	10.4569	10.2254	9.62254	9.66265	9.51699	-0.802766	3.44716e-06	1	1	1	3	Yes	1	1	1	3	Yes	TRUE	FALSE	FALSE
Os.32943.1.S1_at	LOC_Os01g12660	LOC_Os01g12660.1	AAA-type ATPase family protein, putative, expressed	gb|AK102301.1	Os01g0226400	11.7064	11.843	11.6089	11.1306	11.1002	11.0279	-0.633176	0.0139521	1	1	1	3	Yes	1	1	1	3	Yes	TRUE	FALSE	FALSE
Os.6090.1.S1_a_at	LOC_Os01g12670	LOC_Os01g12670.1	expressed protein	gb|AK066242.1	Os01g0226500	7.79945	8.03357	7.8908	7.23727	7.41808	6.93181	-0.71222	0.000366363	1	1	1	3	Yes	1	1	1	3	Yes	TRUE	FALSE	FALSE
Os.6090.3.S1_at	LOC_Os01g12670	LOC_Os01g12670.1	expressed protein	gb|NM_188562.1	Os01g0226500	2.53119	2.51807	2.52643	2.52234	2.52727	2.53851	0.00414049	1	0	0	0	0	_	0	0	0	0	_	FALSE	FALSE	FALSE
OsAffx.22092.1.S1_at	LOC_Os01g12670	LOC_Os01g12670.1	expressed protein	gb|NM_188561.1	Os01g0226500	2.0939	2.08286	2.09771	2.08762	2.08309	2.08856	-0.00506264	1	0	0	0	0	_	0	0	0	0	_	FALSE	FALSE	FALSE
Os.5608.2.S1_at	LOC_Os01g12680	LOC_Os01g12680.1	C4-dicarboxylate transporter/malic acid transport protein, expressed	gb|AK121458.1	Os01g0226600	2.36748	2.36476	2.38793	2.36898	2.39796	2.402	0.0162551	1	0	0	0	0	_	0	0	0	0	_	FALSE	FALSE	FALSE
OsAffx.1261.1.S1_at	LOC_Os01g12680	LOC_Os01g12680.1	C4-dicarboxylate transporter/malic acid transport protein, expressed	gb|NM_188564.1	Os01g0226600	2.83118	2.83614	2.92565	2.83034	2.97849	3.06343	0.0930945	1	0	0	0	0	_	0	0	0	0	_	FALSE	FALSE	FALSE
Os.51763.1.S1_x_at	LOC_Os01g12690	LOC_Os01g12690.1	plant-specific domain TIGR01568 family protein, expressed	gb|AK063653.1	Os01g0226700	2.63354	2.66909	2.66858	2.66938	2.6867	2.74648	0.043784	1	0	0	0	0	_	0	0	0	0	_	FALSE	FALSE	FALSE
Os.7995.1.S1_x_at	LOC_Os01g12690	LOC_Os01g12690.1	plant-specific domain TIGR01568 family protein, expressed	gb|D15521	Os01g0226700	2.78553	2.81887	2.86158	2.81661	2.88709	2.93385	0.057192	1	0	0	0	0	_	0	0	0	0	_	FALSE	FALSE	FALSE
Os.18818.1.S1_a_at	LOC_Os01g12710	LOC_Os01g12710.1	oxidoreductase, short chain dehydrogenase/reductase family domain containing protein, expressed	gb|AK061638.1	Os01g0227100	5.16634	4.75182	4.19355	5.82386	5.94536	5.14842	0.935312	1.4292e-09	1	1	1	3	Yes	1	1	0	2	Yes	TRUE	FALSE	FALSE
Os.32687.1.S1_at	LOC_Os01g12720	LOC_Os01g12720.1	protein kinase domain containing protein, expressed	gb|AK103247.1	Os01g0227200	2.94983	3.20364	2.93042	3.20011	2.7644	2.94144	-0.0593137	1	0	0	0	0	_	1	1	1	3	Yes	FALSE	FALSE	TRUE
Os.11710.1.S1_at	LOC_Os01g12730	LOC_Os01g12730.1	ras-related protein, putative, expressed	gb|AK070320.1	Os01g0227300	6.3642	6.4175	6.29816	10.146	9.88376	10.0475	3.6658	0	1	1	1	3	Yes	1	1	1	3	Yes	TRUE	FALSE	FALSE
Os.30664.1.S1_at	LOC_Os01g12740	LOC_Os01g12740.1	cytochrome P450, putative, expressed	gb|AK108512.1	Os01g0227400	3.71302	3.65678	4.06811	3.64836	3.66273	3.65555	-0.157092	1	0	0	0	0	_	0	0	0	0	_	FALSE	FALSE	FALSE
Os.45887.1.S1_at	LOC_Os01g12750	LOC_Os01g12750.1	cytochrome P450, putative, expressed	gb|AK120914.1	Os01g0227500	2.91284	2.94603	3.08524	2.97514	3.06396	3.10675	0.0672483	1	0	0	0	0	_	0	0	0	0	_	FALSE	FALSE	FALSE
Os.43417.1.S1_at	LOC_Os01g12760	LOC_Os01g12760.1	cytochrome P450, putative, expressed	gb|NM_188579.1	Os01g0227700	2.26594	2.2956	2.27502	2.27006	2.28133	2.28867	0.00116543	1	0	0	0	0	_	0	0	0	0	_	FALSE	FALSE	FALSE
Os.43415.1.A1_at	LOC_Os01g12770	LOC_Os01g12770.1	cytochrome P450, putative, expressed	gb|CB621372	Os01g0227800	2.46985	2.47275	2.50249	2.47398	2.51664	2.5436	0.0297122	1	0	0	0	0	_	0	0	0	0	_	FALSE	FALSE	FALSE
OsAffx.23219.1.S1_at	LOC_Os01g12780	LOC_Os01g12780.1	expressed protein	tigr|9629.m01246	Os01g0227900	2.52565	2.63307	2.49426	2.47748	2.51114	2.53395	-0.0434729	1	0	0	0	0	_	0	0	0	0	_	FALSE	FALSE	FALSE
Os.27098.3.S1_x_at	LOC_Os01g12790	LOC_Os01g12790.1	receptor protein kinase, putative, expressed	gb|NM_188583.1	Os01g0228200	2.4132	2.40756	2.43309	2.42176	2.44059	2.45514	0.0212142	1	0	0	0	0	_	0	0	0	0	_	FALSE	FALSE	FALSE
OsAffx.22085.1.S1_at	LOC_Os01g12790	LOC_Os01g12790.1	receptor protein kinase, putative, expressed	tigr|9629.m01247	Os01g0228200	2.30014	2.29719	2.36867	2.29887	2.33897	2.33906	0.00362986	1	0	0	0	0	_	0	0	0	0	_	FALSE	FALSE	FALSE
Os.37011.1.S1_at	LOC_Os01g12800	LOC_Os01g12800.1	peroxisomal membrane protein, putative, expressed	gb|AK061358.1	Os01g0228300	7.58669	7.76553	7.69363	7.02117	7.33907	7.19267	-0.497646	1	1	1	1	3	Yes	1	1	1	3	Yes	TRUE	FALSE	FALSE
Os.17393.1.S1_at	LOC_Os01g12810	LOC_Os01g12810.3	retrotransposon protein, putative, unclassified, expressed	gb|AK105248.1	Os01g0228400	3.43786	3.94825	4.42418	3.06795	3.74986	3.60073	-0.463917	1	1	1	0	2	Yes	1	1	1	3	Yes	TRUE	FALSE	FALSE
Os.9704.1.S1_at	LOC_Os01g12820	LOC_Os01g12820.1	harpin-induced protein, putative, expressed	gb|AK119627.1	Os01g0228500	6.59188	6.7672	7.02599	7.72939	7.98591	8.27145	1.20056	0	1	1	1	3	Yes	1	1	1	3	Yes	TRUE	FALSE	FALSE
Os.49556.1.S1_at	LOC_Os01g12830	LOC_Os01g12830.2	erythronate-4-phosphate dehydrogenase domain containing protein, expressed	gb|AK101390.1	Os01g0228600	3.93901	3.84141	3.47047	3.75589	3.44165	3.48145	-0.190635	1	1	1	1	3	Yes	1	1	1	3	Yes	TRUE	FALSE	FALSE
OsAffx.23220.1.S1_x_at	LOC_Os01g12830	LOC_Os01g12830.2	erythronate-4-phosphate dehydrogenase domain containing protein, expressed	tigr|9629.m01252	Os01g0228600	3.30774	3.27993	3.2838	3.44778	3.29332	3.2957	0.0551115	1	0	0	0	0	_	0	0	0	0	_	FALSE	FALSE	FALSE
Os.23620.1.A1_a_at	LOC_Os01g12840	LOC_Os01g12840.1	expressed protein	gb|AK058920.1	Os01g0228800	5.40655	5.36043	5.11084	3.27507	2.9932	2.94241	-2.22238	0	0	0	0	0	_	1	1	1	3	Yes	FALSE	FALSE	TRUE
Os.23620.1.A2_at	LOC_Os01g12840	LOC_Os01g12840.1	expressed protein	gb|AK065657.1	Os01g0228800	3.1084	3.1039	3.29144	3.01285	3.15787	3.15855	-0.058155	1	0	0	0	0	_	0	0	0	0	_	FALSE	FALSE	FALSE
OsAffx.11022.1.S1_at	LOC_Os01g12850	LOC_Os01g12850.1	hypothetical protein	tigr|9629.m01254	#N/A	2.30194	2.27411	2.32657	2.31867	2.50384	2.31334	0.0777437	1	0	0	0	0	_	0	0	0	0	_	FALSE	FALSE	FALSE
Os.22373.1.S1_at	LOC_Os01g12860	LOC_Os01g12860.1	MYB family transcription factor, putative, expressed	gb|AJ495800.1	Os01g0229000	2.47188	2.47424	2.4893	2.45934	2.49737	2.518	0.0130998	1	0	0	0	0	_	0	0	0	0	_	FALSE	FALSE	FALSE
OsAffx.27908.1.S1_at	LOC_Os01g12860	LOC_Os01g12860.1	MYB family transcription factor, putative, expressed	gb|NM_188594.1	Os01g0229000	2.97954	3.15403	3.14833	3.00936	3.17231	3.23982	0.0465303	1	0	0	0	0	_	0	0	0	0	_	FALSE	FALSE	FALSE
OsAffx.9892.1.S1_at	LOC_Os01g12860	LOC_Os01g12860.1	MYB family transcription factor, putative, expressed	gb|NM_188593.1	Os01g0229000	2.61279	2.6287	2.6817	2.96877	2.68807	2.92529	0.219651	1	0	0	0	0	_	0	0	0	0	_	FALSE	FALSE	FALSE
Os.12062.1.S1_a_at	LOC_Os01g12870	LOC_Os01g12870.1	eukaryotic translation initiation factor 3 subunit E-interacting protein, putative, expressed	gb|AK070838.1	Os01g0229100	7.90356	8.13622	7.71222	7.11447	7.3696	6.89712	-0.790269	6.77465e-06	1	1	1	3	Yes	1	1	1	3	Yes	TRUE	FALSE	FALSE
Os.3558.1.S1_at	LOC_Os01g12880	LOC_Os01g12880.1	VHS and GAT domain containing protein, expressed	gb|AK066024.1	Os01g0229200	6.42344	6.46411	6.30564	5.72824	6.11419	5.94604	-0.468239	1	1	1	1	3	Yes	1	1	1	3	Yes	TRUE	FALSE	FALSE
Os.3558.2.S1_x_at	LOC_Os01g12880	LOC_Os01g12880.1	VHS and GAT domain containing protein, expressed	gb|NM_188596.1	Os01g0229200	4.17353	4.15643	2.77404	2.50471	2.81107	2.55435	-1.07796	ND	0	1	0	1	_	1	1	1	3	Yes	FALSE	FALSE	TRUE
Os.3560.1.S1_a_at	LOC_Os01g12890	LOC_Os01g12890.1	expressed protein	gb|AF326768.1	Os01g0229300	3.8846	4.26038	4.80506	4.26401	4.63773	4.45936	0.137019	1	1	1	0	2	Yes	1	1	1	3	Yes	TRUE	FALSE	FALSE
Os.3560.1.S1_at	LOC_Os01g12890	LOC_Os01g12890.1	expressed protein	gb|AF326768.1	Os01g0229300	4.90775	5.27764	5.30374	5.53996	5.76676	5.52946	0.449021	1	1	1	1	3	Yes	1	1	1	3	Yes	TRUE	FALSE	FALSE
Os.3560.2.S1_x_at	LOC_Os01g12890	LOC_Os01g12890.1	expressed protein	gb|AK103364.1	Os01g0229300	2.72863	2.65068	2.73182	2.9027	2.74784	2.73517	0.0915275	1	0	0	0	0	_	0	0	0	0	_	FALSE	FALSE	FALSE
[truncated: 39,731 more rows]

## Sheet: ST2C_Present_Uniqprobes_18110
Supplemental Table 2C. All probes of the Affymetrix Rice Genome Array, their genebank accession and their corresponding normalized GC-RMA signal intensity for embryo and endosperm tissues dissected from rice dry seeds of the Nipponbare cultivar (Oryza sativa ssp japonica cv Nipponbare). Probes without log2 ratio and p-value (Bonferroni) were kept out of the analysis because of a too variable. Pro…
[truncated: 18,111 more rows]

[truncated: 4 more sheets: ST2D_E0-specific, ST2E_A0_specific, ST2F_Diff_uniqprobes_2708, ST2G_AgriGO_2708probes]
