# Supplementary material for: An Integrated “Multi-Omics” Comparison of Embryo and Endosperm Tissue-Specific Features and Their Impact on Rice Seed Quality
Source: Front Plant Sci. 2017 Nov 22;8:1984. doi: 10.3389/fpls.2017.01984 (PMC5702907; doi:10.3389/fpls.2017.01984)
Supplement: Supplementary file 10 [file DataSheet3.XLS]

## Sheet: ST3A_E0pep
Supplemental Table S3A. The 51,150 peptides identified in the embryo proteome. From 25µg of proteins in the embryo (three biological replicates), we identified 11,776 unique peptide sequences and 13,307 unique peptide/z pairs ( one peptide sequence with a number of positive charge). peptide: peptide identifier corresponding to a specific amino acid sequence, sample: one biological replicate ident…
peptide	sample	msrunfile	mz	rt	area	rtbegin	rtend	sequence	z	peptidez	mods	protein_description
pep100	E0-2	20120601_Cueff_055_1_C06_E0-2-12	793.102	2013.37	4864820	1993.69	2035.46	ITSVNSQKFPILNLIQMSATR	3	pep100-3	M17:+15.99491	LOC_Os02g15169.1 protein|glutelin, putative, expressed
pep100	E0-1	20120601_Cueff_055_1_B03_E0-1-13	793.102	2011.56	5.98948e+06	1983.76	2027.75	ITSVNSQKFPILNLIQMSATR	3	pep100-3	M17:+15.99491	LOC_Os02g15169.1 protein|glutelin, putative, expressed
pep1000	E0-2	20120601_Cueff_055_1_C04_E0-2-10	849.394	932.507	1.3693e+06	923.291	945.981	SPAEASREENVYMAK	2	pep1000-2	M13:+15.99491	LOC_Os03g50290.1 protein|14-3-3 protein, putative, expressed
pep1000	E0-1	20120601_Cueff_055_1_A12_E0-1-10	849.394	932.791	876031	923.677	944.753	SPAEASREENVYMAK	2	pep1000-2	M13:+15.99491	LOC_Os03g50290.1 protein|14-3-3 protein, putative, expressed
pep1000	E0-3	20120601_Cueff_055_1_D08_E0-3-10	849.394	930.373	1.32142e+06	922.159	942.388	SPAEASREENVYMAK	2	pep1000-2	M13:+15.99491	LOC_Os03g50290.1 protein|14-3-3 protein, putative, expressed
pep10000	E0-2	20120601_Cueff_055_1_C05_E0-2-11	785.893	1286.86	4.64853e+06	1277.12	1308.98	QPLSVSAGSTVMYSK	2	pep10000-2	M12:+15.99491	LOC_Os06g09688.1 protein|chaperonin, putative, expressed
pep10000	E0-1	20120601_Cueff_055_1_B01_E0-1-11	785.893	1286.47	4.62442e+06	1277.08	1315.56	QPLSVSAGSTVMYSK	2	pep10000-2	M12:+15.99491	LOC_Os06g09688.1 protein|chaperonin, putative, expressed
pep10001	E0-2	20120601_Cueff_055_1_C05_E0-2-11	741.066	1470.09	3.89152e+06	1453.01	1488.8	EKPSIGTVVAVGPGPLDDEGKR	3	pep10001-3		LOC_Os06g09688.1 protein|chaperonin, putative, expressed
pep10001	E0-1	20120601_Cueff_055_1_B01_E0-1-11	741.066	1469.64	3.01986e+06	1453.26	1490.37	EKPSIGTVVAVGPGPLDDEGKR	3	pep10001-3		LOC_Os06g09688.1 protein|chaperonin, putative, expressed
pep10002	E0-2	20120601_Cueff_055_1_C05_E0-2-11	689.032	1561.73	3.31608e+06	1545.36	1580.32	EKPSIGTVVAVGPGPLDDEGK	3	pep10002-3		LOC_Os06g09688.1 protein|chaperonin, putative, expressed
pep10002	E0-2	20120601_Cueff_055_1_C05_E0-2-11	1033.04	1554.56	618983	1550.73	1569.92	EKPSIGTVVAVGPGPLDDEGK	2	pep10002-2		LOC_Os06g09688.1 protein|chaperonin, putative, expressed
pep10002	E0-1	20120601_Cueff_055_1_B01_E0-1-11	689.032	1558.94	2.96434e+06	1546.75	1584.24	EKPSIGTVVAVGPGPLDDEGK	3	pep10002-3		LOC_Os06g09688.1 protein|chaperonin, putative, expressed
pep10003	E0-3	20120601_Cueff_055_1_D09_E0-3-11	869.809	1585.9	1688754	1574.85	1604.56	TVGGILLPSTAQSKPQGGEVVAVGEGR	3	pep10003-3		LOC_Os06g09688.1 protein|chaperonin, putative, expressed
pep10003	E0-2	20120601_Cueff_055_1_C05_E0-2-11	869.809	1586.29	5633652	1571.96	1607.92	TVGGILLPSTAQSKPQGGEVVAVGEGR	3	pep10003-3		LOC_Os06g09688.1 protein|chaperonin, putative, expressed
pep10003	E0-1	20120601_Cueff_055_1_B01_E0-1-11	869.809	1587.56	4.24003e+06	1572.46	1604.61	TVGGILLPSTAQSKPQGGEVVAVGEGR	3	pep10003-3		LOC_Os06g09688.1 protein|chaperonin, putative, expressed
pep10004	E0-1	20120601_Cueff_055_1_B01_E0-1-11	849.415	1738.38	995898	1729.04	1746.51	EDDIIGVLETDDVKDMKPLNDR	3	pep10004-3	M16:+15.99491	LOC_Os06g09688.1 protein|chaperonin, putative, expressed
pep10004	E0-2	20120601_Cueff_055_1_C05_E0-2-11	849.415	1737.68	1.51851e+06	1727.48	1750.38	EDDIIGVLETDDVKDMKPLNDR	3	pep10004-3	M16:+15.99491	LOC_Os06g09688.1 protein|chaperonin, putative, expressed
pep10005	E0-1	20120601_Cueff_055_1_B01_E0-1-11	780.886	1915.29	1.24228e+06	1903.75	1936.24	EDDIIGVLETDDVK	2	pep10005-2		LOC_Os06g09688.1 protein|chaperonin, putative, expressed
pep10005	E0-2	20120601_Cueff_055_1_C05_E0-2-11	780.886	1915.47	1.38688e+06	1904.39	1935.65	EDDIIGVLETDDVK	2	pep10005-2		LOC_Os06g09688.1 protein|chaperonin, putative, expressed
pep10006	E0-2	20120601_Cueff_055_1_C05_E0-2-11	576.298	1183.1	1.84984e+06	1172.61	1202.49	RQPLSVSAGSTVMYSK	3	pep10006-3	M13:+15.99491	LOC_Os06g09688.1 protein|chaperonin, putative, expressed
pep10006	E0-2	20120601_Cueff_055_1_C05_E0-2-11	863.944	1183.93	627611	1177.13	1193.27	RQPLSVSAGSTVMYSK	2	pep10006-2	M13:+15.99491	LOC_Os06g09688.1 protein|chaperonin, putative, expressed
pep10006	E0-1	20120601_Cueff_055_1_B01_E0-1-11	576.298	1188.89	1.3024e+06	1177.23	1195.05	RQPLSVSAGSTVMYSK	3	pep10006-3	M13:+15.99491	LOC_Os06g09688.1 protein|chaperonin, putative, expressed
pep10007	E0-3	20120601_Cueff_055_1_D09_E0-3-11	589.812	1491.7	2.62941e+06	1479.61	1504.64	GADGTNYIVLR	2	pep10007-2		LOC_Os06g09688.1 protein|chaperonin, putative, expressed
pep10007	E0-1	20120601_Cueff_055_1_B01_E0-1-11	589.812	1495.47	11806767	1480.97	1505.22	GADGTNYIVLR	2	pep10007-2		LOC_Os06g09688.1 protein|chaperonin, putative, expressed
pep10007	E0-2	20120601_Cueff_055_1_C05_E0-2-11	589.812	1495.1	11293015	1481.22	1504.65	GADGTNYIVLR	2	pep10007-2		LOC_Os06g09688.1 protein|chaperonin, putative, expressed
pep10008	E0-1	20120601_Cueff_055_1_B01_E0-1-11	686.396	1548.83	1.95456e+06	1535.86	1563.25	TVGGILLPSTAQSK	2	pep10008-2		LOC_Os06g09688.1 protein|chaperonin, putative, expressed
pep10008	E0-2	20120601_Cueff_055_1_C05_E0-2-11	686.396	1550.73	1.92968e+06	1533.99	1565.55	TVGGILLPSTAQSK	2	pep10008-2		LOC_Os06g09688.1 protein|chaperonin, putative, expressed
pep10009	E0-1	20120601_Cueff_055_1_A05_E0-1-3	570.945	1097.89	5.11789e+06	1087.41	1121.34	YSVPNQEGQEGIHPR	3	pep10009-3		LOC_Os01g08200.1 protein|ubiquitin carboxyl-terminal hydrolase 14, putative, expressed
pep10009	E0-1	20120601_Cueff_055_1_A05_E0-1-3	855.914	1096.57	961678	1090.7	1109.07	YSVPNQEGQEGIHPR	2	pep10009-2		LOC_Os01g08200.1 protein|ubiquitin carboxyl-terminal hydrolase 14, putative, expressed
pep10009	E0-2	20120601_Cueff_055_1_B09_E0-2-3	570.945	1098.81	7.04869e+06	1088.37	1122.51	YSVPNQEGQEGIHPR	3	pep10009-3		LOC_Os01g08200.1 protein|ubiquitin carboxyl-terminal hydrolase 14, putative, expressed
pep10009	E0-3	20120601_Cueff_055_1_D01_E0-3-3	570.945	1097.77	5.89704e+06	1088.51	1130.92	YSVPNQEGQEGIHPR	3	pep10009-3		LOC_Os01g08200.1 protein|ubiquitin carboxyl-terminal hydrolase 14, putative, expressed
pep10009	E0-3	20120601_Cueff_055_1_D01_E0-3-3	855.914	1100.19	2.39115e+06	1089.55	1116	YSVPNQEGQEGIHPR	2	pep10009-2		LOC_Os01g08200.1 protein|ubiquitin carboxyl-terminal hydrolase 14, putative, expressed
pep10009	E0-2	20120601_Cueff_055_1_B09_E0-2-3	855.914	1098.81	2.45022e+06	1089.74	1116.84	YSVPNQEGQEGIHPR	2	pep10009-2		LOC_Os01g08200.1 protein|ubiquitin carboxyl-terminal hydrolase 14, putative, expressed
pep10010	E0-2	20120601_Cueff_055_1_B09_E0-2-3	905.945	1493.62	2369327	1480.63	1503.66	GIQPGEELLPEGASGDNK	2	pep10010-2		LOC_Os01g08200.1 protein|ubiquitin carboxyl-terminal hydrolase 14, putative, expressed
pep10010	E0-1	20120601_Cueff_055_1_A06_E0-1-4	905.945	1485.59	650083	1475.6	1494.06	GIQPGEELLPEGASGDNK	2	pep10010-2		LOC_Os01g08200.1 protein|ubiquitin carboxyl-terminal hydrolase 14, putative, expressed
pep10010	E0-1	20120601_Cueff_055_1_A05_E0-1-3	905.945	1493.65	1387021	1482.8	1505.8	GIQPGEELLPEGASGDNK	2	pep10010-2		LOC_Os01g08200.1 protein|ubiquitin carboxyl-terminal hydrolase 14, putative, expressed
pep10010	E0-3	20120601_Cueff_055_1_D01_E0-3-3	905.945	1492.17	3.11441e+06	1481.59	1507.38	GIQPGEELLPEGASGDNK	2	pep10010-2		LOC_Os01g08200.1 protein|ubiquitin carboxyl-terminal hydrolase 14, putative, expressed
pep10011	E0-3	20120601_Cueff_055_1_D01_E0-3-3	715.374	1885.32	846897	1869.7	1892.47	KLDVYVDVPDIIDISHMR	3	pep10011-3	M17:+15.99491	LOC_Os01g08200.1 protein|ubiquitin carboxyl-terminal hydrolase 14, putative, expressed
pep10011	E0-2	20120601_Cueff_055_1_B09_E0-2-3	715.374	1881.89	1.14595e+06	1867.8	1898.85	KLDVYVDVPDIIDISHMR	3	pep10011-3	M17:+15.99491	LOC_Os01g08200.1 protein|ubiquitin carboxyl-terminal hydrolase 14, putative, expressed
pep10012	E0-2	20120601_Cueff_055_1_B09_E0-2-3	715.692	1180.9	1.11243e+06	1170.49	1190.77	AAMDLDGKEVSNEEIVRPR	3	pep10012-3	M3:+15.99491	LOC_Os01g08200.1 protein|ubiquitin carboxyl-terminal hydrolase 14, putative, expressed
pep10013	E0-2	20120601_Cueff_055_1_B09_E0-2-3	691.881	1419.63	3556982	1408.15	1437.65	SGNPVYLHIVQR	2	pep10013-2		LOC_Os01g08200.1 protein|ubiquitin carboxyl-terminal hydrolase 14, putative, expressed
pep10013	E0-1	20120601_Cueff_055_1_A05_E0-1-3	691.881	1417.74	1.84004e+06	1408.72	1429.37	SGNPVYLHIVQR	2	pep10013-2		LOC_Os01g08200.1 protein|ubiquitin carboxyl-terminal hydrolase 14, putative, expressed
pep10013	E0-3	20120601_Cueff_055_1_D01_E0-3-3	691.881	1419.57	3.18406e+06	1409.55	1442.4	SGNPVYLHIVQR	2	pep10013-2		LOC_Os01g08200.1 protein|ubiquitin carboxyl-terminal hydrolase 14, putative, expressed
pep10013	E0-2	20120601_Cueff_055_1_B09_E0-2-3	461.59	1418.45	6026494	1406.98	1439.1	SGNPVYLHIVQR	3	pep10013-3		LOC_Os01g08200.1 protein|ubiquitin carboxyl-terminal hydrolase 14, putative, expressed
pep10013	E0-3	20120601_Cueff_055_1_D01_E0-3-3	461.59	1418.72	4.05612e+06	1407.09	1439.45	SGNPVYLHIVQR	3	pep10013-3		LOC_Os01g08200.1 protein|ubiquitin carboxyl-terminal hydrolase 14, putative, expressed
pep10013	E0-1	20120601_Cueff_055_1_A05_E0-1-3	461.59	1419.09	4.20051e+06	1407.43	1435.26	SGNPVYLHIVQR	3	pep10013-3		LOC_Os01g08200.1 protein|ubiquitin carboxyl-terminal hydrolase 14, putative, expressed
pep10014	E0-3	20120601_Cueff_055_1_D01_E0-3-3	1076.03	1718.9	665608	1709.59	1732.49	AAFAIAPADPTLDLNMQMTK	2	pep10014-2	M16:+15.99491 M18:+15.99491	LOC_Os01g08200.1 protein|ubiquitin carboxyl-terminal hydrolase 14, putative, expressed
pep10014	E0-2	20120601_Cueff_055_1_B09_E0-2-3	1076.03	1721.76	806043	1708.79	1731.3	AAFAIAPADPTLDLNMQMTK	2	pep10014-2	M16:+15.99491 M18:+15.99491	LOC_Os01g08200.1 protein|ubiquitin carboxyl-terminal hydrolase 14, putative, expressed
pep10018	E0-1	20120601_Cueff_055_1_A05_E0-1-3	664.352	1009.18	2.49262e+06	999.637	1023.99	EVSNEEIVRPR	2	pep10018-2		LOC_Os01g08200.1 protein|ubiquitin carboxyl-terminal hydrolase 14, putative, expressed
pep10018	E0-2	20120601_Cueff_055_1_B09_E0-2-3	664.352	1009.84	3.87698e+06	999.487	1033.81	EVSNEEIVRPR	2	pep10018-2		LOC_Os01g08200.1 protein|ubiquitin carboxyl-terminal hydrolase 14, putative, expressed
pep10018	E0-3	20120601_Cueff_055_1_D01_E0-3-3	664.352	1011.4	4.9328e+06	999.885	1026.87	EVSNEEIVRPR	2	pep10018-2		LOC_Os01g08200.1 protein|ubiquitin carboxyl-terminal hydrolase 14, putative, expressed
pep1002	E0-2	20120601_Cueff_055_1_C03_E0-2-9	463.585	1013.38	23396409	1002.42	1049.4	IISSIEQKEEGR	3	pep1002-3		LOC_Os11g34450.1 protein|14-3-3 protein, putative, expressed
pep1002	E0-1	20120601_Cueff_055_1_A12_E0-1-10	694.873	1013.2	13291470	1001.65	1043.74	IISSIEQKEEGR	2	pep1002-2		LOC_Os11g34450.1 protein|14-3-3 protein, putative, expressed
pep1002	E0-3	20120601_Cueff_055_1_D08_E0-3-10	694.873	1009.6	5.45235e+06	1000.79	1025.17	IISSIEQKEEGR	2	pep1002-2		LOC_Os11g34450.1 protein|14-3-3 protein, putative, expressed
pep1002	E0-2	20120601_Cueff_055_1_C04_E0-2-10	694.873	1012.09	9.51746e+06	1001.39	1042.61	IISSIEQKEEGR	2	pep1002-2		LOC_Os11g34450.1 protein|14-3-3 protein, putative, expressed
pep1002	E0-1	20120601_Cueff_055_1_A11_E0-1-9	463.585	1012.78	1.14269e+06	1004.95	1029.58	IISSIEQKEEGR	3	pep1002-3		LOC_Os11g34450.1 protein|14-3-3 protein, putative, expressed
pep1002	E0-3	20120601_Cueff_055_1_D07_E0-3-9	463.585	1016.34	5.68936e+06	1004.95	1041.43	IISSIEQKEEGR	3	pep1002-3		LOC_Os11g34450.1 protein|14-3-3 protein, putative, expressed
pep1002	E0-3	20120601_Cueff_055_1_D07_E0-3-9	694.873	1016.34	6321751	1004.95	1037.05	IISSIEQKEEGR	2	pep1002-2		LOC_Os11g34450.1 protein|14-3-3 protein, putative, expressed
pep1002	E0-2	20120601_Cueff_055_1_C03_E0-2-9	694.873	1014.93	19631844	1002.42	1055.03	IISSIEQKEEGR	2	pep1002-2		LOC_Os11g34450.1 protein|14-3-3 protein, putative, expressed
pep10020	E0-3	20120601_Cueff_055_1_D05_E0-3-7	731.941	1791.47	4.83668e+06	1778.39	1817.71	LPLPSGALAAGGVALR	2	pep10020-2		LOC_Os01g71090.1 protein|xylanase inhibitor, putative, expressed
pep10020	E0-2	20120601_Cueff_055_1_C01_E0-2-7	731.941	1789.79	5.88541e+06	1777.09	1817.61	LPLPSGALAAGGVALR	2	pep10020-2		LOC_Os01g71090.1 protein|xylanase inhibitor, putative, expressed
pep10020	E0-1	20120601_Cueff_055_1_A09_E0-1-7	731.941	1788.42	8.02977e+06	1777.89	1828	LPLPSGALAAGGVALR	2	pep10020-2		LOC_Os01g71090.1 protein|xylanase inhibitor, putative, expressed
pep10020	E0-1	20120601_Cueff_055_1_A08_E0-1-6	731.941	1788.26	1.59792e+06	1775.35	1807.47	LPLPSGALAAGGVALR	2	pep10020-2		LOC_Os01g71090.1 protein|xylanase inhibitor, putative, expressed
pep10020	E0-1	20120601_Cueff_055_1_A10_E0-1-8	731.941	1777.33	702194	1771.38	1797.68	LPLPSGALAAGGVALR	2	pep10020-2		LOC_Os01g71090.1 protein|xylanase inhibitor, putative, expressed
pep10020	E0-3	20120601_Cueff_055_1_D04_E0-3-6	731.941	1787.79	3101165	1774.34	1806.2	LPLPSGALAAGGVALR	2	pep10020-2		LOC_Os01g71090.1 protein|xylanase inhibitor, putative, expressed
pep10020	E0-2	20120601_Cueff_055_1_B12_E0-2-6	731.941	1786.66	2.55685e+06	1773.44	1808.06	LPLPSGALAAGGVALR	2	pep10020-2		LOC_Os01g71090.1 protein|xylanase inhibitor, putative, expressed
pep10021	E0-2	20120601_Cueff_055_1_C01_E0-2-7	647.392	1014.88	2.67152e+06	1001.83	1024.07	RRDPVVVPVTR	2	pep10021-2		LOC_Os01g71090.1 protein|xylanase inhibitor, putative, expressed
pep10021	E0-3	20120601_Cueff_055_1_D04_E0-3-6	431.93	1012.11	17634245	997.467	1036.43	RRDPVVVPVTR	3	pep10021-3		LOC_Os01g71090.1 protein|xylanase inhibitor, putative, expressed
pep10021	E0-3	20120601_Cueff_055_1_D05_E0-3-7	431.93	1014.03	6462889	999.809	1032.61	RRDPVVVPVTR	3	pep10021-3		LOC_Os01g71090.1 protein|xylanase inhibitor, putative, expressed
pep10021	E0-1	20120601_Cueff_055_1_A08_E0-1-6	431.93	1020.29	7.11765e+06	1006.23	1041.59	RRDPVVVPVTR	3	pep10021-3		LOC_Os01g71090.1 protein|xylanase inhibitor, putative, expressed
pep10021	E0-2	20120601_Cueff_055_1_B12_E0-2-6	647.392	1011.9	1.07939e+06	1006.83	1017.79	RRDPVVVPVTR	2	pep10021-2		LOC_Os01g71090.1 protein|xylanase inhibitor, putative, expressed
pep10021	E0-2	20120601_Cueff_055_1_C01_E0-2-7	431.93	1012.98	16574326	999.424	1041.28	RRDPVVVPVTR	3	pep10021-3		LOC_Os01g71090.1 protein|xylanase inhibitor, putative, expressed
pep10021	E0-1	20120601_Cueff_055_1_A09_E0-1-7	647.392	1017.15	4.15686e+06	1003.26	1024.54	RRDPVVVPVTR	2	pep10021-2		LOC_Os01g71090.1 protein|xylanase inhibitor, putative, expressed
pep10021	E0-2	20120601_Cueff_055_1_B12_E0-2-6	431.93	1012.88	9.70123e+06	999.839	1047.82	RRDPVVVPVTR	3	pep10021-3		LOC_Os01g71090.1 protein|xylanase inhibitor, putative, expressed
pep10021	E0-1	20120601_Cueff_055_1_A08_E0-1-6	647.392	1016.23	1.0066e+06	1011.87	1021.84	RRDPVVVPVTR	2	pep10021-2		LOC_Os01g71090.1 protein|xylanase inhibitor, putative, expressed
pep10021	E0-3	20120601_Cueff_055_1_D05_E0-3-7	647.392	1019.66	1.28138e+06	1003.61	1022.22	RRDPVVVPVTR	2	pep10021-2		LOC_Os01g71090.1 protein|xylanase inhibitor, putative, expressed
pep10021	E0-1	20120601_Cueff_055_1_A09_E0-1-7	431.93	1012.86	30619016	1001.06	1047.46	RRDPVVVPVTR	3	pep10021-3		LOC_Os01g71090.1 protein|xylanase inhibitor, putative, expressed
pep10021	E0-3	20120601_Cueff_055_1_D04_E0-3-6	647.392	1012.11	3.18823e+06	1001.58	1026.47	RRDPVVVPVTR	2	pep10021-2		LOC_Os01g71090.1 protein|xylanase inhibitor, putative, expressed
pep10022	E0-3	20120601_Cueff_055_1_D05_E0-3-7	511.296	1648.42	9.72345e+06	1631.94	1665.36	IGYFVPAVR	2	pep10022-2		LOC_Os01g71090.1 protein|xylanase inhibitor, putative, expressed
pep10022	E0-1	20120601_Cueff_055_1_A08_E0-1-6	511.296	1648.03	4.06267e+06	1627.95	1651.24	IGYFVPAVR	2	pep10022-2		LOC_Os01g71090.1 protein|xylanase inhibitor, putative, expressed
pep10022	E0-2	20120601_Cueff_055_1_B12_E0-2-6	511.296	1647.07	6.61689e+06	1627.22	1652.63	IGYFVPAVR	2	pep10022-2		LOC_Os01g71090.1 protein|xylanase inhibitor, putative, expressed
pep10022	E0-3	20120601_Cueff_055_1_D04_E0-3-6	511.296	1645.04	9.51852e+06	1624.18	1670.88	IGYFVPAVR	2	pep10022-2		LOC_Os01g71090.1 protein|xylanase inhibitor, putative, expressed
pep10022	E0-1	20120601_Cueff_055_1_A09_E0-1-7	511.296	1648.28	19171654	1632.74	1691.37	IGYFVPAVR	2	pep10022-2		LOC_Os01g71090.1 protein|xylanase inhibitor, putative, expressed
pep10022	E0-2	20120601_Cueff_055_1_C01_E0-2-7	511.296	1644.55	13122389	1632.16	1670.01	IGYFVPAVR	2	pep10022-2		LOC_Os01g71090.1 protein|xylanase inhibitor, putative, expressed
pep10023	E0-3	20120601_Cueff_055_1_D05_E0-3-7	666.862	1662.24	4.85647e+06	1651.44	1679.47	DPATSLYTIPVR	2	pep10023-2		LOC_Os01g71090.1 protein|xylanase inhibitor, putative, expressed
pep10023	E0-2	20120601_Cueff_055_1_B12_E0-2-6	666.862	1655.78	2.85102e+06	1644.43	1668.86	DPATSLYTIPVR	2	pep10023-2		LOC_Os01g71090.1 protein|xylanase inhibitor, putative, expressed
pep10023	E0-1	20120601_Cueff_055_1_A09_E0-1-7	666.862	1657.82	7.97497e+06	1648.6	1680.68	DPATSLYTIPVR	2	pep10023-2		LOC_Os01g71090.1 protein|xylanase inhibitor, putative, expressed
pep10023	E0-1	20120601_Cueff_055_1_A08_E0-1-6	666.862	1651.24	1.16673e+06	1646.63	1665.89	DPATSLYTIPVR	2	pep10023-2		LOC_Os01g71090.1 protein|xylanase inhibitor, putative, expressed
pep10023	E0-2	20120601_Cueff_055_1_C01_E0-2-7	666.862	1661.89	5.85392e+06	1650.27	1678.88	DPATSLYTIPVR	2	pep10023-2		LOC_Os01g71090.1 protein|xylanase inhibitor, putative, expressed
pep10023	E0-3	20120601_Cueff_055_1_D04_E0-3-6	666.862	1654.36	4021728	1645.04	1670.88	DPATSLYTIPVR	2	pep10023-2		LOC_Os01g71090.1 protein|xylanase inhibitor, putative, expressed
pep10024	E0-3	20120601_Cueff_055_1_D04_E0-3-6	491.291	1256.04	3.56175e+06	1243.69	1267.39	DPVVVPVTR	2	pep10024-2		LOC_Os01g71090.1 protein|xylanase inhibitor, putative, expressed
pep10024	E0-1	20120601_Cueff_055_1_A08_E0-1-6	491.291	1257.2	1.27697e+06	1243.78	1271.34	DPVVVPVTR	2	pep10024-2		LOC_Os01g71090.1 protein|xylanase inhibitor, putative, expressed
pep10024	E0-2	20120601_Cueff_055_1_B12_E0-2-6	491.291	1256.62	1.79376e+06	1248.08	1270.43	DPVVVPVTR	2	pep10024-2		LOC_Os01g71090.1 protein|xylanase inhibitor, putative, expressed
pep10029	E0-3	20120601_Cueff_055_1_D06_E0-3-8	693.373	1200.75	6.25268e+06	1182.22	1225.07	GAAQNIIPSSTGAAK	2	pep10029-2		LOC_Os02g07490.1 protein|glyceraldehyde-3-phosphate dehydrogenase, putative, expressed
pep10029	E0-1	20120601_Cueff_055_1_A10_E0-1-8	693.373	1202.09	7.51543e+06	1183.33	1221.75	GAAQNIIPSSTGAAK	2	pep10029-2		LOC_Os02g07490.1 protein|glyceraldehyde-3-phosphate dehydrogenase, putative, expressed
pep10029	E0-2	20120601_Cueff_055_1_C02_E0-2-8	693.373	1202.21	7.66004e+06	1183.11	1216.71	GAAQNIIPSSTGAAK	2	pep10029-2		LOC_Os02g07490.1 protein|glyceraldehyde-3-phosphate dehydrogenase, putative, expressed
pep1003	E0-2	20120601_Cueff_055_1_C04_E0-2-10	893.909	1097.61	7.53575e+06	1082.96	1120.07	AAAAGGGTREEMVYMAK	2	pep1003-2	M12:+15.99491 M15:+15.99491 A1:+42.01057	LOC_Os08g37490.1 protein|14-3-3 protein, putative, expressed
pep1003	E0-3	20120601_Cueff_055_1_D08_E0-3-10	893.909	1097.16	7.3436e+06	1085.44	1119.05	AAAAGGGTREEMVYMAK	2	pep1003-2	M12:+15.99491 M15:+15.99491 A1:+42.01057	LOC_Os08g37490.1 protein|14-3-3 protein, putative, expressed
pep1003	E0-1	20120601_Cueff_055_1_A12_E0-1-10	893.909	1098.5	4724458	1084.33	1120.77	AAAAGGGTREEMVYMAK	2	pep1003-2	M12:+15.99491 M15:+15.99491 A1:+42.01057	LOC_Os08g37490.1 protein|14-3-3 protein, putative, expressed
pep10030	E0-1	20120601_Cueff_055_1_A10_E0-1-8	645.333	1249.29	13873513	1238.89	1279.09	VVDDSTLEINGK	2	pep10030-2		LOC_Os02g07490.1 protein|glyceraldehyde-3-phosphate dehydrogenase, putative, expressed
pep10030	E0-2	20120601_Cueff_055_1_C02_E0-2-8	645.333	1250.27	15295995	1239.75	1286.92	VVDDSTLEINGK	2	pep10030-2		LOC_Os02g07490.1 protein|glyceraldehyde-3-phosphate dehydrogenase, putative, expressed
pep10030	E0-3	20120601_Cueff_055_1_D06_E0-3-8	645.333	1251.92	3.81901e+06	1242.56	1253.67	VVDDSTLEINGK	2	pep10030-2		LOC_Os02g07490.1 protein|glyceraldehyde-3-phosphate dehydrogenase, putative, expressed
pep10031	E0-2	20120601_Cueff_055_1_C02_E0-2-8	778.909	1635.08	2.04787e+06	1622.97	1645.58	VPTPNVSVVDLTCR	2	pep10031-2	C13:+57.02146	LOC_Os02g07490.1 protein|glyceraldehyde-3-phosphate dehydrogenase, putative, expressed
pep10031	E0-1	20120601_Cueff_055_1_A10_E0-1-8	778.909	1633.41	1.23731e+06	1623.39	1640.64	VPTPNVSVVDLTCR	2	pep10031-2	C13:+57.02146	LOC_Os02g07490.1 protein|glyceraldehyde-3-phosphate dehydrogenase, putative, expressed
pep10031	E0-3	20120601_Cueff_055_1_D06_E0-3-8	778.909	1635.25	2.36655e+06	1624.02	1646.6	VPTPNVSVVDLTCR	2	pep10031-2	C13:+57.02146	LOC_Os02g07490.1 protein|glyceraldehyde-3-phosphate dehydrogenase, putative, expressed
pep10032	E0-2	20120601_Cueff_055_1_C02_E0-2-8	880.442	1903.43	1.08464e+06	1893.35	1928.12	DDIEVVAVNDPFIDAK	2	pep10032-2		LOC_Os02g07490.1 protein|glyceraldehyde-3-phosphate dehydrogenase, putative, expressed
pep10032	E0-1	20120601_Cueff_055_1_A10_E0-1-8	880.442	1907.76	672311	1894.54	1921.42	DDIEVVAVNDPFIDAK	2	pep10032-2		LOC_Os02g07490.1 protein|glyceraldehyde-3-phosphate dehydrogenase, putative, expressed
pep10032	E0-3	20120601_Cueff_055_1_D06_E0-3-8	880.442	1906.15	937887	1895.85	1929.52	DDIEVVAVNDPFIDAK	2	pep10032-2		LOC_Os02g07490.1 protein|glyceraldehyde-3-phosphate dehydrogenase, putative, expressed
pep10033	E0-2	20120601_Cueff_055_1_C02_E0-2-8	907.968	1270.45	1.91906e+06	1262.74	1283.69	AIATQAPPAVPQYSSGEK	2	pep10033-2		LOC_Os02g07490.1 protein|glyceraldehyde-3-phosphate dehydrogenase, putative, expressed
pep10033	E0-1	20120601_Cueff_055_1_A10_E0-1-8	907.968	1269.9	1.16334e+06	1259.91	1279.09	AIATQAPPAVPQYSSGEK	2	pep10033-2		LOC_Os02g07490.1 protein|glyceraldehyde-3-phosphate dehydrogenase, putative, expressed
pep10033	E0-3	20120601_Cueff_055_1_D06_E0-3-8	907.968	1278.38	1.80559e+06	1261.99	1288.13	AIATQAPPAVPQYSSGEK	2	pep10033-2		LOC_Os02g07490.1 protein|glyceraldehyde-3-phosphate dehydrogenase, putative, expressed
pep10035	E0-2	20120601_Cueff_055_1_C02_E0-2-8	1071.5	1854.68	888127	1844.37	1864.1	GILGYTDEDVVSNDFVGDAR	2	pep10035-2		LOC_Os02g07490.1 protein|glyceraldehyde-3-phosphate dehydrogenase, putative, expressed
pep10035	E0-3	20120601_Cueff_055_1_D06_E0-3-8	1071.5	1854.27	942984	1845.85	1866.63	GILGYTDEDVVSNDFVGDAR	2	pep10035-2		LOC_Os02g07490.1 protein|glyceraldehyde-3-phosphate dehydrogenase, putative, expressed
pep10036	E0-3	20120601_Cueff_055_1_D05_E0-3-7	894.903	1776.35	1.18477e+06	1776.35	1797.28	LVSWYDNEWGYSNR	2	pep10036-2		LOC_Os02g07490.1 protein|glyceraldehyde-3-phosphate dehydrogenase, putative, expressed
pep10037	E0-2	20120601_Cueff_055_1_C02_E0-2-8	725.39	1580.16	1.3907e+06	1570.36	1599.86	KVVISAPSADAPMFVVGVNEK	3	pep10037-3	M13:+15.99491	LOC_Os02g07490.1 protein|glyceraldehyde-3-phosphate dehydrogenase, putative, expressed
pep10037	E0-3	20120601_Cueff_055_1_D06_E0-3-8	725.39	1579.54	1723717	1572.42	1599.3	KVVISAPSADAPMFVVGVNEK	3	pep10037-3	M13:+15.99491	LOC_Os02g07490.1 protein|glyceraldehyde-3-phosphate dehydrogenase, putative, expressed
pep10037	E0-1	20120601_Cueff_055_1_A10_E0-1-8	725.39	1581.11	693179	1573	1589.01	KVVISAPSADAPMFVVGVNEK	3	pep10037-3	M13:+15.99491	LOC_Os02g07490.1 protein|glyceraldehyde-3-phosphate dehydrogenase, putative, expressed
pep10038	E0-3	20120601_Cueff_055_1_D06_E0-3-8	616.322	1371.91	12596022	1357.37	1399.33	GTCGIVLPEASK	2	pep10038-2	C3:+57.02146	LOC_Os05g02520.1 protein|cupin domain containing protein, expressed
pep10038	E0-2	20120601_Cueff_055_1_C02_E0-2-8	616.322	1373.15	15064825	1355.28	1400.12	GTCGIVLPEASK	2	pep10038-2	C3:+57.02146	LOC_Os05g02520.1 protein|cupin domain containing protein, expressed
pep10038	E0-1	20120601_Cueff_055_1_A10_E0-1-8	616.322	1370.98	12303991	1352.5	1401.08	GTCGIVLPEASK	2	pep10038-2	C3:+57.02146	LOC_Os05g02520.1 protein|cupin domain containing protein, expressed
pep10039	E0-1	20120601_Cueff_055_1_A10_E0-1-8	589.325	1717.31	7.61696e+06	1697.32	1750.68	VLDTHVEGGNLFIVPR	3	pep10039-3		LOC_Os05g02520.1 protein|cupin domain containing protein, expressed
pep10039	E0-3	20120601_Cueff_055_1_D06_E0-3-8	883.484	1718.03	1.81687e+06	1706.58	1734.43	VLDTHVEGGNLFIVPR	2	pep10039-2		LOC_Os05g02520.1 protein|cupin domain containing protein, expressed
pep10039	E0-3	20120601_Cueff_055_1_D06_E0-3-8	589.325	1716.53	8.87724e+06	1699.59	1728.81	VLDTHVEGGNLFIVPR	3	pep10039-3		LOC_Os05g02520.1 protein|cupin domain containing protein, expressed
pep10039	E0-2	20120601_Cueff_055_1_C02_E0-2-8	883.484	1718.16	1.77131e+06	1706.93	1733.45	VLDTHVEGGNLFIVPR	2	pep10039-2		LOC_Os05g02520.1 protein|cupin domain containing protein, expressed
pep10039	E0-1	20120601_Cueff_055_1_A10_E0-1-8	883.484	1717.31	1.09083e+06	1709.65	1729.07	VLDTHVEGGNLFIVPR	2	pep10039-2		LOC_Os05g02520.1 protein|cupin domain containing protein, expressed
pep10039	E0-2	20120601_Cueff_055_1_C02_E0-2-8	589.325	1716.53	8.50876e+06	1694.72	1736.11	VLDTHVEGGNLFIVPR	3	pep10039-3		LOC_Os05g02520.1 protein|cupin domain containing protein, expressed
pep1004	E0-1	20120601_Cueff_055_1_A12_E0-1-10	668.859	1119.6	13236650	1108.71	1156.35	KEAAENTLVAYK	2	pep1004-2		LOC_Os03g50290.1 protein|14-3-3 protein, putative, expressed
pep1004	E0-3	20120601_Cueff_055_1_D07_E0-3-9	668.859	1123.78	1.81827e+06	1111.4	1142.7	KEAAENTLVAYK	2	pep1004-2		LOC_Os03g50290.1 protein|14-3-3 protein, putative, expressed
pep1004	E0-3	20120601_Cueff_055_1_D08_E0-3-10	668.859	1116.13	10358896	1104.51	1139.18	KEAAENTLVAYK	2	pep1004-2		LOC_Os03g50290.1 protein|14-3-3 protein, putative, expressed
pep1004	E0-2	20120601_Cueff_055_1_C04_E0-2-10	668.859	1121.44	18172427	1107.9	1158.22	KEAAENTLVAYK	2	pep1004-2		LOC_Os03g50290.1 protein|14-3-3 protein, putative, expressed
pep1004	E0-2	20120601_Cueff_055_1_C03_E0-2-9	668.859	1123.36	911804	1114.05	1132.65	KEAAENTLVAYK	2	pep1004-2		LOC_Os03g50290.1 protein|14-3-3 protein, putative, expressed
pep10040	E0-3	20120601_Cueff_055_1_D06_E0-3-8	1040	1778.53	3.24257e+06	1772.85	1809.6	AISPEVLEASFNATPEMEK	2	pep10040-2	M17:+15.99491	LOC_Os05g02520.1 protein|cupin domain containing protein, expressed
pep10040	E0-1	20120601_Cueff_055_1_A10_E0-1-8	1040	1783.82	1.82377e+06	1765.87	1801.17	AISPEVLEASFNATPEMEK	2	pep10040-2	M17:+15.99491	LOC_Os05g02520.1 protein|cupin domain containing protein, expressed
pep10040	E0-2	20120601_Cueff_055_1_C02_E0-2-8	1040	1779.45	3.19594e+06	1767	1808.09	AISPEVLEASFNATPEMEK	2	pep10040-2	M17:+15.99491	LOC_Os05g02520.1 protein|cupin domain containing protein, expressed
pep10041	E0-3	20120601_Cueff_055_1_D06_E0-3-8	654.833	1792.19	4.00388e+06	1781.6	1819.4	RIDSEIFFAPN	2	pep10041-2		LOC_Os05g02520.1 protein|cupin domain containing protein, expressed
pep10041	E0-2	20120601_Cueff_055_1_C02_E0-2-8	654.833	1793.39	3.42421e+06	1781.02	1817.07	RIDSEIFFAPN	2	pep10041-2		LOC_Os05g02520.1 protein|cupin domain containing protein, expressed
pep10041	E0-1	20120601_Cueff_055_1_A10_E0-1-8	654.833	1792.51	2.5001e+06	1782.18	1821.02	RIDSEIFFAPN	2	pep10041-2		LOC_Os05g02520.1 protein|cupin domain containing protein, expressed
pep10042	E0-3	20120601_Cueff_055_1_D06_E0-3-8	952.461	1824.34	1.9881e+06	1815.56	1840.82	EGMALNCLEAPLDVDIK	2	pep10042-2	C7:+57.02146 M3:+15.99491	LOC_Os05g02520.1 protein|cupin domain containing protein, expressed
pep10042	E0-1	20120601_Cueff_055_1_A10_E0-1-8	952.461	1822.32	1.30002e+06	1813.61	1834.87	EGMALNCLEAPLDVDIK	2	pep10042-2	C7:+57.02146 M3:+15.99491	LOC_Os05g02520.1 protein|cupin domain containing protein, expressed
pep10042	E0-2	20120601_Cueff_055_1_C02_E0-2-8	952.461	1825.06	2.23164e+06	1811.69	1837.99	EGMALNCLEAPLDVDIK	2	pep10042-2	C7:+57.02146 M3:+15.99491	LOC_Os05g02520.1 protein|cupin domain containing protein, expressed
pep10043	E0-1	20120601_Cueff_055_1_A10_E0-1-8	867.458	1913.24	2.43411e+06	1899.74	1947.5	LSLNAGGLALPSFSDSGK	2	pep10043-2		LOC_Os05g02520.1 protein|cupin domain containing protein, expressed
pep10043	E0-3	20120601_Cueff_055_1_D06_E0-3-8	867.458	1913.96	4.10881e+06	1899.07	1936.41	LSLNAGGLALPSFSDSGK	2	pep10043-2		LOC_Os05g02520.1 protein|cupin domain containing protein, expressed
pep10043	E0-2	20120601_Cueff_055_1_C02_E0-2-8	867.458	1915.43	4.15695e+06	1897.3	1941.36	LSLNAGGLALPSFSDSGK	2	pep10043-2		LOC_Os05g02520.1 protein|cupin domain containing protein, expressed
pep10044	E0-1	20120601_Cueff_055_1_A10_E0-1-8	593.346	1142.45	45433012	1121.45	1173.11	LVSSQPASGIVK	2	pep10044-2		LOC_Os05g02520.1 protein|cupin domain containing protein, expressed
pep10044	E0-2	20120601_Cueff_055_1_C02_E0-2-8	593.346	1142.59	48462468	1125.84	1171.58	LVSSQPASGIVK	2	pep10044-2		LOC_Os05g02520.1 protein|cupin domain containing protein, expressed
pep10044	E0-3	20120601_Cueff_055_1_D06_E0-3-8	593.346	1144.35	34982777	1128.27	1172.32	LVSSQPASGIVK	2	pep10044-2		LOC_Os05g02520.1 protein|cupin domain containing protein, expressed
pep10045	E0-2	20120601_Cueff_055_1_C02_E0-2-8	707.411	1610.02	13284773	1589.96	1638.1	VVVLNTANLPMVK	2	pep10045-2	M11:+15.99491	LOC_Os05g02520.1 protein|cupin domain containing protein, expressed
pep10045	E0-1	20120601_Cueff_055_1_A10_E0-1-8	707.411	1605.64	8925537	1590.7	1639	VVVLNTANLPMVK	2	pep10045-2	M11:+15.99491	LOC_Os05g02520.1 protein|cupin domain containing protein, expressed
pep10045	E0-3	20120601_Cueff_055_1_D06_E0-3-8	707.411	1607.46	14152019	1590.72	1640.18	VVVLNTANLPMVK	2	pep10045-2	M11:+15.99491	LOC_Os05g02520.1 protein|cupin domain containing protein, expressed
pep10047	E0-3	20120601_Cueff_055_1_D06_E0-3-8	478.246	993.038	34638501	966.776	1036.87	LPEPSAADR	2	pep10047-2		LOC_Os05g02520.1 protein|cupin domain containing protein, expressed
pep10047	E0-2	20120601_Cueff_055_1_C02_E0-2-8	478.246	990.965	50911308	970.994	1039.14	LPEPSAADR	2	pep10047-2		LOC_Os05g02520.1 protein|cupin domain containing protein, expressed
pep10047	E0-1	20120601_Cueff_055_1_A10_E0-1-8	478.246	991.937	48681366	971.52	1037.28	LPEPSAADR	2	pep10047-2		LOC_Os05g02520.1 protein|cupin domain containing protein, expressed
pep10048	E0-1	20120601_Cueff_055_1_A10_E0-1-8	514.791	1504.68	28659552	1490.84	1561.79	EVGLGADLVR	2	pep10048-2		LOC_Os05g02520.1 protein|cupin domain containing protein, expressed
pep10048	E0-3	20120601_Cueff_055_1_D06_E0-3-8	514.791	1504.42	26986037	1489.88	1555.46	EVGLGADLVR	2	pep10048-2		LOC_Os05g02520.1 protein|cupin domain containing protein, expressed
pep10048	E0-2	20120601_Cueff_055_1_C02_E0-2-8	514.791	1503.6	32616589	1491.04	1558.65	EVGLGADLVR	2	pep10048-2		LOC_Os05g02520.1 protein|cupin domain containing protein, expressed
pep10049	E0-2	20120601_Cueff_055_1_B09_E0-2-3	730.348	1522.34	6.29384e+06	1503.66	1547.18	ISNPMTTFDVYR	2	pep10049-2	M5:+15.99491	LOC_Os02g37590.1 protein|glycerophosphoryl diester phosphodiesterase family protein, putative, expressed
pep10049	E0-2	20120601_Cueff_055_1_B08_E0-2-2	730.348	1515.81	3.66868e+06	1497.22	1535.13	ISNPMTTFDVYR	2	pep10049-2	M5:+15.99491	LOC_Os02g37590.1 protein|glycerophosphoryl diester phosphodiesterase family protein, putative, expressed
pep10049	E0-3	20120601_Cueff_055_1_D01_E0-3-3	730.348	1524	5.21558e+06	1505.32	1544.29	ISNPMTTFDVYR	2	pep10049-2	M5:+15.99491	LOC_Os02g37590.1 protein|glycerophosphoryl diester phosphodiesterase family protein, putative, expressed
pep10049	E0-1	20120601_Cueff_055_1_A05_E0-1-3	730.348	1518.62	4.06087e+06	1504.73	1542.46	ISNPMTTFDVYR	2	pep10049-2	M5:+15.99491	LOC_Os02g37590.1 protein|glycerophosphoryl diester phosphodiesterase family protein, putative, expressed
pep10049	E0-1	20120601_Cueff_055_1_A04_E0-1-2	730.348	1515.44	869276	1502.7	1527.83	ISNPMTTFDVYR	2	pep10049-2	M5:+15.99491	LOC_Os02g37590.1 protein|glycerophosphoryl diester phosphodiesterase family protein, putative, expressed
pep10049	E0-3	20120601_Cueff_055_1_C12_E0-3-2	730.348	1515.58	3.00359e+06	1497.31	1535.84	ISNPMTTFDVYR	2	pep10049-2	M5:+15.99491	LOC_Os02g37590.1 protein|glycerophosphoryl diester phosphodiesterase family protein, putative, expressed
pep1005	E0-2	20120601_Cueff_055_1_C04_E0-2-10	526.275	1186.88	76388201	1176.38	1230.92	GNEAYVASIK	2	pep1005-2		LOC_Os03g50290.1 protein|14-3-3 protein, putative, expressed
pep1005	E0-3	20120601_Cueff_055_1_D07_E0-3-9	526.275	1189.81	8.43167e+06	1178.57	1227.76	GNEAYVASIK	2	pep1005-2		LOC_Os03g50290.1 protein|14-3-3 protein, putative, expressed
pep1005	E0-3	20120601_Cueff_055_1_D08_E0-3-10	526.275	1186.46	43320373	1173.59	1207.16	GNEAYVASIK	2	pep1005-2		LOC_Os03g50290.1 protein|14-3-3 protein, putative, expressed
pep1005	E0-2	20120601_Cueff_055_1_C03_E0-2-9	526.275	1193.44	4.94202e+06	1183.48	1214.04	GNEAYVASIK	2	pep1005-2		LOC_Os03g50290.1 protein|14-3-3 protein, putative, expressed
pep1005	E0-1	20120601_Cueff_055_1_A12_E0-1-10	526.275	1187.02	69953029	1176.16	1233.56	GNEAYVASIK	2	pep1005-2		LOC_Os03g50290.1 protein|14-3-3 protein, putative, expressed
pep10050	E0-3	20120601_Cueff_055_1_D01_E0-3-3	863.45	1711.71	678991	1703.98	1726.81	GAGVDGIITDFPATVHR	2	pep10050-2		LOC_Os02g37590.1 protein|glycerophosphoryl diester phosphodiesterase family protein, putative, expressed
pep10050	E0-1	20120601_Cueff_055_1_A05_E0-1-3	575.969	1713.47	4.8555e+06	1702.17	1742.34	GAGVDGIITDFPATVHR	3	pep10050-3		LOC_Os02g37590.1 protein|glycerophosphoryl diester phosphodiesterase family protein, putative, expressed
pep10050	E0-3	20120601_Cueff_055_1_D01_E0-3-3	575.969	1714.62	4.68235e+06	1701.91	1745.13	GAGVDGIITDFPATVHR	3	pep10050-3		LOC_Os02g37590.1 protein|glycerophosphoryl diester phosphodiesterase family protein, putative, expressed
pep10050	E0-2	20120601_Cueff_055_1_B09_E0-2-3	863.45	1713.13	620303	1705.35	1727.6	GAGVDGIITDFPATVHR	2	pep10050-2		LOC_Os02g37590.1 protein|glycerophosphoryl diester phosphodiesterase family protein, putative, expressed
pep10050	E0-2	20120601_Cueff_055_1_B09_E0-2-3	575.969	1713.13	5.19827e+06	1699.65	1737.47	GAGVDGIITDFPATVHR	3	pep10050-3		LOC_Os02g37590.1 protein|glycerophosphoryl diester phosphodiesterase family protein, putative, expressed
pep10052	E0-3	20120601_Cueff_055_1_C12_E0-3-2	894.446	1453.04	961928	1445.21	1465.27	AVTDGADVIDCPVQVTK	2	pep10052-2	C11:+57.02146	LOC_Os02g37590.1 protein|glycerophosphoryl diester phosphodiesterase family protein, putative, expressed
pep10052	E0-2	20120601_Cueff_055_1_B08_E0-2-2	894.446	1455.29	1.37242e+06	1443.45	1467.13	AVTDGADVIDCPVQVTK	2	pep10052-2	C11:+57.02146	LOC_Os02g37590.1 protein|glycerophosphoryl diester phosphodiesterase family protein, putative, expressed
pep10053	E0-1	20120601_Cueff_055_1_A04_E0-1-2	513.262	1045.36	2.18022e+06	1035.1	1059.31	TTSIYPESK	2	pep10053-2		LOC_Os02g37590.1 protein|glycerophosphoryl diester phosphodiesterase family protein, putative, expressed
pep10053	E0-2	20120601_Cueff_055_1_B08_E0-2-2	513.262	1045.71	6.37659e+06	1031.89	1076.96	TTSIYPESK	2	pep10053-2		LOC_Os02g37590.1 protein|glycerophosphoryl diester phosphodiesterase family protein, putative, expressed
pep10053	E0-3	20120601_Cueff_055_1_C12_E0-3-2	513.262	1046.28	5.18004e+06	1033.91	1066.17	TTSIYPESK	2	pep10053-2		LOC_Os02g37590.1 protein|glycerophosphoryl diester phosphodiesterase family protein, putative, expressed
pep10054	E0-3	20120601_Cueff_055_1_C12_E0-3-2	593.798	1682.65	2.28893e+06	1656.38	1703.91	DGAGICLPDIR	2	pep10054-2	C6:+57.02146	LOC_Os02g37590.1 protein|glycerophosphoryl diester phosphodiesterase family protein, putative, expressed
pep10054	E0-1	20120601_Cueff_055_1_A04_E0-1-2	593.798	1685.62	897630	1673.2	1697.43	DGAGICLPDIR	2	pep10054-2	C6:+57.02146	LOC_Os02g37590.1 protein|glycerophosphoryl diester phosphodiesterase family protein, putative, expressed
pep10054	E0-2	20120601_Cueff_055_1_B08_E0-2-2	593.798	1685.38	2.91236e+06	1668.42	1710.61	DGAGICLPDIR	2	pep10054-2	C6:+57.02146	LOC_Os02g37590.1 protein|glycerophosphoryl diester phosphodiesterase family protein, putative, expressed
pep10057	E0-3	20120601_Cueff_055_1_D01_E0-3-3	559.335	1889.12	8.92247e+06	1874.73	1929.44	LGFGVVDAVIK	2	pep10057-2		LOC_Os02g37590.1 protein|glycerophosphoryl diester phosphodiesterase family protein, putative, expressed
pep10057	E0-1	20120601_Cueff_055_1_A05_E0-1-3	559.335	1888.95	8814289	1875.67	1930.02	LGFGVVDAVIK	2	pep10057-2		LOC_Os02g37590.1 protein|glycerophosphoryl diester phosphodiesterase family protein, putative, expressed
pep10057	E0-2	20120601_Cueff_055_1_B09_E0-2-3	559.335	1887.3	10183187	1875.45	1929.64	LGFGVVDAVIK	2	pep10057-2		LOC_Os02g37590.1 protein|glycerophosphoryl diester phosphodiesterase family protein, putative, expressed
pep1006	E0-3	20120601_Cueff_055_1_D09_E0-3-11	843.937	1308.23	1819333	1296.35	1320.87	VVTAAAAGGGGELTVEER	2	pep1006-2		LOC_Os08g37490.1 protein|14-3-3 protein, putative, expressed
pep1006	E0-3	20120601_Cueff_055_1_D08_E0-3-10	843.937	1288.86	2.76884e+06	1278.71	1297.08	VVTAAAAGGGGELTVEER	2	pep1006-2		LOC_Os08g37490.1 protein|14-3-3 protein, putative, expressed
pep1006	E0-3	20120601_Cueff_055_1_D10_E0-3-12	843.937	1293.94	978233	1286.97	1310.76	VVTAAAAGGGGELTVEER	2	pep1006-2		LOC_Os08g37490.1 protein|14-3-3 protein, putative, expressed
pep1006	E0-2	20120601_Cueff_055_1_C04_E0-2-10	843.937	1289.7	6.16509e+06	1277.96	1328.79	VVTAAAAGGGGELTVEER	2	pep1006-2		LOC_Os08g37490.1 protein|14-3-3 protein, putative, expressed
pep1006	E0-2	20120601_Cueff_055_1_C05_E0-2-11	843.937	1305.23	1.81661e+06	1296.39	1325.4	VVTAAAAGGGGELTVEER	2	pep1006-2		LOC_Os08g37490.1 protein|14-3-3 protein, putative, expressed
pep1006	E0-1	20120601_Cueff_055_1_A12_E0-1-10	843.937	1298.52	3.24055e+06	1278.86	1328.39	VVTAAAAGGGGELTVEER	2	pep1006-2		LOC_Os08g37490.1 protein|14-3-3 protein, putative, expressed
pep1006	E0-2	20120601_Cueff_055_1_C06_E0-2-12	843.937	1298.26	544100	1289.33	1307.9	VVTAAAAGGGGELTVEER	2	pep1006-2		LOC_Os08g37490.1 protein|14-3-3 protein, putative, expressed
pep10060	E0-1	20120601_Cueff_055_1_A04_E0-1-2	591.349	1328.02	2.10826e+06	1318.42	1341.16	TLSGNPPAIIAK	2	pep10060-2		LOC_Os02g37590.1 protein|glycerophosphoryl diester phosphodiesterase family protein, putative, expressed
pep10060	E0-2	20120601_Cueff_055_1_B08_E0-2-2	591.349	1330.84	7.20684e+06	1307.88	1358.22	TLSGNPPAIIAK	2	pep10060-2		LOC_Os02g37590.1 protein|glycerophosphoryl diester phosphodiesterase family protein, putative, expressed
pep10060	E0-3	20120601_Cueff_055_1_C12_E0-3-2	591.349	1328.04	5.92793e+06	1310.62	1355.58	TLSGNPPAIIAK	2	pep10060-2		LOC_Os02g37590.1 protein|glycerophosphoryl diester phosphodiesterase family protein, putative, expressed
pep10061	E0-3	20120601_Cueff_055_1_D04_E0-3-6	907.384	783.361	728544	774.569	795.302	RQQQQQQEAYDEDEDMHGGGAQR	3	pep10061-3	M16:+15.99491	LOC_Os03g57340.1 protein|chaperone protein dnaJ, putative, expressed
pep10062	E0-3	20120601_Cueff_055_1_D04_E0-3-6	855.35	852.137	3.92493e+06	842.745	872.373	QQQQQQEAYDEDEDMHGGGAQR	3	pep10062-3	M15:+15.99491	LOC_Os03g57340.1 protein|chaperone protein dnaJ, putative, expressed
pep10062	E0-1	20120601_Cueff_055_1_A08_E0-1-6	855.35	843.769	2.24007e+06	833.803	864.188	QQQQQQEAYDEDEDMHGGGAQR	3	pep10062-3	M15:+15.99491	LOC_Os03g57340.1 protein|chaperone protein dnaJ, putative, expressed
pep10062	E0-2	20120601_Cueff_055_1_B12_E0-2-6	855.35	848.005	2.76976e+06	836.739	867.806	QQQQQQEAYDEDEDMHGGGAQR	3	pep10062-3	M15:+15.99491	LOC_Os03g57340.1 protein|chaperone protein dnaJ, putative, expressed
pep10063	E0-2	20120601_Cueff_055_1_B12_E0-2-6	709.388	1000.21	3492092	987.718	1010.84	SKPGEVVKPDSFK	2	pep10063-2		LOC_Os03g57340.1 protein|chaperone protein dnaJ, putative, expressed
pep10063	E0-3	20120601_Cueff_055_1_D04_E0-3-6	709.388	999.542	5.42457e+06	987.909	1016.18	SKPGEVVKPDSFK	2	pep10063-2		LOC_Os03g57340.1 protein|chaperone protein dnaJ, putative, expressed
pep10063	E0-1	20120601_Cueff_055_1_A08_E0-1-6	709.388	1003.04	4.42645e+06	992.051	1018.91	SKPGEVVKPDSFK	2	pep10063-2		LOC_Os03g57340.1 protein|chaperone protein dnaJ, putative, expressed
pep10064	E0-1	20120601_Cueff_055_1_A08_E0-1-6	722.876	1166.38	2.44064e+06	1153.28	1180.41	SNPGEVVKPDQFK	2	pep10064-2		LOC_Os03g44620.2 protein|chaperone protein dnaJ, putative, expressed
pep10064	E0-3	20120601_Cueff_055_1_D03_E0-3-5	722.876	1166.06	827487	1154.18	1173.93	SNPGEVVKPDQFK	2	pep10064-2		LOC_Os03g44620.2 protein|chaperone protein dnaJ, putative, expressed
pep10066	E0-1	20120601_Cueff_055_1_A08_E0-1-6	670.341	1631.5	2.66267e+06	1620.62	1652.83	VSLEELYNGTSK	2	pep10066-2		LOC_Os03g57340.1 protein|chaperone protein dnaJ, putative, expressed
pep10066	E0-3	20120601_Cueff_055_1_D04_E0-3-6	670.341	1632.21	2029813	1624.18	1649.44	VSLEELYNGTSK	2	pep10066-2		LOC_Os03g57340.1 protein|chaperone protein dnaJ, putative, expressed
pep10066	E0-2	20120601_Cueff_055_1_B12_E0-2-6	670.341	1631.37	3.28231e+06	1622.95	1649.83	VSLEELYNGTSK	2	pep10066-2		LOC_Os03g57340.1 protein|chaperone protein dnaJ, putative, expressed
pep10067	E0-1	20120601_Cueff_055_1_A08_E0-1-6	654.624	1128.24	3.0931e+06	1121.44	1142.27	AVNDEGMPMYQRPFMK	3	pep10067-3	M7:+15.99491 M9:+15.99491 M15:+15.99491	LOC_Os03g57340.1 protein|chaperone protein dnaJ, putative, expressed
pep10067	E0-3	20120601_Cueff_055_1_D04_E0-3-6	654.624	1131.47	3.6873e+06	1124.44	1149.51	AVNDEGMPMYQRPFMK	3	pep10067-3	M7:+15.99491 M9:+15.99491 M15:+15.99491	LOC_Os03g57340.1 protein|chaperone protein dnaJ, putative, expressed
pep10067	E0-2	20120601_Cueff_055_1_B12_E0-2-6	654.624	1133.23	4.25818e+06	1122.81	1152.03	AVNDEGMPMYQRPFMK	3	pep10067-3	M7:+15.99491 M9:+15.99491 M15:+15.99491	LOC_Os03g57340.1 protein|chaperone protein dnaJ, putative, expressed
pep10068	E0-2	20120601_Cueff_055_1_B12_E0-2-6	1084.45	1030.06	835519	1023.82	1040.55	AQAAQEAYDEDDEMPGGAQR	2	pep10068-2	M14:+15.99491	LOC_Os03g44620.2 protein|chaperone protein dnaJ, putative, expressed
pep1007	E0-3	20120601_Cueff_055_1_D08_E0-3-10	552.294	1308.78	40478628	1294.72	1348.11	LLDSHLVPSSTAAESK	3	pep1007-3		LOC_Os08g33370.1 protein|14-3-3 protein, putative, expressed
pep1007	E0-1	20120601_Cueff_055_1_A12_E0-1-10	552.294	1309.88	59680513	1298.52	1379.15	LLDSHLVPSSTAAESK	3	pep1007-3		LOC_Os08g33370.1 protein|14-3-3 protein, putative, expressed
pep1007	E0-1	20120601_Cueff_055_1_A12_E0-1-10	827.936	1310.63	26124615	1291.9	1350.43	LLDSHLVPSSTAAESK	2	pep1007-2		LOC_Os08g33370.1 protein|14-3-3 protein, putative, expressed
pep1007	E0-2	20120601_Cueff_055_1_C04_E0-2-10	552.294	1307.92	72830143	1295.33	1396.94	LLDSHLVPSSTAAESK	3	pep1007-3		LOC_Os08g33370.1 protein|14-3-3 protein, putative, expressed
pep1007	E0-2	20120601_Cueff_055_1_C04_E0-2-10	827.936	1308.67	37984464	1288.54	1364.89	LLDSHLVPSSTAAESK	2	pep1007-2		LOC_Os08g33370.1 protein|14-3-3 protein, putative, expressed
pep1007	E0-3	20120601_Cueff_055_1_D08_E0-3-10	827.936	1308.78	19027245	1288.55	1336.21	LLDSHLVPSSTAAESK	2	pep1007-2		LOC_Os08g33370.1 protein|14-3-3 protein, putative, expressed
pep10070	E0-1	20120601_Cueff_055_1_B04_E0-1-14	691.305	699.702	2.65794e+06	690.558	716.461	MEQVGSGSGGTAER	2	pep10070-2	M1:+15.99491	LOC_Os09g39780.1 protein|peptidyl-prolyl cis-trans isomerase, putative, expressed
pep10070	E0-2	20120601_Cueff_055_1_C07_E0-2-13	691.305	674.404	11068121	664.842	704.903	MEQVGSGSGGTAER	2	pep10070-2	M1:+15.99491	LOC_Os09g39780.1 protein|peptidyl-prolyl cis-trans isomerase, putative, expressed
pep10070	E0-1	20120601_Cueff_055_1_B03_E0-1-13	691.305	683.394	10286282	672.177	709.67	MEQVGSGSGGTAER	2	pep10070-2	M1:+15.99491	LOC_Os09g39780.1 protein|peptidyl-prolyl cis-trans isomerase, putative, expressed
pep10070	E0-3	20120601_Cueff_055_1_D11_E0-3-13	691.305	681.407	9.10081e+06	671.147	706.327	MEQVGSGSGGTAER	2	pep10070-2	M1:+15.99491	LOC_Os09g39780.1 protein|peptidyl-prolyl cis-trans isomerase, putative, expressed
pep10070	E0-2	20120601_Cueff_055_1_C08_E0-2-14	691.305	697.764	1.45602e+06	689.861	714.051	MEQVGSGSGGTAER	2	pep10070-2	M1:+15.99491	LOC_Os09g39780.1 protein|peptidyl-prolyl cis-trans isomerase, putative, expressed
pep10070	E0-3	20120601_Cueff_055_1_D12_E0-3-14	691.305	700.779	1.57755e+06	691.644	716.755	MEQVGSGSGGTAER	2	pep10070-2	M1:+15.99491	LOC_Os09g39780.1 protein|peptidyl-prolyl cis-trans isomerase, putative, expressed
pep10071	E0-3	20120601_Cueff_055_1_D11_E0-3-13	641.787	1038.39	10851246	1026.78	1066.59	GNGTGGESIYGDR	2	pep10071-2		LOC_Os09g39780.1 protein|peptidyl-prolyl cis-trans isomerase, putative, expressed
pep10071	E0-1	20120601_Cueff_055_1_B03_E0-1-13	641.787	1036.39	12058277	1024.19	1059.4	GNGTGGESIYGDR	2	pep10071-2		LOC_Os09g39780.1 protein|peptidyl-prolyl cis-trans isomerase, putative, expressed
pep10071	E0-2	20120601_Cueff_055_1_C08_E0-2-14	641.787	1048.6	1.7235e+06	1040.32	1058.29	GNGTGGESIYGDR	2	pep10071-2		LOC_Os09g39780.1 protein|peptidyl-prolyl cis-trans isomerase, putative, expressed
pep10071	E0-2	20120601_Cueff_055_1_C07_E0-2-13	641.787	1036.2	13235592	1022.52	1071.54	GNGTGGESIYGDR	2	pep10071-2		LOC_Os09g39780.1 protein|peptidyl-prolyl cis-trans isomerase, putative, expressed
pep10071	E0-3	20120601_Cueff_055_1_D12_E0-3-14	641.787	1047.61	1.79044e+06	1040.13	1059.05	GNGTGGESIYGDR	2	pep10071-2		LOC_Os09g39780.1 protein|peptidyl-prolyl cis-trans isomerase, putative, expressed
pep10071	E0-1	20120601_Cueff_055_1_B04_E0-1-14	641.787	1046.65	3.39911e+06	1038.47	1063.47	GNGTGGESIYGDR	2	pep10071-2		LOC_Os09g39780.1 protein|peptidyl-prolyl cis-trans isomerase, putative, expressed
pep10072	E0-1	20120601_Cueff_055_1_B04_E0-1-14	835.378	1388.7	1.44865e+06	1382.31	1409.57	VLIEDCGQLADDHAN	2	pep10072-2	C6:+57.02146	LOC_Os09g39780.1 protein|peptidyl-prolyl cis-trans isomerase, putative, expressed
pep10072	E0-3	20120601_Cueff_055_1_D11_E0-3-13	835.378	1370.63	3.52893e+06	1358.93	1401.3	VLIEDCGQLADDHAN	2	pep10072-2	C6:+57.02146	LOC_Os09g39780.1 protein|peptidyl-prolyl cis-trans isomerase, putative, expressed
pep10072	E0-1	20120601_Cueff_055_1_B03_E0-1-13	835.378	1371.91	4.35799e+06	1359.99	1395.54	VLIEDCGQLADDHAN	2	pep10072-2	C6:+57.02146	LOC_Os09g39780.1 protein|peptidyl-prolyl cis-trans isomerase, putative, expressed
pep10072	E0-2	20120601_Cueff_055_1_C08_E0-2-14	835.378	1390.07	699095	1383.74	1410.6	VLIEDCGQLADDHAN	2	pep10072-2	C6:+57.02146	LOC_Os09g39780.1 protein|peptidyl-prolyl cis-trans isomerase, putative, expressed
pep10072	E0-3	20120601_Cueff_055_1_D12_E0-3-14	835.378	1390.86	946127	1382.12	1407.5	VLIEDCGQLADDHAN	2	pep10072-2	C6:+57.02146	LOC_Os09g39780.1 protein|peptidyl-prolyl cis-trans isomerase, putative, expressed
pep10072	E0-2	20120601_Cueff_055_1_C07_E0-2-13	835.378	1371.38	5.43336e+06	1359.14	1407.24	VLIEDCGQLADDHAN	2	pep10072-2	C6:+57.02146	LOC_Os09g39780.1 protein|peptidyl-prolyl cis-trans isomerase, putative, expressed
pep10073	E0-1	20120601_Cueff_055_1_B03_E0-1-13	836.385	1584.75	5.52035e+06	1572.61	1616.28	IIPNFMCQGGDFTR	2	pep10073-2	C7:+57.02146 M6:+15.99491	LOC_Os09g39780.1 protein|peptidyl-prolyl cis-trans isomerase, putative, expressed
pep10073	E0-3	20120601_Cueff_055_1_D11_E0-3-13	836.385	1586.67	4.21337e+06	1573.57	1625.36	IIPNFMCQGGDFTR	2	pep10073-2	C7:+57.02146 M6:+15.99491	LOC_Os09g39780.1 protein|peptidyl-prolyl cis-trans isomerase, putative, expressed
pep10073	E0-2	20120601_Cueff_055_1_C07_E0-2-13	836.385	1592.84	6.38354e+06	1575.26	1620.34	IIPNFMCQGGDFTR	2	pep10073-2	C7:+57.02146 M6:+15.99491	LOC_Os09g39780.1 protein|peptidyl-prolyl cis-trans isomerase, putative, expressed
pep10074	E0-2	20120601_Cueff_055_1_C07_E0-2-13	951.114	1617.86	3.37619e+06	1605.32	1638.24	HTGPGVLSMANAGPNTNGSQFFICTTR	3	pep10074-3	C24:+57.02146 M9:+15.99491	LOC_Os09g39780.1 protein|peptidyl-prolyl cis-trans isomerase, putative, expressed
pep10074	E0-3	20120601_Cueff_055_1_D11_E0-3-13	951.114	1616.56	1.84625e+06	1606.6	1631.99	HTGPGVLSMANAGPNTNGSQFFICTTR	3	pep10074-3	C24:+57.02146 M9:+15.99491	LOC_Os09g39780.1 protein|peptidyl-prolyl cis-trans isomerase, putative, expressed
pep10074	E0-1	20120601_Cueff_055_1_B03_E0-1-13	951.114	1614.02	3032832	1604	1636.38	HTGPGVLSMANAGPNTNGSQFFICTTR	3	pep10074-3	C24:+57.02146 M9:+15.99491	LOC_Os09g39780.1 protein|peptidyl-prolyl cis-trans isomerase, putative, expressed
pep10075	E0-1	20120601_Cueff_055_1_B03_E0-1-13	682.861	1651.84	11922368	1633.71	1687.36	VVMELFADTVPK	2	pep10075-2	M3:+15.99491	LOC_Os09g39780.1 protein|peptidyl-prolyl cis-trans isomerase, putative, expressed
pep10075	E0-2	20120601_Cueff_055_1_C07_E0-2-13	682.861	1650.67	11895305	1635.57	1685.09	VVMELFADTVPK	2	pep10075-2	M3:+15.99491	LOC_Os09g39780.1 protein|peptidyl-prolyl cis-trans isomerase, putative, expressed
pep10075	E0-3	20120601_Cueff_055_1_D11_E0-3-13	682.861	1649.95	9.87245e+06	1635	1678.23	VVMELFADTVPK	2	pep10075-2	M3:+15.99491	LOC_Os09g39780.1 protein|peptidyl-prolyl cis-trans isomerase, putative, expressed
pep10076	E0-2	20120601_Cueff_055_1_C07_E0-2-13	526.313	2020.7	6.20724e+06	1992.35	2042.54	VFFDILIGK	2	pep10076-2		LOC_Os09g39780.1 protein|peptidyl-prolyl cis-trans isomerase, putative, expressed
pep10076	E0-1	20120601_Cueff_055_1_B03_E0-1-13	526.313	2021.41	4998697	2015.11	2034.98	VFFDILIGK	2	pep10076-2		LOC_Os09g39780.1 protein|peptidyl-prolyl cis-trans isomerase, putative, expressed
pep10076	E0-3	20120601_Cueff_055_1_D11_E0-3-13	526.313	2022.71	4.36653e+06	2015.29	2041.89	VFFDILIGK	2	pep10076-2		LOC_Os09g39780.1 protein|peptidyl-prolyl cis-trans isomerase, putative, expressed
pep10077	E0-2	20120601_Cueff_055_1_C09_E0-2-15	615.31	1179.41	5.61416e+06	1161.85	1196.76	DVASGGPDALATR	2	pep10077-2		LOC_Os02g18380.1 protein|60S ribosomal protein L27-3, putative, expressed
pep10077	E0-1	20120601_Cueff_055_1_A03_E0-1-1	615.31	1177.12	1.64735e+06	1167.75	1198.39	DVASGGPDALATR	2	pep10077-2		LOC_Os02g18380.1 protein|60S ribosomal protein L27-3, putative, expressed
pep10077	E0-3	20120601_Cueff_055_1_C11_E0-3-1	615.31	1179.22	1.82474e+06	1166.68	1194.94	DVASGGPDALATR	2	pep10077-2		LOC_Os02g18380.1 protein|60S ribosomal protein L27-3, putative, expressed
pep10077	E0-2	20120601_Cueff_055_1_C07_E0-2-13	615.31	1176.75	1221426	1161.64	1194.23	DVASGGPDALATR	2	pep10077-2		LOC_Os02g18380.1 protein|60S ribosomal protein L27-3, putative, expressed
pep10077	E0-1	20120601_Cueff_055_1_B04_E0-1-14	615.31	1190.41	26871921	1170.7	1229.09	DVASGGPDALATR	2	pep10077-2		LOC_Os02g18380.1 protein|60S ribosomal protein L27-3, putative, expressed
pep10077	E0-1	20120601_Cueff_055_1_B05_E0-1-15	615.31	1179.05	25181268	1159.47	1225.95	DVASGGPDALATR	2	pep10077-2		LOC_Os02g18380.1 protein|60S ribosomal protein L27-3, putative, expressed
pep10077	E0-1	20120601_Cueff_055_1_B03_E0-1-13	615.31	1173.35	714518	1162	1189.36	DVASGGPDALATR	2	pep10077-2		LOC_Os02g18380.1 protein|60S ribosomal protein L27-3, putative, expressed
pep10077	E0-2	20120601_Cueff_055_1_B07_E0-2-1	615.31	1181.35	1647697	1168.16	1204.36	DVASGGPDALATR	2	pep10077-2		LOC_Os02g18380.1 protein|60S ribosomal protein L27-3, putative, expressed
pep10077	E0-3	20120601_Cueff_055_1_E01_E0-3-15	615.31	1178.2	9.79179e+06	1160.69	1203.03	DVASGGPDALATR	2	pep10077-2		LOC_Os02g18380.1 protein|60S ribosomal protein L27-3, putative, expressed
pep10077	E0-3	20120601_Cueff_055_1_D11_E0-3-13	615.31	1175.94	973684	1166.48	1190.75	DVASGGPDALATR	2	pep10077-2		LOC_Os02g18380.1 protein|60S ribosomal protein L27-3, putative, expressed
pep10077	E0-2	20120601_Cueff_055_1_C08_E0-2-14	615.31	1192.35	28484269	1172.12	1240.66	DVASGGPDALATR	2	pep10077-2		LOC_Os02g18380.1 protein|60S ribosomal protein L27-3, putative, expressed
pep10077	E0-3	20120601_Cueff_055_1_D12_E0-3-14	615.31	1194.14	27140531	1170.81	1222.5	DVASGGPDALATR	2	pep10077-2		LOC_Os02g18380.1 protein|60S ribosomal protein L27-3, putative, expressed
pep1008	E0-1	20120601_Cueff_055_1_A11_E0-1-9	560.965	1319.57	13008161	1304.69	1350.01	LLDSHLVPSSTAPESK	3	pep1008-3		LOC_Os02g36974.1 protein|14-3-3 protein, putative, expressed
pep1008	E0-3	20120601_Cueff_055_1_D08_E0-3-10	840.944	1314.15	825009	1308.05	1322.39	LLDSHLVPSSTAPESK	2	pep1008-2		LOC_Os02g36974.1 protein|14-3-3 protein, putative, expressed
pep1008	E0-2	20120601_Cueff_055_1_C04_E0-2-10	840.944	1313.49	4.29386e+06	1302.44	1337.69	LLDSHLVPSSTAPESK	2	pep1008-2		LOC_Os02g36974.1 protein|14-3-3 protein, putative, expressed
pep1008	E0-3	20120601_Cueff_055_1_D08_E0-3-10	560.965	1316.82	1.99225e+06	1306.15	1329.7	LLDSHLVPSSTAPESK	3	pep1008-3		LOC_Os02g36974.1 protein|14-3-3 protein, putative, expressed
pep1008	E0-2	20120601_Cueff_055_1_C03_E0-2-9	840.944	1320.94	15492027	1304.36	1345.02	LLDSHLVPSSTAPESK	2	pep1008-2		LOC_Os02g36974.1 protein|14-3-3 protein, putative, expressed
pep1008	E0-3	20120601_Cueff_055_1_D07_E0-3-9	840.944	1321.55	17548372	1285.74	1357.22	LLDSHLVPSSTAPESK	2	pep1008-2		LOC_Os02g36974.1 protein|14-3-3 protein, putative, expressed
pep1008	E0-1	20120601_Cueff_055_1_A12_E0-1-10	560.965	1319.49	22118804	1299.98	1344.54	LLDSHLVPSSTAPESK	3	pep1008-3		LOC_Os02g36974.1 protein|14-3-3 protein, putative, expressed
pep1008	E0-3	20120601_Cueff_055_1_D07_E0-3-9	560.965	1320.04	24958237	1303.35	1371.34	LLDSHLVPSSTAPESK	3	pep1008-3		LOC_Os02g36974.1 protein|14-3-3 protein, putative, expressed
pep1008	E0-1	20120601_Cueff_055_1_A12_E0-1-10	840.944	1316.94	9.20862e+06	1300.74	1342.06	LLDSHLVPSSTAPESK	2	pep1008-2		LOC_Os02g36974.1 protein|14-3-3 protein, putative, expressed
pep1008	E0-1	20120601_Cueff_055_1_A11_E0-1-9	840.944	1320.96	2.92905e+06	1307.38	1331.24	LLDSHLVPSSTAPESK	2	pep1008-2		LOC_Os02g36974.1 protein|14-3-3 protein, putative, expressed
pep1008	E0-2	20120601_Cueff_055_1_C03_E0-2-9	560.965	1320.05	43971569	1301.01	1367.94	LLDSHLVPSSTAPESK	3	pep1008-3		LOC_Os02g36974.1 protein|14-3-3 protein, putative, expressed
pep1008	E0-2	20120601_Cueff_055_1_C04_E0-2-10	560.965	1317.95	8.38911e+06	1304.54	1341.36	LLDSHLVPSSTAPESK	3	pep1008-3		LOC_Os02g36974.1 protein|14-3-3 protein, putative, expressed
pep10080	E0-3	20120601_Cueff_055_1_D12_E0-3-14	1106.05	1798.21	525078	1791.33	1805.74	YTLDVDFKDVASGGPDALATR	2	pep10080-2		LOC_Os02g18380.1 protein|60S ribosomal protein L27-3, putative, expressed
pep10080	E0-3	20120601_Cueff_055_1_E01_E0-3-15	737.703	1791.25	1.84537e+06	1781.04	1802.7	YTLDVDFKDVASGGPDALATR	3	pep10080-3		LOC_Os02g18380.1 protein|60S ribosomal protein L27-3, putative, expressed
pep10080	E0-1	20120601_Cueff_055_1_B05_E0-1-15	737.703	1789.52	2.44103e+06	1776.24	1804.55	YTLDVDFKDVASGGPDALATR	3	pep10080-3		LOC_Os02g18380.1 protein|60S ribosomal protein L27-3, putative, expressed
pep10080	E0-2	20120601_Cueff_055_1_C09_E0-2-15	737.703	1790.76	1.75947e+06	1770.44	1815.36	YTLDVDFKDVASGGPDALATR	3	pep10080-3		LOC_Os02g18380.1 protein|60S ribosomal protein L27-3, putative, expressed
pep10080	E0-2	20120601_Cueff_055_1_C08_E0-2-14	737.703	1798.02	1.97051e+06	1790.99	1815.44	YTLDVDFKDVASGGPDALATR	3	pep10080-3		LOC_Os02g18380.1 protein|60S ribosomal protein L27-3, putative, expressed
pep10080	E0-1	20120601_Cueff_055_1_B04_E0-1-14	737.703	1799.1	2.12259e+06	1782.98	1821.05	YTLDVDFKDVASGGPDALATR	3	pep10080-3		LOC_Os02g18380.1 protein|60S ribosomal protein L27-3, putative, expressed
pep10080	E0-3	20120601_Cueff_055_1_D12_E0-3-14	737.703	1798.21	4.18258e+06	1781.99	1815.45	YTLDVDFKDVASGGPDALATR	3	pep10080-3		LOC_Os02g18380.1 protein|60S ribosomal protein L27-3, putative, expressed
pep10081	E0-1	20120601_Cueff_055_1_B04_E0-1-14	585.81	1198.11	14969405	1177.11	1236.26	EVAAGPDALATR	2	pep10081-2		LOC_Os10g41470.1 protein|60S ribosomal protein L27-3, putative, expressed
pep10081	E0-2	20120601_Cueff_055_1_C09_E0-2-15	585.81	1188.41	4.67092e+06	1168.24	1204.12	EVAAGPDALATR	2	pep10081-2		LOC_Os10g41470.1 protein|60S ribosomal protein L27-3, putative, expressed
pep10081	E0-3	20120601_Cueff_055_1_E01_E0-3-15	585.81	1186.03	7.84591e+06	1164.97	1210.55	EVAAGPDALATR	2	pep10081-2		LOC_Os10g41470.1 protein|60S ribosomal protein L27-3, putative, expressed
pep10081	E0-3	20120601_Cueff_055_1_D12_E0-3-14	585.81	1198.77	18191472	1177.45	1235.36	EVAAGPDALATR	2	pep10081-2		LOC_Os10g41470.1 protein|60S ribosomal protein L27-3, putative, expressed
pep10081	E0-2	20120601_Cueff_055_1_C08_E0-2-14	585.81	1199.35	18016070	1175.26	1231.9	EVAAGPDALATR	2	pep10081-2		LOC_Os10g41470.1 protein|60S ribosomal protein L27-3, putative, expressed
pep10081	E0-1	20120601_Cueff_055_1_B05_E0-1-15	585.81	1186.58	18621335	1167.56	1221.77	EVAAGPDALATR	2	pep10081-2		LOC_Os10g41470.1 protein|60S ribosomal protein L27-3, putative, expressed
pep10081	E0-3	20120601_Cueff_055_1_C11_E0-3-1	585.81	1191.92	1.2436e+06	1177.25	1211.2	EVAAGPDALATR	2	pep10081-2		LOC_Os10g41470.1 protein|60S ribosomal protein L27-3, putative, expressed
pep10081	E0-1	20120601_Cueff_055_1_A03_E0-1-1	585.81	1190.17	758418	1179.21	1198.97	EVAAGPDALATR	2	pep10081-2		LOC_Os10g41470.1 protein|60S ribosomal protein L27-3, putative, expressed
pep10081	E0-2	20120601_Cueff_055_1_B07_E0-2-1	585.81	1191.19	1.03481e+06	1177.45	1218.85	EVAAGPDALATR	2	pep10081-2		LOC_Os10g41470.1 protein|60S ribosomal protein L27-3, putative, expressed
pep10082	E0-3	20120601_Cueff_055_1_E01_E0-3-15	1032	1035.74	1.23732e+06	1026.99	1044.09	VTVHHFHGNNVDLGTACGK	2	pep10082-2	C17:+57.02146	LOC_Os01g16890.1 protein|ribosomal protein L7Ae, putative, expressed
pep10082	E0-2	20120601_Cueff_055_1_C09_E0-2-15	1032	1032.2	1.74332e+06	1022.64	1044.02	VTVHHFHGNNVDLGTACGK	2	pep10082-2	C17:+57.02146	LOC_Os01g16890.1 protein|ribosomal protein L7Ae, putative, expressed
pep10082	E0-1	20120601_Cueff_055_1_B06_E0-1-16	1032	1036.33	1483065	1027.28	1047.2	VTVHHFHGNNVDLGTACGK	2	pep10082-2	C17:+57.02146	LOC_Os01g16890.1 protein|ribosomal protein L7Ae, putative, expressed
pep10082	E0-3	20120601_Cueff_055_1_E02_E0-3-16	688.335	1035.14	2.69835e+06	1026.5	1054.07	VTVHHFHGNNVDLGTACGK	3	pep10082-3	C17:+57.02146	LOC_Os01g16890.1 protein|ribosomal protein L7Ae, putative, expressed
pep10082	E0-2	20120601_Cueff_055_1_C10_E0-2-16	688.335	1039.46	1.08762e+06	1030.15	1050.52	VTVHHFHGNNVDLGTACGK	3	pep10082-3	C17:+57.02146	LOC_Os01g16890.1 protein|ribosomal protein L7Ae, putative, expressed
pep10082	E0-1	20120601_Cueff_055_1_B06_E0-1-16	688.335	1037.42	12024235	1025.75	1064.8	VTVHHFHGNNVDLGTACGK	3	pep10082-3	C17:+57.02146	LOC_Os01g16890.1 protein|ribosomal protein L7Ae, putative, expressed
pep10082	E0-1	20120601_Cueff_055_1_B05_E0-1-15	1032	1030.07	794700	1018.3	1040.02	VTVHHFHGNNVDLGTACGK	2	pep10082-2	C17:+57.02146	LOC_Os01g16890.1 protein|ribosomal protein L7Ae, putative, expressed
pep10082	E0-3	20120601_Cueff_055_1_E01_E0-3-15	688.335	1033.86	11780667	1019.42	1057.97	VTVHHFHGNNVDLGTACGK	3	pep10082-3	C17:+57.02146	LOC_Os01g16890.1 protein|ribosomal protein L7Ae, putative, expressed
pep10082	E0-2	20120601_Cueff_055_1_C09_E0-2-15	688.335	1031.06	14488185	1019.92	1053.91	VTVHHFHGNNVDLGTACGK	3	pep10082-3	C17:+57.02146	LOC_Os01g16890.1 protein|ribosomal protein L7Ae, putative, expressed
pep10082	E0-1	20120601_Cueff_055_1_B05_E0-1-15	688.335	1030.07	5.77888e+06	1018.62	1050.46	VTVHHFHGNNVDLGTACGK	3	pep10082-3	C17:+57.02146	LOC_Os01g16890.1 protein|ribosomal protein L7Ae, putative, expressed
pep10083	E0-1	20120601_Cueff_055_1_B05_E0-1-15	902.945	1824.84	4.48589e+06	1813.61	1850.73	VCCLSIIDPGDSDIIK	2	pep10083-2	C2:+57.02146 C3:+57.02146	LOC_Os01g16890.1 protein|ribosomal protein L7Ae, putative, expressed
pep10083	E0-2	20120601_Cueff_055_1_C09_E0-2-15	902.945	1826.04	8.76901e+06	1813.2	1866.48	VCCLSIIDPGDSDIIK	2	pep10083-2	C2:+57.02146 C3:+57.02146	LOC_Os01g16890.1 protein|ribosomal protein L7Ae, putative, expressed
pep10083	E0-1	20120601_Cueff_055_1_B06_E0-1-16	902.945	1840.7	8.14124e+06	1825.23	1867.01	VCCLSIIDPGDSDIIK	2	pep10083-2	C2:+57.02146 C3:+57.02146	LOC_Os01g16890.1 protein|ribosomal protein L7Ae, putative, expressed
pep10083	E0-2	20120601_Cueff_055_1_B07_E0-2-1	902.945	1829.45	612617	1819.08	1845.02	VCCLSIIDPGDSDIIK	2	pep10083-2	C2:+57.02146 C3:+57.02146	LOC_Os01g16890.1 protein|ribosomal protein L7Ae, putative, expressed
pep10083	E0-3	20120601_Cueff_055_1_E02_E0-3-16	902.945	1839.93	3.34752e+06	1829.46	1861.98	VCCLSIIDPGDSDIIK	2	pep10083-2	C2:+57.02146 C3:+57.02146	LOC_Os01g16890.1 protein|ribosomal protein L7Ae, putative, expressed
pep10083	E0-3	20120601_Cueff_055_1_E01_E0-3-15	902.945	1826.43	10334954	1809.37	1864.96	VCCLSIIDPGDSDIIK	2	pep10083-2	C2:+57.02146 C3:+57.02146	LOC_Os01g16890.1 protein|ribosomal protein L7Ae, putative, expressed
pep10083	E0-2	20120601_Cueff_055_1_C10_E0-2-16	902.945	1837.97	1.16662e+06	1829.56	1855.27	VCCLSIIDPGDSDIIK	2	pep10083-2	C2:+57.02146 C3:+57.02146	LOC_Os01g16890.1 protein|ribosomal protein L7Ae, putative, expressed
pep10084	E0-1	20120601_Cueff_055_1_B05_E0-1-15	698.393	1532.82	11217641	1515.1	1581.51	LVIISNNCPPLR	2	pep10084-2	C8:+57.02146	LOC_Os01g16890.1 protein|ribosomal protein L7Ae, putative, expressed
pep10084	E0-2	20120601_Cueff_055_1_C10_E0-2-16	698.393	1540.19	2.73023e+06	1528.67	1573.61	LVIISNNCPPLR	2	pep10084-2	C8:+57.02146	LOC_Os01g16890.1 protein|ribosomal protein L7Ae, putative, expressed
pep10084	E0-3	20120601_Cueff_055_1_E02_E0-3-16	698.393	1538.43	5.6462e+06	1526.34	1564.53	LVIISNNCPPLR	2	pep10084-2	C8:+57.02146	LOC_Os01g16890.1 protein|ribosomal protein L7Ae, putative, expressed
pep10084	E0-3	20120601_Cueff_055_1_C11_E0-3-1	698.393	1536	1.42958e+06	1518.35	1563.29	LVIISNNCPPLR	2	pep10084-2	C8:+57.02146	LOC_Os01g16890.1 protein|ribosomal protein L7Ae, putative, expressed
pep10084	E0-2	20120601_Cueff_055_1_B07_E0-2-1	698.393	1531.28	1.92075e+06	1515.32	1568.29	LVIISNNCPPLR	2	pep10084-2	C8:+57.02146	LOC_Os01g16890.1 protein|ribosomal protein L7Ae, putative, expressed
pep10084	E0-1	20120601_Cueff_055_1_A03_E0-1-1	698.393	1534.99	1.0036e+06	1517.49	1553.96	LVIISNNCPPLR	2	pep10084-2	C8:+57.02146	LOC_Os01g16890.1 protein|ribosomal protein L7Ae, putative, expressed
pep10084	E0-2	20120601_Cueff_055_1_C09_E0-2-15	698.393	1532.27	31880276	1514.5	1598.93	LVIISNNCPPLR	2	pep10084-2	C8:+57.02146	LOC_Os01g16890.1 protein|ribosomal protein L7Ae, putative, expressed
pep10084	E0-3	20120601_Cueff_055_1_E01_E0-3-15	698.393	1532.75	29012726	1513.71	1587	LVIISNNCPPLR	2	pep10084-2	C8:+57.02146	LOC_Os01g16890.1 protein|ribosomal protein L7Ae, putative, expressed
pep10084	E0-1	20120601_Cueff_055_1_B06_E0-1-16	698.393	1540.93	19653373	1524.67	1573.5	LVIISNNCPPLR	2	pep10084-2	C8:+57.02146	LOC_Os01g16890.1 protein|ribosomal protein L7Ae, putative, expressed
pep10085	E0-2	20120601_Cueff_055_1_C09_E0-2-15	762.44	1344.99	1.33419e+06	1330.64	1368.87	LVIISNNCPPLRK	2	pep10085-2	C8:+57.02146	LOC_Os01g16890.1 protein|ribosomal protein L7Ae, putative, expressed
pep10085	E0-1	20120601_Cueff_055_1_B05_E0-1-15	762.44	1342.19	1.51897e+06	1331.37	1361.14	LVIISNNCPPLRK	2	pep10085-2	C8:+57.02146	LOC_Os01g16890.1 protein|ribosomal protein L7Ae, putative, expressed
pep10085	E0-3	20120601_Cueff_055_1_E01_E0-3-15	762.44	1337.59	2.344e+06	1328.28	1359.96	LVIISNNCPPLRK	2	pep10085-2	C8:+57.02146	LOC_Os01g16890.1 protein|ribosomal protein L7Ae, putative, expressed
pep10086	E0-1	20120601_Cueff_055_1_A10_E0-1-8	816.912	821.027	3.16993e+06	809.575	843.145	EVHVQVTHSMPPQK	2	pep10086-2	M10:+15.99491	LOC_Os01g69080.1 protein|acyl-desaturase, chloroplast precursor, putative, expressed
pep10086	E0-2	20120601_Cueff_055_1_C02_E0-2-8	816.912	818.37	2.81151e+06	805.61	840.783	EVHVQVTHSMPPQK	2	pep10086-2	M10:+15.99491	LOC_Os01g69080.1 protein|acyl-desaturase, chloroplast precursor, putative, expressed
pep10086	E0-3	20120601_Cueff_055_1_D06_E0-3-8	816.912	816.203	1.63966e+06	805.892	836.849	EVHVQVTHSMPPQK	2	pep10086-2	M10:+15.99491	LOC_Os01g69080.1 protein|acyl-desaturase, chloroplast precursor, putative, expressed
pep10087	E0-3	20120601_Cueff_055_1_D05_E0-3-7	660.836	1294.2	2.33746e+06	1286.52	1305.78	ISDLTGLSSEGNK	2	pep10087-2		LOC_Os01g69080.1 protein|acyl-desaturase, chloroplast precursor, putative, expressed
pep10087	E0-3	20120601_Cueff_055_1_D06_E0-3-8	660.836	1286.35	18397313	1272.82	1313.74	ISDLTGLSSEGNK	2	pep10087-2		LOC_Os01g69080.1 protein|acyl-desaturase, chloroplast precursor, putative, expressed
pep10087	E0-2	20120601_Cueff_055_1_C01_E0-2-7	660.836	1295.26	799547	1286.84	1303.89	ISDLTGLSSEGNK	2	pep10087-2		LOC_Os01g69080.1 protein|acyl-desaturase, chloroplast precursor, putative, expressed
pep10087	E0-1	20120601_Cueff_055_1_A10_E0-1-8	660.836	1284.46	21047660	1274.28	1311.48	ISDLTGLSSEGNK	2	pep10087-2		LOC_Os01g69080.1 protein|acyl-desaturase, chloroplast precursor, putative, expressed
pep10087	E0-2	20120601_Cueff_055_1_C02_E0-2-8	660.836	1285.58	23353515	1274.3	1313.49	ISDLTGLSSEGNK	2	pep10087-2		LOC_Os01g69080.1 protein|acyl-desaturase, chloroplast precursor, putative, expressed
pep10088	E0-3	20120601_Cueff_055_1_D06_E0-3-8	443.246	1439.23	17151875	1428.58	1479.78	YLYLTGR	2	pep10088-2		LOC_Os01g69080.1 protein|acyl-desaturase, chloroplast precursor, putative, expressed
pep10088	E0-1	20120601_Cueff_055_1_A10_E0-1-8	443.246	1441.06	24239085	1428.81	1474.42	YLYLTGR	2	pep10088-2		LOC_Os01g69080.1 protein|acyl-desaturase, chloroplast precursor, putative, expressed
pep10088	E0-2	20120601_Cueff_055_1_C02_E0-2-8	443.246	1439.69	24216462	1416.14	1477.8	YLYLTGR	2	pep10088-2		LOC_Os01g69080.1 protein|acyl-desaturase, chloroplast precursor, putative, expressed
pep10089	E0-1	20120601_Cueff_055_1_A10_E0-1-8	787.423	1461.31	1.44428e+06	1448.78	1469.8	LAQICGIIASDEKR	2	pep10089-2	C5:+57.02146	LOC_Os01g69080.1 protein|acyl-desaturase, chloroplast precursor, putative, expressed
pep10089	E0-3	20120601_Cueff_055_1_D06_E0-3-8	787.423	1459.96	1.79186e+06	1448.43	1468.85	LAQICGIIASDEKR	2	pep10089-2	C5:+57.02146	LOC_Os01g69080.1 protein|acyl-desaturase, chloroplast precursor, putative, expressed
pep10089	E0-2	20120601_Cueff_055_1_C02_E0-2-8	525.284	1458.4	8.29765e+06	1448.69	1470.45	LAQICGIIASDEKR	3	pep10089-3	C5:+57.02146	LOC_Os01g69080.1 protein|acyl-desaturase, chloroplast precursor, putative, expressed
pep10089	E0-2	20120601_Cueff_055_1_C02_E0-2-8	787.423	1457.13	1.54174e+06	1449.68	1465.44	LAQICGIIASDEKR	2	pep10089-2	C5:+57.02146	LOC_Os01g69080.1 protein|acyl-desaturase, chloroplast precursor, putative, expressed
pep10089	E0-1	20120601_Cueff_055_1_A10_E0-1-8	525.284	1457.21	7.10082e+06	1450.25	1471.25	LAQICGIIASDEKR	3	pep10089-3	C5:+57.02146	LOC_Os01g69080.1 protein|acyl-desaturase, chloroplast precursor, putative, expressed
pep10089	E0-3	20120601_Cueff_055_1_D06_E0-3-8	525.284	1458.2	6543873	1447.89	1470.3	LAQICGIIASDEKR	3	pep10089-3	C5:+57.02146	LOC_Os01g69080.1 protein|acyl-desaturase, chloroplast precursor, putative, expressed
pep1009	E0-1	20120601_Cueff_055_1_B01_E0-1-11	674.834	1333.96	1.57913e+06	1326.67	1348.63	TTDVGELTVEER	2	pep1009-2		LOC_Os03g50290.1 protein|14-3-3 protein, putative, expressed
pep1009	E0-2	20120601_Cueff_055_1_C04_E0-2-10	674.834	1323.54	95421368	1309.76	1363.04	TTDVGELTVEER	2	pep1009-2		LOC_Os03g50290.1 protein|14-3-3 protein, putative, expressed
pep1009	E0-3	20120601_Cueff_055_1_D09_E0-3-11	674.834	1334.97	1.51178e+06	1327.56	1357.32	TTDVGELTVEER	2	pep1009-2		LOC_Os03g50290.1 protein|14-3-3 protein, putative, expressed
pep1009	E0-1	20120601_Cueff_055_1_A12_E0-1-10	674.834	1322.46	80532909	1308.65	1361.71	TTDVGELTVEER	2	pep1009-2		LOC_Os03g50290.1 protein|14-3-3 protein, putative, expressed
pep1009	E0-2	20120601_Cueff_055_1_C05_E0-2-11	674.834	1338.33	2.38205e+06	1328.89	1357.23	TTDVGELTVEER	2	pep1009-2		LOC_Os03g50290.1 protein|14-3-3 protein, putative, expressed
pep1009	E0-2	20120601_Cueff_055_1_B07_E0-2-1	674.834	1326.37	954215	1317.29	1336.13	TTDVGELTVEER	2	pep1009-2		LOC_Os03g50290.1 protein|14-3-3 protein, putative, expressed
pep1009	E0-3	20120601_Cueff_055_1_D07_E0-3-9	674.834	1325.96	12846822	1313.51	1367.75	TTDVGELTVEER	2	pep1009-2		LOC_Os03g50290.1 protein|14-3-3 protein, putative, expressed
pep1009	E0-3	20120601_Cueff_055_1_D08_E0-3-10	674.834	1320.35	48220511	1309.97	1363.19	TTDVGELTVEER	2	pep1009-2		LOC_Os03g50290.1 protein|14-3-3 protein, putative, expressed
pep1009	E0-1	20120601_Cueff_055_1_B02_E0-1-12	674.834	1335.76	1.18868e+06	1320.39	1350.03	TTDVGELTVEER	2	pep1009-2		LOC_Os03g50290.1 protein|14-3-3 protein, putative, expressed
pep1009	E0-2	20120601_Cueff_055_1_C03_E0-2-9	674.834	1324.07	7.17821e+06	1314.57	1352.59	TTDVGELTVEER	2	pep1009-2		LOC_Os03g50290.1 protein|14-3-3 protein, putative, expressed
pep1009	E0-3	20120601_Cueff_055_1_C11_E0-3-1	674.834	1327.99	543407	1319.28	1333.09	TTDVGELTVEER	2	pep1009-2		LOC_Os03g50290.1 protein|14-3-3 protein, putative, expressed
pep10090	E0-3	20120601_Cueff_055_1_D06_E0-3-8	696.896	1473.04	2.53007e+06	1459.96	1483.1	DNILSHLKPVEK	2	pep10090-2		LOC_Os01g69080.1 protein|acyl-desaturase, chloroplast precursor, putative, expressed
pep10090	E0-2	20120601_Cueff_055_1_C02_E0-2-8	696.896	1473.44	3.06618e+06	1460.93	1486.26	DNILSHLKPVEK	2	pep10090-2		LOC_Os01g69080.1 protein|acyl-desaturase, chloroplast precursor, putative, expressed
pep10090	E0-1	20120601_Cueff_055_1_A10_E0-1-8	696.896	1474.42	3113950	1464.2	1485.7	DNILSHLKPVEK	2	pep10090-2		LOC_Os01g69080.1 protein|acyl-desaturase, chloroplast precursor, putative, expressed
pep10091	E0-3	20120601_Cueff_055_1_D06_E0-3-8	733.87	1516.45	7.26674e+06	1504.42	1553.95	TIQYLIGSGMDPR	2	pep10091-2	M10:+15.99491	LOC_Os01g69080.1 protein|acyl-desaturase, chloroplast precursor, putative, expressed
pep10091	E0-2	20120601_Cueff_055_1_C02_E0-2-8	733.87	1517.45	6539985	1503.6	1539.5	TIQYLIGSGMDPR	2	pep10091-2	M10:+15.99491	LOC_Os01g69080.1 protein|acyl-desaturase, chloroplast precursor, putative, expressed
pep10091	E0-1	20120601_Cueff_055_1_A10_E0-1-8	733.87	1519.3	5422097	1504.68	1544.14	TIQYLIGSGMDPR	2	pep10091-2	M10:+15.99491	LOC_Os01g69080.1 protein|acyl-desaturase, chloroplast precursor, putative, expressed
pep10092	E0-3	20120601_Cueff_055_1_D06_E0-3-8	641.317	1543.87	8266215	1518.71	1562.01	AQDYLCTLAAR	2	pep10092-2	C6:+57.02146	LOC_Os01g69080.1 protein|acyl-desaturase, chloroplast precursor, putative, expressed
pep10092	E0-3	20120601_Cueff_055_1_D05_E0-3-7	641.317	1556.06	1.22475e+06	1541.2	1571.65	AQDYLCTLAAR	2	pep10092-2	C6:+57.02146	LOC_Os01g69080.1 protein|acyl-desaturase, chloroplast precursor, putative, expressed
pep10092	E0-2	20120601_Cueff_055_1_C02_E0-2-8	641.317	1544.86	9.04287e+06	1522.72	1565.96	AQDYLCTLAAR	2	pep10092-2	C6:+57.02146	LOC_Os01g69080.1 protein|acyl-desaturase, chloroplast precursor, putative, expressed
pep10092	E0-1	20120601_Cueff_055_1_A10_E0-1-8	641.317	1546.89	7.48245e+06	1526.88	1567.86	AQDYLCTLAAR	2	pep10092-2	C6:+57.02146	LOC_Os01g69080.1 protein|acyl-desaturase, chloroplast precursor, putative, expressed
pep10093	E0-1	20120601_Cueff_055_1_A10_E0-1-8	709.372	1561.79	3.77547e+06	1546.89	1576.89	LAQICGIIASDEK	2	pep10093-2	C5:+57.02146	LOC_Os01g69080.1 protein|acyl-desaturase, chloroplast precursor, putative, expressed
pep10093	E0-3	20120601_Cueff_055_1_D06_E0-3-8	709.372	1558.14	2.26229e+06	1549.58	1575.25	LAQICGIIASDEK	2	pep10093-2	C5:+57.02146	LOC_Os01g69080.1 protein|acyl-desaturase, chloroplast precursor, putative, expressed
pep10093	E0-2	20120601_Cueff_055_1_C02_E0-2-8	709.372	1564.45	2.70236e+06	1546.7	1575.69	LAQICGIIASDEK	2	pep10093-2	C5:+57.02146	LOC_Os01g69080.1 protein|acyl-desaturase, chloroplast precursor, putative, expressed
pep10094	E0-2	20120601_Cueff_055_1_C02_E0-2-8	824.392	1898.52	840691	1890.78	1913.87	DETGASPTAWAVWTR	2	pep10094-2		LOC_Os01g69080.1 protein|acyl-desaturase, chloroplast precursor, putative, expressed
pep10096	E0-1	20120601_Cueff_055_1_A10_E0-1-8	406.743	867.938	26479157	846.323	896.943	KPFAPPR	2	pep10096-2		LOC_Os01g69080.1 protein|acyl-desaturase, chloroplast precursor, putative, expressed
pep10096	E0-2	20120601_Cueff_055_1_C02_E0-2-8	406.743	861.752	20453463	843.015	900.538	KPFAPPR	2	pep10096-2		LOC_Os01g69080.1 protein|acyl-desaturase, chloroplast precursor, putative, expressed
pep10096	E0-3	20120601_Cueff_055_1_D06_E0-3-8	406.743	855.897	11318508	837.166	885.316	KPFAPPR	2	pep10096-2		LOC_Os01g69080.1 protein|acyl-desaturase, chloroplast precursor, putative, expressed
pep10097	E0-3	20120601_Cueff_055_1_D06_E0-3-8	587.802	866.734	11675678	852.969	886.36	ATFISHGNTAR	2	pep10097-2		LOC_Os01g69080.1 protein|acyl-desaturase, chloroplast precursor, putative, expressed
pep10097	E0-1	20120601_Cueff_055_1_A10_E0-1-8	587.802	873.312	20802243	862.794	904.89	ATFISHGNTAR	2	pep10097-2		LOC_Os01g69080.1 protein|acyl-desaturase, chloroplast precursor, putative, expressed
pep10097	E0-2	20120601_Cueff_055_1_C02_E0-2-8	587.802	869.544	18453136	857.302	898.249	ATFISHGNTAR	2	pep10097-2		LOC_Os01g69080.1 protein|acyl-desaturase, chloroplast precursor, putative, expressed
pep10098	E0-1	20120601_Cueff_055_1_A07_E0-1-5	809.873	1089.26	1.48529e+06	1078.02	1101.43	EGSDAIMLSGETAHGK	2	pep10098-2	M7:+15.99491	LOC_Os10g42100.1 protein|pyruvate kinase, putative, expressed
pep10098	E0-3	20120601_Cueff_055_1_D03_E0-3-5	809.873	1086.66	1.50383e+06	1078.25	1103.13	EGSDAIMLSGETAHGK	2	pep10098-2	M7:+15.99491	LOC_Os10g42100.1 protein|pyruvate kinase, putative, expressed
pep10098	E0-2	20120601_Cueff_055_1_B11_E0-2-5	809.873	1087.38	1400720	1078.67	1103.94	EGSDAIMLSGETAHGK	2	pep10098-2	M7:+15.99491	LOC_Os10g42100.1 protein|pyruvate kinase, putative, expressed
pep10099	E0-3	20120601_Cueff_055_1_D03_E0-3-5	652.276	1310.89	7.68625e+06	1298.55	1337.28	FSDDAEETFSR	2	pep10099-2		LOC_Os10g42100.1 protein|pyruvate kinase, putative, expressed
pep10099	E0-1	20120601_Cueff_055_1_A07_E0-1-5	652.276	1313.31	6.88429e+06	1299.82	1335.09	FSDDAEETFSR	2	pep10099-2		LOC_Os10g42100.1 protein|pyruvate kinase, putative, expressed
pep10099	E0-2	20120601_Cueff_055_1_B11_E0-2-5	652.276	1309.75	8129867	1298.4	1336.93	FSDDAEETFSR	2	pep10099-2		LOC_Os10g42100.1 protein|pyruvate kinase, putative, expressed
pep101	E0-1	20120601_Cueff_055_1_B03_E0-1-13	681.397	2009.19	2.44083e+06	1991.97	2023.16	LNSQKFPILNLVQLSATR	3	pep101-3		LOC_Os02g16820.1 protein|glutelin, putative, expressed
pep1010	E0-3	20120601_Cueff_055_1_D08_E0-3-10	546.962	1361.43	35324211	1340.22	1405.66	LLDSHLVPSATAAESK	3	pep1010-3		LOC_Os03g50290.1 protein|14-3-3 protein, putative, expressed
pep1010	E0-1	20120601_Cueff_055_1_A12_E0-1-10	546.962	1362.87	59320432	1339.28	1400.35	LLDSHLVPSATAAESK	3	pep1010-3		LOC_Os03g50290.1 protein|14-3-3 protein, putative, expressed
pep1010	E0-3	20120601_Cueff_055_1_D07_E0-3-9	546.962	1366.08	6.16501e+06	1347.24	1376.65	LLDSHLVPSATAAESK	3	pep1010-3		LOC_Os03g50290.1 protein|14-3-3 protein, putative, expressed
pep1010	E0-3	20120601_Cueff_055_1_D08_E0-3-10	819.939	1363.19	15046497	1345.68	1397.98	LLDSHLVPSATAAESK	2	pep1010-2		LOC_Os03g50290.1 protein|14-3-3 protein, putative, expressed
pep1010	E0-2	20120601_Cueff_055_1_C04_E0-2-10	819.939	1363.04	32406746	1342.42	1411.35	LLDSHLVPSATAAESK	2	pep1010-2		LOC_Os03g50290.1 protein|14-3-3 protein, putative, expressed
pep1010	E0-2	20120601_Cueff_055_1_C03_E0-2-9	546.962	1363.18	4.61522e+06	1343.12	1373.72	LLDSHLVPSATAAESK	3	pep1010-3		LOC_Os03g50290.1 protein|14-3-3 protein, putative, expressed
pep1010	E0-1	20120601_Cueff_055_1_A12_E0-1-10	819.939	1363.9	21712024	1344.54	1408.54	LLDSHLVPSATAAESK	2	pep1010-2		LOC_Os03g50290.1 protein|14-3-3 protein, putative, expressed
pep1010	E0-3	20120601_Cueff_055_1_D07_E0-3-9	819.939	1366.08	3514034	1350.19	1378.01	LLDSHLVPSATAAESK	2	pep1010-2		LOC_Os03g50290.1 protein|14-3-3 protein, putative, expressed
pep1010	E0-2	20120601_Cueff_055_1_C03_E0-2-9	819.939	1363.18	1.5179e+06	1351.11	1376.42	LLDSHLVPSATAAESK	2	pep1010-2		LOC_Os03g50290.1 protein|14-3-3 protein, putative, expressed
pep1010	E0-2	20120601_Cueff_055_1_C04_E0-2-10	546.962	1362.02	66863038	1337.69	1397.97	LLDSHLVPSATAAESK	3	pep1010-3		LOC_Os03g50290.1 protein|14-3-3 protein, putative, expressed
pep10101	E0-3	20120601_Cueff_055_1_D03_E0-3-5	697.862	1541.02	3.1043e+06	1529.84	1556.81	EGDYVTLVQSGVK	2	pep10101-2		LOC_Os10g42100.1 protein|pyruvate kinase, putative, expressed
pep10101	E0-1	20120601_Cueff_055_1_A07_E0-1-5	697.862	1539.16	2.3491e+06	1531.35	1556.57	EGDYVTLVQSGVK	2	pep10101-2		LOC_Os10g42100.1 protein|pyruvate kinase, putative, expressed
pep10101	E0-2	20120601_Cueff_055_1_B11_E0-2-5	697.862	1540.94	3.6326e+06	1530.97	1563.23	EGDYVTLVQSGVK	2	pep10101-2		LOC_Os10g42100.1 protein|pyruvate kinase, putative, expressed
pep10102	E0-2	20120601_Cueff_055_1_B11_E0-2-5	760.885	1586.79	2.29912e+06	1576.56	1596.68	NTDGNVIAIMLDTK	2	pep10102-2	M10:+15.99491	LOC_Os10g42100.1 protein|pyruvate kinase, putative, expressed
pep10102	E0-3	20120601_Cueff_055_1_D03_E0-3-5	760.885	1584.66	1.94893e+06	1576.05	1605.41	NTDGNVIAIMLDTK	2	pep10102-2	M10:+15.99491	LOC_Os10g42100.1 protein|pyruvate kinase, putative, expressed
pep10102	E0-1	20120601_Cueff_055_1_A07_E0-1-5	760.885	1583.89	1.56568e+06	1575.27	1598.3	NTDGNVIAIMLDTK	2	pep10102-2	M10:+15.99491	LOC_Os10g42100.1 protein|pyruvate kinase, putative, expressed
pep10103	E0-2	20120601_Cueff_055_1_B11_E0-2-5	1201.93	1881.04	756990	1870.56	1897.83	TESSLYNPTTSPSLVAHPQALLNEEFSQSQLSK	3	pep10103-3		LOC_Os10g42100.1 protein|pyruvate kinase, putative, expressed
pep10103	E0-3	20120601_Cueff_055_1_D03_E0-3-5	1201.93	1881.05	675259	1872.31	1892.39	TESSLYNPTTSPSLVAHPQALLNEEFSQSQLSK	3	pep10103-3		LOC_Os10g42100.1 protein|pyruvate kinase, putative, expressed
pep10104	E0-3	20120601_Cueff_055_1_D03_E0-3-5	659.843	1132.19	4.47718e+06	1118.71	1143.04	IVCTIGPSTNTR	2	pep10104-2	C3:+57.02146	LOC_Os10g42100.1 protein|pyruvate kinase, putative, expressed
pep10104	E0-2	20120601_Cueff_055_1_B11_E0-2-5	659.843	1129.82	4.81339e+06	1116.41	1139.43	IVCTIGPSTNTR	2	pep10104-2	C3:+57.02146	LOC_Os10g42100.1 protein|pyruvate kinase, putative, expressed
pep10104	E0-1	20120601_Cueff_055_1_A07_E0-1-5	659.843	1129.72	3.48996e+06	1118.76	1143.35	IVCTIGPSTNTR	2	pep10104-2	C3:+57.02146	LOC_Os10g42100.1 protein|pyruvate kinase, putative, expressed
pep10105	E0-3	20120601_Cueff_055_1_D03_E0-3-5	944.133	1779.16	607105	1769.76	1792.57	TGSMAVLLSHYRPSSTIFAFTNEER	3	pep10105-3	M4:+15.99491	LOC_Os10g42100.1 protein|pyruvate kinase, putative, expressed
pep10109	E0-3	20120601_Cueff_055_1_D04_E0-3-6	516.741	917.04	1.05675e+06	907.807	933.914	EHSEEFVR	2	pep10109-2		LOC_Os01g09010.1 protein|transferase family protein, putative, expressed
pep10109	E0-1	20120601_Cueff_055_1_A09_E0-1-7	516.741	919.188	13664099	905.293	963.706	EHSEEFVR	2	pep10109-2		LOC_Os01g09010.1 protein|transferase family protein, putative, expressed
pep10109	E0-2	20120601_Cueff_055_1_C01_E0-2-7	516.741	912.419	10148226	887.494	944.528	EHSEEFVR	2	pep10109-2		LOC_Os01g09010.1 protein|transferase family protein, putative, expressed
pep10109	E0-3	20120601_Cueff_055_1_D05_E0-3-7	516.741	915.219	5.55014e+06	901.716	951.696	EHSEEFVR	2	pep10109-2		LOC_Os01g09010.1 protein|transferase family protein, putative, expressed
pep1011	E0-1	20120601_Cueff_055_1_A12_E0-1-10	942.444	1429.22	881168	1416.83	1441.15	SAQAELSREENVYMAK	2	pep1011-2	M14:+15.99491 S1:+42.01057	LOC_Os04g38870.1 protein|14-3-3 protein, putative, expressed
pep1011	E0-2	20120601_Cueff_055_1_C04_E0-2-10	942.444	1424.75	1.35041e+06	1412.22	1442.66	SAQAELSREENVYMAK	2	pep1011-2	M14:+15.99491 S1:+42.01057	LOC_Os04g38870.1 protein|14-3-3 protein, putative, expressed
pep1011	E0-2	20120601_Cueff_055_1_C03_E0-2-9	942.444	1439.94	4.72773e+06	1415.57	1464.03	SAQAELSREENVYMAK	2	pep1011-2	M14:+15.99491 S1:+42.01057	LOC_Os04g38870.1 protein|14-3-3 protein, putative, expressed
pep1011	E0-3	20120601_Cueff_055_1_D07_E0-3-9	942.444	1439.9	1.26634e+06	1421.9	1451.69	SAQAELSREENVYMAK	2	pep1011-2	M14:+15.99491 S1:+42.01057	LOC_Os04g38870.1 protein|14-3-3 protein, putative, expressed
pep10110	E0-1	20120601_Cueff_055_1_A03_E0-1-1	507.273	1060.01	885137	1046.11	1074.15	SGADAAPGVIR	2	pep10110-2		LOC_Os01g09010.1 protein|transferase family protein, putative, expressed
pep10110	E0-2	20120601_Cueff_055_1_B07_E0-2-1	507.273	1062.47	1.47095e+06	1052.66	1077.86	SGADAAPGVIR	2	pep10110-2		LOC_Os01g09010.1 protein|transferase family protein, putative, expressed
pep10110	E0-1	20120601_Cueff_055_1_A09_E0-1-7	507.273	1059.67	17902254	1052.4	1092.91	SGADAAPGVIR	2	pep10110-2		LOC_Os01g09010.1 protein|transferase family protein, putative, expressed
pep10110	E0-3	20120601_Cueff_055_1_C11_E0-3-1	507.273	1065.18	769581	1055.08	1076.73	SGADAAPGVIR	2	pep10110-2		LOC_Os01g09010.1 protein|transferase family protein, putative, expressed
pep10110	E0-3	20120601_Cueff_055_1_D05_E0-3-7	507.273	1057.17	12617502	1046.22	1109.53	SGADAAPGVIR	2	pep10110-2		LOC_Os01g09010.1 protein|transferase family protein, putative, expressed
pep10110	E0-2	20120601_Cueff_055_1_C01_E0-2-7	507.273	1057.88	15467106	1049.62	1101.54	SGADAAPGVIR	2	pep10110-2		LOC_Os01g09010.1 protein|transferase family protein, putative, expressed
pep10111	E0-3	20120601_Cueff_055_1_D05_E0-3-7	619.841	1205.26	14092866	1199.22	1225.97	IVEPEAGSPAIR	2	pep10111-2		LOC_Os01g09010.1 protein|transferase family protein, putative, expressed
pep10111	E0-1	20120601_Cueff_055_1_A04_E0-1-2	619.841	1206.9	1.3737e+06	1189.62	1222.49	IVEPEAGSPAIR	2	pep10111-2		LOC_Os01g09010.1 protein|transferase family protein, putative, expressed
pep10111	E0-3	20120601_Cueff_055_1_D04_E0-3-6	619.841	1207.25	1.78804e+06	1197.13	1215.9	IVEPEAGSPAIR	2	pep10111-2		LOC_Os01g09010.1 protein|transferase family protein, putative, expressed
pep10111	E0-3	20120601_Cueff_055_1_C12_E0-3-2	619.841	1203.74	880686	1191.2	1230.06	IVEPEAGSPAIR	2	pep10111-2		LOC_Os01g09010.1 protein|transferase family protein, putative, expressed
pep10111	E0-2	20120601_Cueff_055_1_B08_E0-2-2	619.841	1210.95	950696	1186.94	1226.02	IVEPEAGSPAIR	2	pep10111-2		LOC_Os01g09010.1 protein|transferase family protein, putative, expressed
pep10111	E0-1	20120601_Cueff_055_1_A09_E0-1-7	619.841	1203.16	27204834	1190.75	1227.96	IVEPEAGSPAIR	2	pep10111-2		LOC_Os01g09010.1 protein|transferase family protein, putative, expressed
pep10111	E0-1	20120601_Cueff_055_1_A03_E0-1-1	619.841	1207.92	1.30078e+06	1192.5	1219.11	IVEPEAGSPAIR	2	pep10111-2		LOC_Os01g09010.1 protein|transferase family protein, putative, expressed
pep10111	E0-2	20120601_Cueff_055_1_B07_E0-2-1	619.841	1210.14	2.41645e+06	1189.76	1226.89	IVEPEAGSPAIR	2	pep10111-2		LOC_Os01g09010.1 protein|transferase family protein, putative, expressed
pep10111	E0-3	20120601_Cueff_055_1_C11_E0-3-1	619.841	1207.47	1.32085e+06	1190.71	1224.43	IVEPEAGSPAIR	2	pep10111-2		LOC_Os01g09010.1 protein|transferase family protein, putative, expressed
pep10111	E0-2	20120601_Cueff_055_1_C01_E0-2-7	619.841	1206.5	20893978	1197.82	1229.46	IVEPEAGSPAIR	2	pep10111-2		LOC_Os01g09010.1 protein|transferase family protein, putative, expressed
pep10112	E0-2	20120601_Cueff_055_1_C01_E0-2-7	748.875	1865.04	3.18944e+06	1852.17	1889.96	LGFAEVDYGFGPPK	2	pep10112-2		LOC_Os01g09010.1 protein|transferase family protein, putative, expressed
pep10112	E0-3	20120601_Cueff_055_1_D05_E0-3-7	748.875	1865.07	3.44043e+06	1852.75	1897.26	LGFAEVDYGFGPPK	2	pep10112-2		LOC_Os01g09010.1 protein|transferase family protein, putative, expressed
pep10112	E0-1	20120601_Cueff_055_1_A09_E0-1-7	748.875	1865.64	2.35401e+06	1849.02	1894.31	LGFAEVDYGFGPPK	2	pep10112-2		LOC_Os01g09010.1 protein|transferase family protein, putative, expressed
pep10113	E0-2	20120601_Cueff_055_1_C01_E0-2-7	627.356	2026.32	1.33954e+06	2016.62	2041.68	ALVFFYPLAGR	2	pep10113-2		LOC_Os01g09010.1 protein|transferase family protein, putative, expressed
pep10113	E0-1	20120601_Cueff_055_1_A09_E0-1-7	627.356	2026.09	1.33671e+06	2021.93	2047.59	ALVFFYPLAGR	2	pep10113-2		LOC_Os01g09010.1 protein|transferase family protein, putative, expressed
pep10113	E0-3	20120601_Cueff_055_1_D05_E0-3-7	627.356	2026.74	1.34113e+06	2021.72	2042.26	ALVFFYPLAGR	2	pep10113-2		LOC_Os01g09010.1 protein|transferase family protein, putative, expressed
pep10114	E0-1	20120601_Cueff_055_1_A09_E0-1-7	795.024	1606.02	1.79688e+06	1588.08	1613.7	FNHASADGMGAAQFINAVGDMAR	3	pep10114-3	M9:+15.99491 M21:+15.99491	LOC_Os01g09010.1 protein|transferase family protein, putative, expressed
pep10114	E0-2	20120601_Cueff_055_1_C01_E0-2-7	795.024	1604.39	2.09148e+06	1586.3	1624.75	FNHASADGMGAAQFINAVGDMAR	3	pep10114-3	M9:+15.99491 M21:+15.99491	LOC_Os01g09010.1 protein|transferase family protein, putative, expressed
pep10114	E0-3	20120601_Cueff_055_1_D05_E0-3-7	795.024	1604.1	3.16548e+06	1588.05	1625.29	FNHASADGMGAAQFINAVGDMAR	3	pep10114-3	M9:+15.99491 M21:+15.99491	LOC_Os01g09010.1 protein|transferase family protein, putative, expressed
pep10116	E0-3	20120601_Cueff_055_1_D05_E0-3-7	638.297	1460.13	6004767	1441.65	1499.76	EDLVPYPGDDR	2	pep10116-2		LOC_Os01g09010.1 protein|transferase family protein, putative, expressed
pep10116	E0-2	20120601_Cueff_055_1_C01_E0-2-7	638.297	1461.48	6.17958e+06	1439.69	1500.95	EDLVPYPGDDR	2	pep10116-2		LOC_Os01g09010.1 protein|transferase family protein, putative, expressed
pep10116	E0-1	20120601_Cueff_055_1_A09_E0-1-7	638.297	1460.04	5.28449e+06	1439.54	1470.75	EDLVPYPGDDR	2	pep10116-2		LOC_Os01g09010.1 protein|transferase family protein, putative, expressed
pep10118	E0-1	20120601_Cueff_055_1_A04_E0-1-2	788.379	1359.07	1.05841e+06	1352.24	1374.07	LSSGEELVGDEDVAR	2	pep10118-2		LOC_Os06g20090.1 protein|NUP155, putative, expressed
pep10118	E0-3	20120601_Cueff_055_1_C12_E0-3-2	788.379	1361.22	2.47132e+06	1351.32	1391.08	LSSGEELVGDEDVAR	2	pep10118-2		LOC_Os06g20090.1 protein|NUP155, putative, expressed
pep10118	E0-2	20120601_Cueff_055_1_B08_E0-2-2	788.379	1359.41	2.25301e+06	1350.58	1399.16	LSSGEELVGDEDVAR	2	pep10118-2		LOC_Os06g20090.1 protein|NUP155, putative, expressed
pep10119	E0-3	20120601_Cueff_055_1_C12_E0-3-2	751.391	1842.62	1.03677e+06	1832.17	1849.6	NPIDSSTIDLLEGK	2	pep10119-2		LOC_Os06g20090.1 protein|NUP155, putative, expressed
pep10119	E0-2	20120601_Cueff_055_1_B08_E0-2-2	751.391	1841.87	985579	1832.72	1859.7	NPIDSSTIDLLEGK	2	pep10119-2		LOC_Os06g20090.1 protein|NUP155, putative, expressed
pep10119	E0-1	20120601_Cueff_055_1_A04_E0-1-2	751.391	1844.92	583215	1833.63	1846.33	NPIDSSTIDLLEGK	2	pep10119-2		LOC_Os06g20090.1 protein|NUP155, putative, expressed
pep1012	E0-3	20120601_Cueff_055_1_D08_E0-3-10	709.855	1520.34	20173199	1506.33	1566.42	TVDVEELTVEER	2	pep1012-2		LOC_Os08g33370.1 protein|14-3-3 protein, putative, expressed
pep1012	E0-2	20120601_Cueff_055_1_C04_E0-2-10	709.855	1521.01	57141504	1505.92	1580.12	TVDVEELTVEER	2	pep1012-2		LOC_Os08g33370.1 protein|14-3-3 protein, putative, expressed
pep1012	E0-2	20120601_Cueff_055_1_C05_E0-2-11	709.855	1544.54	1.08509e+06	1535.14	1560.29	TVDVEELTVEER	2	pep1012-2		LOC_Os08g33370.1 protein|14-3-3 protein, putative, expressed
pep1012	E0-1	20120601_Cueff_055_1_B01_E0-1-11	709.855	1544.51	885642	1537.05	1556.13	TVDVEELTVEER	2	pep1012-2		LOC_Os08g33370.1 protein|14-3-3 protein, putative, expressed
pep1012	E0-1	20120601_Cueff_055_1_A12_E0-1-10	709.855	1521.72	37681479	1507.69	1553.19	TVDVEELTVEER	2	pep1012-2		LOC_Os08g33370.1 protein|14-3-3 protein, putative, expressed
pep1012	E0-3	20120601_Cueff_055_1_D09_E0-3-11	709.855	1542.29	763840	1535.38	1554.82	TVDVEELTVEER	2	pep1012-2		LOC_Os08g33370.1 protein|14-3-3 protein, putative, expressed
pep10120	E0-3	20120601_Cueff_055_1_C12_E0-3-2	796.355	1061.66	672273	1056.55	1074.55	QCSSAEEAPTLDQR	2	pep10120-2	C2:+57.02146	LOC_Os06g20090.1 protein|NUP155, putative, expressed
pep10120	E0-2	20120601_Cueff_055_1_B08_E0-2-2	796.355	1063.04	620181	1054.69	1069.74	QCSSAEEAPTLDQR	2	pep10120-2	C2:+57.02146	LOC_Os06g20090.1 protein|NUP155, putative, expressed
pep10121	E0-2	20120601_Cueff_055_1_B08_E0-2-2	631.323	1258.96	1.81114e+06	1238.59	1270.55	SSASVTALDPASR	2	pep10121-2		LOC_Os06g20090.1 protein|NUP155, putative, expressed
pep10121	E0-1	20120601_Cueff_055_1_A04_E0-1-2	631.323	1255.05	1.94172e+06	1237.93	1266.86	SSASVTALDPASR	2	pep10121-2		LOC_Os06g20090.1 protein|NUP155, putative, expressed
pep10121	E0-3	20120601_Cueff_055_1_C12_E0-3-2	631.323	1255.21	2.62978e+06	1235.28	1267.53	SSASVTALDPASR	2	pep10121-2		LOC_Os06g20090.1 protein|NUP155, putative, expressed
pep10122	E0-2	20120601_Cueff_055_1_B08_E0-2-2	579.312	1275.68	4.40486e+06	1264.81	1293.69	ETVSALPVEGR	2	pep10122-2		LOC_Os06g20090.1 protein|NUP155, putative, expressed
pep10122	E0-3	20120601_Cueff_055_1_C12_E0-3-2	579.312	1275.03	4.07407e+06	1265.59	1288.11	ETVSALPVEGR	2	pep10122-2		LOC_Os06g20090.1 protein|NUP155, putative, expressed
pep10122	E0-1	20120601_Cueff_055_1_A04_E0-1-2	579.312	1274.04	4.19486e+06	1266.13	1292.03	ETVSALPVEGR	2	pep10122-2		LOC_Os06g20090.1 protein|NUP155, putative, expressed
pep10123	E0-3	20120601_Cueff_055_1_C12_E0-3-2	935.967	1418.45	784706	1413.37	1432.93	AQALDSNADVINGQIDAR	2	pep10123-2		LOC_Os06g20090.1 protein|NUP155, putative, expressed
pep10123	E0-2	20120601_Cueff_055_1_B08_E0-2-2	935.967	1422.79	617562	1415.46	1430.09	AQALDSNADVINGQIDAR	2	pep10123-2		LOC_Os06g20090.1 protein|NUP155, putative, expressed
pep10125	E0-3	20120601_Cueff_055_1_C12_E0-3-2	876.457	1794.5	692873	1785.95	1805.48	LLYAEDSLISNAVSEK	2	pep10125-2		LOC_Os06g20090.1 protein|NUP155, putative, expressed
pep10127	E0-3	20120601_Cueff_055_1_C12_E0-3-2	843.403	1686.98	824077	1674.05	1701.91	DAAAQPDLEEALEASR	2	pep10127-2		LOC_Os06g20090.1 protein|NUP155, putative, expressed
pep10129	E0-3	20120601_Cueff_055_1_C12_E0-3-2	587.789	1378.94	3.13144e+06	1366.44	1405.43	DNILADADTAR	2	pep10129-2		LOC_Os06g20090.1 protein|NUP155, putative, expressed
pep10129	E0-1	20120601_Cueff_055_1_A04_E0-1-2	587.789	1377.29	2.07693e+06	1366.54	1393.41	DNILADADTAR	2	pep10129-2		LOC_Os06g20090.1 protein|NUP155, putative, expressed
pep10129	E0-2	20120601_Cueff_055_1_B08_E0-2-2	587.789	1377.49	3.14559e+06	1365.74	1411.95	DNILADADTAR	2	pep10129-2		LOC_Os06g20090.1 protein|NUP155, putative, expressed
pep1013	E0-2	20120601_Cueff_055_1_C04_E0-2-10	909.99	1577.92	15516754	1564.89	1613.34	SAQDIALADLPTTHPIR	2	pep1013-2		LOC_Os03g50290.1 protein|14-3-3 protein, putative, expressed
pep1013	E0-3	20120601_Cueff_055_1_D08_E0-3-10	606.996	1577.12	15858085	1563.24	1614.74	SAQDIALADLPTTHPIR	3	pep1013-3		LOC_Os03g50290.1 protein|14-3-3 protein, putative, expressed
pep1013	E0-3	20120601_Cueff_055_1_D07_E0-3-9	606.996	1592.58	4.4415e+06	1582.31	1625.79	SAQDIALADLPTTHPIR	3	pep1013-3		LOC_Os03g50290.1 protein|14-3-3 protein, putative, expressed
pep1013	E0-1	20120601_Cueff_055_1_A12_E0-1-10	606.996	1577.78	37048119	1565.81	1621.06	SAQDIALADLPTTHPIR	3	pep1013-3		LOC_Os03g50290.1 protein|14-3-3 protein, putative, expressed
pep1013	E0-1	20120601_Cueff_055_1_A12_E0-1-10	909.99	1579.37	9.57862e+06	1567.93	1609.2	SAQDIALADLPTTHPIR	2	pep1013-2		LOC_Os03g50290.1 protein|14-3-3 protein, putative, expressed
pep1013	E0-2	20120601_Cueff_055_1_C03_E0-2-9	606.996	1593.63	2.03875e+06	1583.9	1605.97	SAQDIALADLPTTHPIR	3	pep1013-3		LOC_Os03g50290.1 protein|14-3-3 protein, putative, expressed
pep1013	E0-3	20120601_Cueff_055_1_D07_E0-3-9	909.99	1592.58	1.65064e+06	1583.79	1608.58	SAQDIALADLPTTHPIR	2	pep1013-2		LOC_Os03g50290.1 protein|14-3-3 protein, putative, expressed
pep1013	E0-3	20120601_Cueff_055_1_D08_E0-3-10	909.99	1577.12	6.16607e+06	1565.05	1606.75	SAQDIALADLPTTHPIR	2	pep1013-2		LOC_Os03g50290.1 protein|14-3-3 protein, putative, expressed
pep1013	E0-2	20120601_Cueff_055_1_C04_E0-2-10	606.996	1577.92	40417747	1563.4	1629.24	SAQDIALADLPTTHPIR	3	pep1013-3		LOC_Os03g50290.1 protein|14-3-3 protein, putative, expressed
pep10130	E0-3	20120601_Cueff_055_1_C12_E0-3-2	854.929	1669.22	1.32252e+06	1659.45	1686.98	DSAAQLSLPSTFGTASR	2	pep10130-2		LOC_Os06g20090.1 protein|NUP155, putative, expressed
pep10130	E0-1	20120601_Cueff_055_1_A04_E0-1-2	854.929	1671.26	652496	1656.78	1678.59	DSAAQLSLPSTFGTASR	2	pep10130-2		LOC_Os06g20090.1 protein|NUP155, putative, expressed
pep10130	E0-2	20120601_Cueff_055_1_B08_E0-2-2	854.929	1668.42	1.34506e+06	1659.19	1681.14	DSAAQLSLPSTFGTASR	2	pep10130-2		LOC_Os06g20090.1 protein|NUP155, putative, expressed
pep10131	E0-3	20120601_Cueff_055_1_D02_E0-3-4	614.278	630.864	8285104	619.919	658.498	DNDGHGTHTSSTAAGSAVR	3	pep10131-3		LOC_Os03g55350.1 protein|OsSub31 - Putative Subtilisin homologue, expressed
pep10131	E0-2	20120601_Cueff_055_1_B10_E0-2-4	614.278	638.095	7.04345e+06	628.224	669.288	DNDGHGTHTSSTAAGSAVR	3	pep10131-3		LOC_Os03g55350.1 protein|OsSub31 - Putative Subtilisin homologue, expressed
pep10131	E0-3	20120601_Cueff_055_1_D02_E0-3-4	920.913	631.52	2.23855e+06	617.515	650.694	DNDGHGTHTSSTAAGSAVR	2	pep10131-2		LOC_Os03g55350.1 protein|OsSub31 - Putative Subtilisin homologue, expressed
pep10131	E0-1	20120601_Cueff_055_1_A06_E0-1-4	920.913	642.533	1.01531e+06	634.477	653.197	DNDGHGTHTSSTAAGSAVR	2	pep10131-2		LOC_Os03g55350.1 protein|OsSub31 - Putative Subtilisin homologue, expressed
pep10131	E0-1	20120601_Cueff_055_1_A06_E0-1-4	614.278	642.533	7.63503e+06	629.473	656.718	DNDGHGTHTSSTAAGSAVR	3	pep10131-3		LOC_Os03g55350.1 protein|OsSub31 - Putative Subtilisin homologue, expressed
pep10131	E0-2	20120601_Cueff_055_1_B10_E0-2-4	920.913	638.095	2032445	630.365	662.116	DNDGHGTHTSSTAAGSAVR	2	pep10131-2		LOC_Os03g55350.1 protein|OsSub31 - Putative Subtilisin homologue, expressed
pep10132	E0-1	20120601_Cueff_055_1_A06_E0-1-4	693.322	1280.93	5.51365e+06	1268.6	1298.11	DSIAVGAYSAMER	2	pep10132-2	M11:+15.99491	LOC_Os03g55350.1 protein|OsSub31 - Putative Subtilisin homologue, expressed
pep10132	E0-2	20120601_Cueff_055_1_B10_E0-2-4	693.322	1278.37	7.72051e+06	1269.28	1308.87	DSIAVGAYSAMER	2	pep10132-2	M11:+15.99491	LOC_Os03g55350.1 protein|OsSub31 - Putative Subtilisin homologue, expressed
pep10132	E0-3	20120601_Cueff_055_1_D02_E0-3-4	693.322	1281.14	8.67084e+06	1270.49	1304.97	DSIAVGAYSAMER	2	pep10132-2	M11:+15.99491	LOC_Os03g55350.1 protein|OsSub31 - Putative Subtilisin homologue, expressed
pep10133	E0-3	20120601_Cueff_055_1_D02_E0-3-4	524.278	1643.06	6.47645e+06	1628.94	1663.17	TPEFLGLDR	2	pep10133-2		LOC_Os03g55350.1 protein|OsSub31 - Putative Subtilisin homologue, expressed
pep10133	E0-2	20120601_Cueff_055_1_B10_E0-2-4	524.278	1643.08	6.78181e+06	1630.87	1680.76	TPEFLGLDR	2	pep10133-2		LOC_Os03g55350.1 protein|OsSub31 - Putative Subtilisin homologue, expressed
pep10133	E0-1	20120601_Cueff_055_1_A06_E0-1-4	524.278	1645.1	6.13074e+06	1630.95	1660.74	TPEFLGLDR	2	pep10133-2		LOC_Os03g55350.1 protein|OsSub31 - Putative Subtilisin homologue, expressed
pep10134	E0-2	20120601_Cueff_055_1_B10_E0-2-4	1211.64	1690.75	646286	1682.89	1701.01	VTASAAAGSTPVTVSVEPSTLTFTK	2	pep10134-2		LOC_Os03g55350.1 protein|OsSub31 - Putative Subtilisin homologue, expressed
pep10134	E0-3	20120601_Cueff_055_1_D02_E0-3-4	808.096	1693.1	613453	1682.84	1701.56	VTASAAAGSTPVTVSVEPSTLTFTK	3	pep10134-3		LOC_Os03g55350.1 protein|OsSub31 - Putative Subtilisin homologue, expressed
pep10136	E0-2	20120601_Cueff_055_1_B10_E0-2-4	1068.49	1636.12	649237	1623.6	1641.61	QSYTVSFAAAAMPSGTNGFGR	2	pep10136-2	M12:+15.99491	LOC_Os03g55350.1 protein|OsSub31 - Putative Subtilisin homologue, expressed
pep10139	E0-3	20120601_Cueff_055_1_D02_E0-3-4	1329.65	1962.43	920691	1950.63	1983.75	SALMTTSYNGYPNGNGILDVATGLPATPLDVGAGHVDPSK	3	pep10139-3	M4:+15.99491	LOC_Os03g55350.1 protein|OsSub31 - Putative Subtilisin homologue, expressed
pep10139	E0-2	20120601_Cueff_055_1_B10_E0-2-4	1329.65	1964.31	682859	1955.19	1975.19	SALMTTSYNGYPNGNGILDVATGLPATPLDVGAGHVDPSK	3	pep10139-3	M4:+15.99491	LOC_Os03g55350.1 protein|OsSub31 - Putative Subtilisin homologue, expressed
pep1014	E0-3	20120601_Cueff_055_1_D07_E0-3-9	882.744	1663.55	1.28813e+06	1654.97	1672.32	DNLTLWTSDANDDGGDEIKEAAAPK	3	pep1014-3		LOC_Os11g34450.1 protein|14-3-3 protein, putative, expressed
pep1014	E0-1	20120601_Cueff_055_1_A12_E0-1-10	882.744	1648.81	1.47128e+06	1639.97	1660.68	DNLTLWTSDANDDGGDEIKEAAAPK	3	pep1014-3		LOC_Os11g34450.1 protein|14-3-3 protein, putative, expressed
pep1014	E0-2	20120601_Cueff_055_1_C04_E0-2-10	882.744	1648.47	2.10075e+06	1638.19	1666.02	DNLTLWTSDANDDGGDEIKEAAAPK	3	pep1014-3		LOC_Os11g34450.1 protein|14-3-3 protein, putative, expressed
pep1014	E0-2	20120601_Cueff_055_1_C03_E0-2-9	882.744	1660.62	1639838	1651.39	1676.46	DNLTLWTSDANDDGGDEIKEAAAPK	3	pep1014-3		LOC_Os11g34450.1 protein|14-3-3 protein, putative, expressed
pep10140	E0-3	20120601_Cueff_055_1_D08_E0-3-10	586.962	1432.22	3.87486e+06	1421.25	1454.4	DVVGGAAEALPADMVATR	3	pep10140-3	M14:+15.99491	LOC_Os12g43140.1 protein|late embryogenesis abundant protein D-34, putative, expressed
pep10140	E0-1	20120601_Cueff_055_1_A12_E0-1-10	879.939	1432.02	58917949	1417.57	1463.18	DVVGGAAEALPADMVATR	2	pep10140-2	M14:+15.99491	LOC_Os12g43140.1 protein|late embryogenesis abundant protein D-34, putative, expressed
pep10140	E0-3	20120601_Cueff_055_1_D07_E0-3-9	879.939	1439.9	24023497	1425.8	1480.95	DVVGGAAEALPADMVATR	2	pep10140-2	M14:+15.99491	LOC_Os12g43140.1 protein|late embryogenesis abundant protein D-34, putative, expressed
pep10140	E0-2	20120601_Cueff_055_1_C04_E0-2-10	586.962	1433.55	9643547	1421.18	1482.6	DVVGGAAEALPADMVATR	3	pep10140-3	M14:+15.99491	LOC_Os12g43140.1 protein|late embryogenesis abundant protein D-34, putative, expressed
pep10140	E0-3	20120601_Cueff_055_1_D08_E0-3-10	879.939	1432.22	16813210	1419.48	1457.33	DVVGGAAEALPADMVATR	2	pep10140-2	M14:+15.99491	LOC_Os12g43140.1 protein|late embryogenesis abundant protein D-34, putative, expressed
pep10140	E0-1	20120601_Cueff_055_1_A12_E0-1-10	586.962	1432.02	17317118	1418.6	1463.18	DVVGGAAEALPADMVATR	3	pep10140-3	M14:+15.99491	LOC_Os12g43140.1 protein|late embryogenesis abundant protein D-34, putative, expressed
pep10140	E0-2	20120601_Cueff_055_1_C03_E0-2-9	879.939	1441.61	14344145	1428.34	1472.9	DVVGGAAEALPADMVATR	2	pep10140-2	M14:+15.99491	LOC_Os12g43140.1 protein|late embryogenesis abundant protein D-34, putative, expressed
pep10140	E0-2	20120601_Cueff_055_1_C04_E0-2-10	879.939	1430.99	39051424	1418.26	1465.54	DVVGGAAEALPADMVATR	2	pep10140-2	M14:+15.99491	LOC_Os12g43140.1 protein|late embryogenesis abundant protein D-34, putative, expressed
pep10141	E0-1	20120601_Cueff_055_1_A12_E0-1-10	521.248	1507.32	44365566	1493.56	1587.17	GVAEAVAAAAEMNEGR	3	pep10141-3	M12:+15.99491	LOC_Os12g43140.1 protein|late embryogenesis abundant protein D-34, putative, expressed
pep10141	E0-3	20120601_Cueff_055_1_D08_E0-3-10	781.368	1506.33	8.71821e+06	1482.62	1528.59	GVAEAVAAAAEMNEGR	2	pep10141-2	M12:+15.99491	LOC_Os12g43140.1 protein|late embryogenesis abundant protein D-34, putative, expressed
pep10141	E0-2	20120601_Cueff_055_1_C03_E0-2-9	521.248	1520.52	8.16087e+06	1507.16	1541.58	GVAEAVAAAAEMNEGR	3	pep10141-3	M12:+15.99491	LOC_Os12g43140.1 protein|late embryogenesis abundant protein D-34, putative, expressed
pep10141	E0-2	20120601_Cueff_055_1_C04_E0-2-10	521.248	1508.75	19822811	1495.51	1563.4	GVAEAVAAAAEMNEGR	3	pep10141-3	M12:+15.99491	LOC_Os12g43140.1 protein|late embryogenesis abundant protein D-34, putative, expressed
pep10141	E0-3	20120601_Cueff_055_1_D07_E0-3-9	521.248	1520.56	11838834	1505.15	1566.11	GVAEAVAAAAEMNEGR	3	pep10141-3	M12:+15.99491	LOC_Os12g43140.1 protein|late embryogenesis abundant protein D-34, putative, expressed
pep10141	E0-2	20120601_Cueff_055_1_C04_E0-2-10	781.368	1507.35	18837750	1497.88	1531.24	GVAEAVAAAAEMNEGR	2	pep10141-2	M12:+15.99491	LOC_Os12g43140.1 protein|late embryogenesis abundant protein D-34, putative, expressed
pep10141	E0-3	20120601_Cueff_055_1_D08_E0-3-10	521.248	1507.83	9.87461e+06	1493.74	1531.76	GVAEAVAAAAEMNEGR	3	pep10141-3	M12:+15.99491	LOC_Os12g43140.1 protein|late embryogenesis abundant protein D-34, putative, expressed
pep10141	E0-1	20120601_Cueff_055_1_A12_E0-1-10	781.368	1505.71	34923592	1496.26	1555.16	GVAEAVAAAAEMNEGR	2	pep10141-2	M12:+15.99491	LOC_Os12g43140.1 protein|late embryogenesis abundant protein D-34, putative, expressed
pep10142	E0-2	20120601_Cueff_055_1_C03_E0-2-9	874.776	1564.84	545760	1555.1	1574.78	ATTTTLMKDVVGGAAEALPADMVATR	3	pep10142-3	M7:+15.99491 M22:+15.99491	LOC_Os12g43140.1 protein|late embryogenesis abundant protein D-34, putative, expressed
pep10143	E0-2	20120601_Cueff_055_1_C04_E0-2-10	776.398	1783.53	11825251	1766.97	1814.82	TTGLAGVVPGGVAAAAQQAAEANMR	3	pep10143-3	M24:+15.99491	LOC_Os12g43140.1 protein|late embryogenesis abundant protein D-34, putative, expressed
pep10143	E0-3	20120601_Cueff_055_1_D07_E0-3-9	1164.09	1788.5	1.79402e+06	1780.58	1816.33	TTGLAGVVPGGVAAAAQQAAEANMR	2	pep10143-2	M24:+15.99491	LOC_Os12g43140.1 protein|late embryogenesis abundant protein D-34, putative, expressed
pep10143	E0-2	20120601_Cueff_055_1_C03_E0-2-9	776.398	1791.25	2.75381e+06	1778.42	1810.17	TTGLAGVVPGGVAAAAQQAAEANMR	3	pep10143-3	M24:+15.99491	LOC_Os12g43140.1 protein|late embryogenesis abundant protein D-34, putative, expressed
pep10143	E0-3	20120601_Cueff_055_1_D08_E0-3-10	776.398	1783.36	3.90597e+06	1758.2	1836.1	TTGLAGVVPGGVAAAAQQAAEANMR	3	pep10143-3	M24:+15.99491	LOC_Os12g43140.1 protein|late embryogenesis abundant protein D-34, putative, expressed
pep10143	E0-3	20120601_Cueff_055_1_D07_E0-3-9	776.398	1791.5	8.01973e+06	1777.71	1814.99	TTGLAGVVPGGVAAAAQQAAEANMR	3	pep10143-3	M24:+15.99491	LOC_Os12g43140.1 protein|late embryogenesis abundant protein D-34, putative, expressed
pep10143	E0-2	20120601_Cueff_055_1_C03_E0-2-9	1164.09	1788.96	739752	1783.02	1806.82	TTGLAGVVPGGVAAAAQQAAEANMR	2	pep10143-2	M24:+15.99491	LOC_Os12g43140.1 protein|late embryogenesis abundant protein D-34, putative, expressed
pep10143	E0-1	20120601_Cueff_055_1_A12_E0-1-10	1164.09	1780.83	4.87846e+06	1769.92	1813.98	TTGLAGVVPGGVAAAAQQAAEANMR	2	pep10143-2	M24:+15.99491	LOC_Os12g43140.1 protein|late embryogenesis abundant protein D-34, putative, expressed
pep10143	E0-1	20120601_Cueff_055_1_A12_E0-1-10	776.398	1782.51	15662218	1765.94	1817.61	TTGLAGVVPGGVAAAAQQAAEANMR	3	pep10143-3	M24:+15.99491	LOC_Os12g43140.1 protein|late embryogenesis abundant protein D-34, putative, expressed
pep10143	E0-2	20120601_Cueff_055_1_C04_E0-2-10	1164.09	1783.91	2.99711e+06	1770.15	1808.24	TTGLAGVVPGGVAAAAQQAAEANMR	2	pep10143-2	M24:+15.99491	LOC_Os12g43140.1 protein|late embryogenesis abundant protein D-34, putative, expressed
pep10143	E0-3	20120601_Cueff_055_1_D08_E0-3-10	1164.09	1783.36	1154077	1771.52	1802.9	TTGLAGVVPGGVAAAAQQAAEANMR	2	pep10143-2	M24:+15.99491	LOC_Os12g43140.1 protein|late embryogenesis abundant protein D-34, putative, expressed
pep10144	E0-2	20120601_Cueff_055_1_B08_E0-2-2	776.868	1292.03	6.04584e+06	1273.92	1308.91	TNVDMVTGQLSDTR	2	pep10144-2	M5:+15.99491	LOC_Os02g04480.1 protein|cleavage and polyadenylation specificity factor, putative, expressed
pep10144	E0-2	20120601_Cueff_055_1_B07_E0-2-1	776.868	1291.95	1081910	1288.61	1299.39	TNVDMVTGQLSDTR	2	pep10144-2	M5:+15.99491	LOC_Os02g04480.1 protein|cleavage and polyadenylation specificity factor, putative, expressed
pep10144	E0-3	20120601_Cueff_055_1_C12_E0-3-2	776.868	1294.49	6.4848e+06	1275.33	1312.4	TNVDMVTGQLSDTR	2	pep10144-2	M5:+15.99491	LOC_Os02g04480.1 protein|cleavage and polyadenylation specificity factor, putative, expressed
pep10144	E0-3	20120601_Cueff_055_1_C11_E0-3-1	776.868	1280.16	1.74495e+06	1270.94	1299.48	TNVDMVTGQLSDTR	2	pep10144-2	M5:+15.99491	LOC_Os02g04480.1 protein|cleavage and polyadenylation specificity factor, putative, expressed
pep10144	E0-1	20120601_Cueff_055_1_A03_E0-1-1	776.868	1278.11	516922	1273.9	1285	TNVDMVTGQLSDTR	2	pep10144-2	M5:+15.99491	LOC_Os02g04480.1 protein|cleavage and polyadenylation specificity factor, putative, expressed
pep10145	E0-1	20120601_Cueff_055_1_A04_E0-1-2	712.839	1308.68	3.16769e+06	1298.81	1322.99	NTLPDEQYGYPK	2	pep10145-2		LOC_Os02g04480.1 protein|cleavage and polyadenylation specificity factor, putative, expressed
pep10145	E0-3	20120601_Cueff_055_1_C12_E0-3-2	712.839	1310.04	3.94628e+06	1295.68	1320.97	NTLPDEQYGYPK	2	pep10145-2		LOC_Os02g04480.1 protein|cleavage and polyadenylation specificity factor, putative, expressed
pep10145	E0-2	20120601_Cueff_055_1_B08_E0-2-2	712.839	1311.66	4.75364e+06	1297.19	1322.18	NTLPDEQYGYPK	2	pep10145-2		LOC_Os02g04480.1 protein|cleavage and polyadenylation specificity factor, putative, expressed
pep10146	E0-3	20120601_Cueff_055_1_C12_E0-3-2	921.934	1495.67	3.40219e+06	1484.75	1523.87	LPQDLSDEIEEDPTGGK	2	pep10146-2		LOC_Os02g04480.1 protein|cleavage and polyadenylation specificity factor, putative, expressed
pep10146	E0-1	20120601_Cueff_055_1_A04_E0-1-2	921.934	1492.28	1.42865e+06	1487.08	1509.99	LPQDLSDEIEEDPTGGK	2	pep10146-2		LOC_Os02g04480.1 protein|cleavage and polyadenylation specificity factor, putative, expressed
pep10146	E0-1	20120601_Cueff_055_1_A03_E0-1-1	921.934	1497.96	699954	1488.9	1505.51	LPQDLSDEIEEDPTGGK	2	pep10146-2		LOC_Os02g04480.1 protein|cleavage and polyadenylation specificity factor, putative, expressed
pep10146	E0-2	20120601_Cueff_055_1_B07_E0-2-1	921.934	1497.14	1.4444e+06	1491.08	1515.32	LPQDLSDEIEEDPTGGK	2	pep10146-2		LOC_Os02g04480.1 protein|cleavage and polyadenylation specificity factor, putative, expressed
pep10146	E0-3	20120601_Cueff_055_1_C11_E0-3-1	921.934	1500.98	1.13837e+06	1490.38	1510.49	LPQDLSDEIEEDPTGGK	2	pep10146-2		LOC_Os02g04480.1 protein|cleavage and polyadenylation specificity factor, putative, expressed
pep10146	E0-2	20120601_Cueff_055_1_B08_E0-2-2	921.934	1496.14	2.66523e+06	1487.71	1521.29	LPQDLSDEIEEDPTGGK	2	pep10146-2		LOC_Os02g04480.1 protein|cleavage and polyadenylation specificity factor, putative, expressed
pep10147	E0-3	20120601_Cueff_055_1_C11_E0-3-1	734.392	1965.21	457995	1962.43	1972.44	IFTIEHLGETFNETAIPLR	3	pep10147-3		LOC_Os02g04480.1 protein|cleavage and polyadenylation specificity factor, putative, expressed
pep10147	E0-3	20120601_Cueff_055_1_C12_E0-3-2	734.392	1967.04	1632045	1962.3	1988.01	IFTIEHLGETFNETAIPLR	3	pep10147-3		LOC_Os02g04480.1 protein|cleavage and polyadenylation specificity factor, putative, expressed
pep10147	E0-2	20120601_Cueff_055_1_B08_E0-2-2	734.392	1969.09	1.53254e+06	1965.26	2004.31	IFTIEHLGETFNETAIPLR	3	pep10147-3		LOC_Os02g04480.1 protein|cleavage and polyadenylation specificity factor, putative, expressed
pep10147	E0-1	20120601_Cueff_055_1_A04_E0-1-2	734.392	1973.66	740712	1957.2	1986.57	IFTIEHLGETFNETAIPLR	3	pep10147-3		LOC_Os02g04480.1 protein|cleavage and polyadenylation specificity factor, putative, expressed
pep10147	E0-2	20120601_Cueff_055_1_B07_E0-2-1	734.392	1974	607558	1965.1	1986.15	IFTIEHLGETFNETAIPLR	3	pep10147-3		LOC_Os02g04480.1 protein|cleavage and polyadenylation specificity factor, putative, expressed
pep10148	E0-1	20120601_Cueff_055_1_A04_E0-1-2	670.354	1760.78	2485126	1748.83	1783.36	FLAVGSFDNTIR	2	pep10148-2		LOC_Os02g04480.1 protein|cleavage and polyadenylation specificity factor, putative, expressed
pep10148	E0-2	20120601_Cueff_055_1_B07_E0-2-1	670.354	1768.22	1.64698e+06	1756.61	1784.64	FLAVGSFDNTIR	2	pep10148-2		LOC_Os02g04480.1 protein|cleavage and polyadenylation specificity factor, putative, expressed
pep10148	E0-3	20120601_Cueff_055_1_C11_E0-3-1	670.354	1767.68	1.34077e+06	1756.05	1778.58	FLAVGSFDNTIR	2	pep10148-2		LOC_Os02g04480.1 protein|cleavage and polyadenylation specificity factor, putative, expressed
pep10148	E0-1	20120601_Cueff_055_1_A03_E0-1-1	670.354	1764.39	1225208	1753.23	1776.2	FLAVGSFDNTIR	2	pep10148-2		LOC_Os02g04480.1 protein|cleavage and polyadenylation specificity factor, putative, expressed
pep10148	E0-3	20120601_Cueff_055_1_C12_E0-3-2	670.354	1760.18	3.77421e+06	1747.92	1775.3	FLAVGSFDNTIR	2	pep10148-2		LOC_Os02g04480.1 protein|cleavage and polyadenylation specificity factor, putative, expressed
pep10148	E0-2	20120601_Cueff_055_1_B08_E0-2-2	670.354	1760.51	3.39485e+06	1745.27	1782.64	FLAVGSFDNTIR	2	pep10148-2		LOC_Os02g04480.1 protein|cleavage and polyadenylation specificity factor, putative, expressed
pep10149	E0-3	20120601_Cueff_055_1_C12_E0-3-2	937.976	1812.37	568552	1805.48	1823.54	TQVEEVPLALCQFQGR	2	pep10149-2	C11:+57.02146	LOC_Os02g04480.1 protein|cleavage and polyadenylation specificity factor, putative, expressed
pep1015	E0-2	20120601_Cueff_055_1_C04_E0-2-10	1041.51	1717.87	1135978	1698.4	1720.69	KDAADATLAAYQAAQDIAMK	2	pep1015-2	M19:+15.99491	LOC_Os08g37490.1 protein|14-3-3 protein, putative, expressed
pep1015	E0-1	20120601_Cueff_055_1_A12_E0-1-10	694.678	1712.84	4.03614e+06	1694.58	1727.96	KDAADATLAAYQAAQDIAMK	3	pep1015-3	M19:+15.99491	LOC_Os08g37490.1 protein|14-3-3 protein, putative, expressed
pep1015	E0-3	20120601_Cueff_055_1_D08_E0-3-10	694.678	1707.94	2.2755e+06	1694.47	1732.11	KDAADATLAAYQAAQDIAMK	3	pep1015-3	M19:+15.99491	LOC_Os08g37490.1 protein|14-3-3 protein, putative, expressed
pep1015	E0-2	20120601_Cueff_055_1_C04_E0-2-10	694.678	1710.62	6.01958e+06	1694.13	1734.87	KDAADATLAAYQAAQDIAMK	3	pep1015-3	M19:+15.99491	LOC_Os08g37490.1 protein|14-3-3 protein, putative, expressed
pep10150	E0-2	20120601_Cueff_055_1_B08_E0-2-2	779.421	1864.66	746566	1858.95	1880.71	SMLPAEPIAVWTVK	2	pep10150-2	M2:+15.99491	LOC_Os02g04480.1 protein|cleavage and polyadenylation specificity factor, putative, expressed
pep10150	E0-3	20120601_Cueff_055_1_C12_E0-3-2	779.421	1867.61	871641	1856.99	1881.16	SMLPAEPIAVWTVK	2	pep10150-2	M2:+15.99491	LOC_Os02g04480.1 protein|cleavage and polyadenylation specificity factor, putative, expressed
pep10151	E0-3	20120601_Cueff_055_1_C12_E0-3-2	891.421	1903.79	658016	1892.94	1917.78	DENQLYIFADDSVPR	2	pep10151-2		LOC_Os02g04480.1 protein|cleavage and polyadenylation specificity factor, putative, expressed
pep10151	E0-2	20120601_Cueff_055_1_B08_E0-2-2	891.421	1904.56	591325	1894.25	1915.92	DENQLYIFADDSVPR	2	pep10151-2		LOC_Os02g04480.1 protein|cleavage and polyadenylation specificity factor, putative, expressed
pep10152	E0-3	20120601_Cueff_055_1_C12_E0-3-2	721.912	1345.15	3.60049e+06	1335.68	1372.99	ILRPGLAISEMAR	2	pep10152-2	M11:+15.99491	LOC_Os02g04480.1 protein|cleavage and polyadenylation specificity factor, putative, expressed
pep10152	E0-2	20120601_Cueff_055_1_B07_E0-2-1	721.912	1344.23	1439022	1336.13	1359.44	ILRPGLAISEMAR	2	pep10152-2	M11:+15.99491	LOC_Os02g04480.1 protein|cleavage and polyadenylation specificity factor, putative, expressed
pep10152	E0-2	20120601_Cueff_055_1_B08_E0-2-2	721.912	1345.39	2.52823e+06	1336.3	1365.74	ILRPGLAISEMAR	2	pep10152-2	M11:+15.99491	LOC_Os02g04480.1 protein|cleavage and polyadenylation specificity factor, putative, expressed
pep10152	E0-1	20120601_Cueff_055_1_A04_E0-1-2	721.912	1344.71	1.83003e+06	1336.54	1360.42	ILRPGLAISEMAR	2	pep10152-2	M11:+15.99491	LOC_Os02g04480.1 protein|cleavage and polyadenylation specificity factor, putative, expressed
pep10152	E0-3	20120601_Cueff_055_1_C11_E0-3-1	721.912	1343.89	1.22993e+06	1335.73	1364.13	ILRPGLAISEMAR	2	pep10152-2	M11:+15.99491	LOC_Os02g04480.1 protein|cleavage and polyadenylation specificity factor, putative, expressed
pep10152	E0-1	20120601_Cueff_055_1_A03_E0-1-1	721.912	1345.79	879889	1337.95	1358.04	ILRPGLAISEMAR	2	pep10152-2	M11:+15.99491	LOC_Os02g04480.1 protein|cleavage and polyadenylation specificity factor, putative, expressed
pep10153	E0-1	20120601_Cueff_055_1_B05_E0-1-15	792.899	1891.32	6.33503e+06	1877.57	1931.97	STGFGLIYDNLDAAK	2	pep10153-2		LOC_Os02g13530.1 protein|40S ribosomal protein S24, putative, expressed
pep10153	E0-3	20120601_Cueff_055_1_D11_E0-3-13	792.899	1888.13	838256	1881.01	1908.8	STGFGLIYDNLDAAK	2	pep10153-2		LOC_Os02g13530.1 protein|40S ribosomal protein S24, putative, expressed
pep10153	E0-3	20120601_Cueff_055_1_E02_E0-3-16	792.899	1907.75	529577	1897.91	1921.04	STGFGLIYDNLDAAK	2	pep10153-2		LOC_Os02g13530.1 protein|40S ribosomal protein S24, putative, expressed
pep10153	E0-1	20120601_Cueff_055_1_B04_E0-1-14	792.899	1902.59	21438796	1888.4	1943.78	STGFGLIYDNLDAAK	2	pep10153-2		LOC_Os02g13530.1 protein|40S ribosomal protein S24, putative, expressed
pep10153	E0-2	20120601_Cueff_055_1_C08_E0-2-14	792.899	1901.34	20546920	1887.31	1939.54	STGFGLIYDNLDAAK	2	pep10153-2		LOC_Os02g13530.1 protein|40S ribosomal protein S24, putative, expressed
pep10153	E0-2	20120601_Cueff_055_1_C07_E0-2-13	792.899	1889.6	1.40694e+06	1880.85	1909.87	STGFGLIYDNLDAAK	2	pep10153-2		LOC_Os02g13530.1 protein|40S ribosomal protein S24, putative, expressed
pep10153	E0-3	20120601_Cueff_055_1_D12_E0-3-14	792.899	1900.46	25661373	1885.9	1932.22	STGFGLIYDNLDAAK	2	pep10153-2		LOC_Os02g13530.1 protein|40S ribosomal protein S24, putative, expressed
pep10153	E0-2	20120601_Cueff_055_1_C09_E0-2-15	792.899	1892.59	1.37601e+06	1878.91	1912.57	STGFGLIYDNLDAAK	2	pep10153-2		LOC_Os02g13530.1 protein|40S ribosomal protein S24, putative, expressed
pep10153	E0-3	20120601_Cueff_055_1_E01_E0-3-15	792.899	1891.23	2.45585e+06	1878.32	1907.59	STGFGLIYDNLDAAK	2	pep10153-2		LOC_Os02g13530.1 protein|40S ribosomal protein S24, putative, expressed
pep10153	E0-1	20120601_Cueff_055_1_B03_E0-1-13	792.899	1893.24	587958	1883.99	1903.15	STGFGLIYDNLDAAK	2	pep10153-2		LOC_Os02g13530.1 protein|40S ribosomal protein S24, putative, expressed
pep10154	E0-3	20120601_Cueff_055_1_D12_E0-3-14	474.946	1523.56	19030729	1500.96	1557.24	KQFVLEVLHPGR	3	pep10154-3		LOC_Os02g13530.1 protein|40S ribosomal protein S24, putative, expressed
pep10154	E0-1	20120601_Cueff_055_1_B05_E0-1-15	711.915	1518.33	616238	1510.04	1532.82	KQFVLEVLHPGR	2	pep10154-2		LOC_Os02g13530.1 protein|40S ribosomal protein S24, putative, expressed
pep10154	E0-2	20120601_Cueff_055_1_C08_E0-2-14	711.915	1525.22	3.21006e+06	1509.1	1546.88	KQFVLEVLHPGR	2	pep10154-2		LOC_Os02g13530.1 protein|40S ribosomal protein S24, putative, expressed
pep10154	E0-3	20120601_Cueff_055_1_D11_E0-3-13	474.946	1519.03	551888	1504.44	1530.15	KQFVLEVLHPGR	3	pep10154-3		LOC_Os02g13530.1 protein|40S ribosomal protein S24, putative, expressed
pep10154	E0-1	20120601_Cueff_055_1_B03_E0-1-13	474.946	1515.41	785620	1504.59	1531.86	KQFVLEVLHPGR	3	pep10154-3		LOC_Os02g13530.1 protein|40S ribosomal protein S24, putative, expressed
pep10154	E0-1	20120601_Cueff_055_1_B04_E0-1-14	474.946	1528.21	22435912	1507.56	1557.46	KQFVLEVLHPGR	3	pep10154-3		LOC_Os02g13530.1 protein|40S ribosomal protein S24, putative, expressed
pep10154	E0-1	20120601_Cueff_055_1_B04_E0-1-14	711.915	1527.15	2.79335e+06	1513.16	1547.08	KQFVLEVLHPGR	2	pep10154-2		LOC_Os02g13530.1 protein|40S ribosomal protein S24, putative, expressed
pep10154	E0-2	20120601_Cueff_055_1_C08_E0-2-14	474.946	1523.88	22406579	1503.19	1566.15	KQFVLEVLHPGR	3	pep10154-3		LOC_Os02g13530.1 protein|40S ribosomal protein S24, putative, expressed
pep10154	E0-3	20120601_Cueff_055_1_D12_E0-3-14	711.915	1524.61	3.05554e+06	1507.77	1540.85	KQFVLEVLHPGR	2	pep10154-2		LOC_Os02g13530.1 protein|40S ribosomal protein S24, putative, expressed
pep10154	E0-2	20120601_Cueff_055_1_C07_E0-2-13	474.946	1519.23	1.37558e+06	1502.7	1538.08	KQFVLEVLHPGR	3	pep10154-3		LOC_Os02g13530.1 protein|40S ribosomal protein S24, putative, expressed
pep10155	E0-1	20120601_Cueff_055_1_B04_E0-1-14	647.867	1709.72	3.04145e+06	1694.43	1734.32	QFVLEVLHPGR	2	pep10155-2		LOC_Os02g13530.1 protein|40S ribosomal protein S24, putative, expressed
pep10155	E0-3	20120601_Cueff_055_1_D12_E0-3-14	647.867	1705.15	3.55547e+06	1690.96	1732.64	QFVLEVLHPGR	2	pep10155-2		LOC_Os02g13530.1 protein|40S ribosomal protein S24, putative, expressed
pep10155	E0-2	20120601_Cueff_055_1_C08_E0-2-14	647.867	1706.93	3.17547e+06	1692.02	1729.8	QFVLEVLHPGR	2	pep10155-2		LOC_Os02g13530.1 protein|40S ribosomal protein S24, putative, expressed
pep10156	E0-2	20120601_Cueff_055_1_C08_E0-2-14	414.751	1118.69	12249903	1104.69	1143.31	TAPAVTLR	2	pep10156-2		LOC_Os02g13530.1 protein|40S ribosomal protein S24, putative, expressed
pep10156	E0-3	20120601_Cueff_055_1_D12_E0-3-14	414.751	1120.7	11684873	1103.99	1143.83	TAPAVTLR	2	pep10156-2		LOC_Os02g13530.1 protein|40S ribosomal protein S24, putative, expressed
pep10156	E0-1	20120601_Cueff_055_1_B04_E0-1-14	414.751	1120.6	15372922	1104.41	1139.65	TAPAVTLR	2	pep10156-2		LOC_Os02g13530.1 protein|40S ribosomal protein S24, putative, expressed
pep10157	E0-2	20120601_Cueff_055_1_B09_E0-2-3	846.39	937.743	9.23328e+06	928.072	951.934	VEGDGEGVVQSNESSAK	2	pep10157-2		LOC_Os08g01930.1 protein|KH domain-containing protein, putative, expressed
pep10157	E0-1	20120601_Cueff_055_1_A05_E0-1-3	846.39	938.84	4.23357e+06	924.003	950.409	VEGDGEGVVQSNESSAK	2	pep10157-2		LOC_Os08g01930.1 protein|KH domain-containing protein, putative, expressed
pep10157	E0-3	20120601_Cueff_055_1_D01_E0-3-3	846.39	937.471	8.27874e+06	927.432	952.379	VEGDGEGVVQSNESSAK	2	pep10157-2		LOC_Os08g01930.1 protein|KH domain-containing protein, putative, expressed
pep10159	E0-3	20120601_Cueff_055_1_D01_E0-3-3	812.937	1528.6	4.09631e+06	1516.49	1546.34	NVIAEADAGGSPALIAR	2	pep10159-2		LOC_Os08g01930.1 protein|KH domain-containing protein, putative, expressed
pep10159	E0-2	20120601_Cueff_055_1_B09_E0-2-3	812.937	1527.89	5.61913e+06	1518.09	1549.2	NVIAEADAGGSPALIAR	2	pep10159-2		LOC_Os08g01930.1 protein|KH domain-containing protein, putative, expressed
pep10159	E0-1	20120601_Cueff_055_1_A05_E0-1-3	812.937	1527.08	2.4658e+06	1517.27	1544.52	NVIAEADAGGSPALIAR	2	pep10159-2		LOC_Os08g01930.1 protein|KH domain-containing protein, putative, expressed
pep1016	E0-1	20120601_Cueff_055_1_A12_E0-1-10	1046.97	1731.54	1.54792e+06	1720.17	1748.19	DNLTLWTSDNAEDGGDEIK	2	pep1016-2		LOC_Os03g50290.1 protein|14-3-3 protein, putative, expressed
pep1016	E0-2	20120601_Cueff_055_1_C04_E0-2-10	1046.97	1733.46	2.77916e+06	1719.17	1752.52	DNLTLWTSDNAEDGGDEIK	2	pep1016-2		LOC_Os03g50290.1 protein|14-3-3 protein, putative, expressed
pep1016	E0-3	20120601_Cueff_055_1_D08_E0-3-10	1046.97	1732.52	747567	1720.97	1744.14	DNLTLWTSDNAEDGGDEIK	2	pep1016-2		LOC_Os03g50290.1 protein|14-3-3 protein, putative, expressed
pep10160	E0-2	20120601_Cueff_055_1_B09_E0-2-3	643.359	1597.29	7.64121e+06	1565.9	1622.96	IQLIPQHPPEGVTLTER	3	pep10160-3		LOC_Os08g01930.1 protein|KH domain-containing protein, putative, expressed
pep10160	E0-3	20120601_Cueff_055_1_D01_E0-3-3	643.359	1599.11	5.1436e+06	1580.44	1626.88	IQLIPQHPPEGVTLTER	3	pep10160-3		LOC_Os08g01930.1 protein|KH domain-containing protein, putative, expressed
pep10160	E0-3	20120601_Cueff_055_1_D01_E0-3-3	964.534	1599.11	1.376e+06	1586.29	1611.38	IQLIPQHPPEGVTLTER	2	pep10160-2		LOC_Os08g01930.1 protein|KH domain-containing protein, putative, expressed
pep10160	E0-1	20120601_Cueff_055_1_A05_E0-1-3	643.359	1596.91	4521177	1577.84	1619.07	IQLIPQHPPEGVTLTER	3	pep10160-3		LOC_Os08g01930.1 protein|KH domain-containing protein, putative, expressed
pep10160	E0-2	20120601_Cueff_055_1_B09_E0-2-3	964.534	1601.06	1.20924e+06	1587.64	1610.38	IQLIPQHPPEGVTLTER	2	pep10160-2		LOC_Os08g01930.1 protein|KH domain-containing protein, putative, expressed
pep10161	E0-2	20120601_Cueff_055_1_B09_E0-2-3	629.298	1006.59	4.1755e+06	997.252	1030.02	KLEEVDAAPDANGGGEDAK	3	pep10161-3		LOC_Os08g01930.1 protein|KH domain-containing protein, putative, expressed
pep10161	E0-1	20120601_Cueff_055_1_A05_E0-1-3	943.443	1003.74	903410	998.58	1017.04	KLEEVDAAPDANGGGEDAK	2	pep10161-2		LOC_Os08g01930.1 protein|KH domain-containing protein, putative, expressed
pep10161	E0-1	20120601_Cueff_055_1_A05_E0-1-3	629.298	1004.95	2.97461e+06	987.973	1020.26	KLEEVDAAPDANGGGEDAK	3	pep10161-3		LOC_Os08g01930.1 protein|KH domain-containing protein, putative, expressed
pep10161	E0-3	20120601_Cueff_055_1_D01_E0-3-3	943.443	1005.2	2.2406e+06	996.022	1025.67	KLEEVDAAPDANGGGEDAK	2	pep10161-2		LOC_Os08g01930.1 protein|KH domain-containing protein, putative, expressed
pep10161	E0-3	20120601_Cueff_055_1_D01_E0-3-3	629.298	1006.66	3.42403e+06	994.357	1026.87	KLEEVDAAPDANGGGEDAK	3	pep10161-3		LOC_Os08g01930.1 protein|KH domain-containing protein, putative, expressed
pep10161	E0-2	20120601_Cueff_055_1_B09_E0-2-3	943.443	1006.89	2.1024e+06	999.487	1025.77	KLEEVDAAPDANGGGEDAK	2	pep10161-2		LOC_Os08g01930.1 protein|KH domain-containing protein, putative, expressed
pep10162	E0-1	20120601_Cueff_055_1_A05_E0-1-3	456.27	1023.99	15872373	1009.77	1063.13	IINVPNNK	2	pep10162-2		LOC_Os08g01930.1 protein|KH domain-containing protein, putative, expressed
pep10162	E0-3	20120601_Cueff_055_1_D01_E0-3-3	456.27	1024.45	15496309	1008.11	1077.1	IINVPNNK	2	pep10162-2		LOC_Os08g01930.1 protein|KH domain-containing protein, putative, expressed
pep10162	E0-2	20120601_Cueff_055_1_B09_E0-2-3	456.27	1024.18	19607481	1008.47	1042.75	IINVPNNK	2	pep10162-2		LOC_Os08g01930.1 protein|KH domain-containing protein, putative, expressed
pep10163	E0-2	20120601_Cueff_055_1_B09_E0-2-3	1279.59	1164.73	943190	1148.34	1180.9	VPPTEDSQMGSGEKPAAEAAVTEAPPQEGGGAPGQETSR	3	pep10163-3	M9:+15.99491	LOC_Os08g01930.1 protein|KH domain-containing protein, putative, expressed
pep10165	E0-2	20120601_Cueff_055_1_B09_E0-2-3	565.758	741.689	13697595	730.427	777.019	DAEADANAPTR	2	pep10165-2		LOC_Os08g01930.1 protein|KH domain-containing protein, putative, expressed
pep10165	E0-1	20120601_Cueff_055_1_A05_E0-1-3	565.758	742.443	8.97399e+06	730.697	765.65	DAEADANAPTR	2	pep10165-2		LOC_Os08g01930.1 protein|KH domain-containing protein, putative, expressed
pep10165	E0-3	20120601_Cueff_055_1_D01_E0-3-3	565.758	743.339	11982444	732.658	775.083	DAEADANAPTR	2	pep10165-2		LOC_Os08g01930.1 protein|KH domain-containing protein, putative, expressed
pep10168	E0-3	20120601_Cueff_055_1_C11_E0-3-1	761.358	1262.16	4.36609e+06	1249.86	1289.06	TSAFEEEEANPVAK	2	pep10168-2		LOC_Os05g51500.1 protein|eukaryotic translation initiation factor 5B, putative, expressed
pep10168	E0-2	20120601_Cueff_055_1_B07_E0-2-1	761.358	1263.6	7.21481e+06	1248.96	1282.88	TSAFEEEEANPVAK	2	pep10168-2		LOC_Os05g51500.1 protein|eukaryotic translation initiation factor 5B, putative, expressed
pep10168	E0-1	20120601_Cueff_055_1_A03_E0-1-1	761.358	1259.61	2.09855e+06	1251.59	1269.04	TSAFEEEEANPVAK	2	pep10168-2		LOC_Os05g51500.1 protein|eukaryotic translation initiation factor 5B, putative, expressed
pep10169	E0-2	20120601_Cueff_055_1_B07_E0-2-1	731.993	1043	1.04942e+06	1033.38	1053.42	EDTETAEDGKAGEGEVESAAAK	3	pep10169-3		LOC_Os05g51500.1 protein|eukaryotic translation initiation factor 5B, putative, expressed
pep1017	E0-1	20120601_Cueff_055_1_A12_E0-1-10	1039.96	1738.77	3.10171e+06	1726.48	1759.68	DNLTLWTSDANDDGGDEIK	2	pep1017-2		LOC_Os11g34450.1 protein|14-3-3 protein, putative, expressed
pep1017	E0-2	20120601_Cueff_055_1_C04_E0-2-10	1039.96	1740.8	3.3968e+06	1726.73	1752.85	DNLTLWTSDANDDGGDEIK	2	pep1017-2		LOC_Os11g34450.1 protein|14-3-3 protein, putative, expressed
pep10171	E0-2	20120601_Cueff_055_1_B07_E0-2-1	817.879	1181.35	866778	1173.36	1204.36	DVGNVAASTSVDDAEGK	2	pep10171-2		LOC_Os05g51500.1 protein|eukaryotic translation initiation factor 5B, putative, expressed
pep10172	E0-2	20120601_Cueff_055_1_B07_E0-2-1	697.307	1200.1	4.36912e+06	1186.59	1215.24	HFDMEDELVSR	2	pep10172-2	M4:+15.99491	LOC_Os05g51500.1 protein|eukaryotic translation initiation factor 5B, putative, expressed
pep10172	E0-1	20120601_Cueff_055_1_A03_E0-1-1	697.307	1198.39	1.58372e+06	1186.8	1208.92	HFDMEDELVSR	2	pep10172-2	M4:+15.99491	LOC_Os05g51500.1 protein|eukaryotic translation initiation factor 5B, putative, expressed
pep10172	E0-3	20120601_Cueff_055_1_C11_E0-3-1	697.307	1196.46	2.93765e+06	1185.7	1215.41	HFDMEDELVSR	2	pep10172-2	M4:+15.99491	LOC_Os05g51500.1 protein|eukaryotic translation initiation factor 5B, putative, expressed
pep10173	E0-2	20120601_Cueff_055_1_B07_E0-2-1	809.824	1708.59	626503	1701.29	1721.86	SDAEDDDLDFDFSK	2	pep10173-2		LOC_Os05g51500.1 protein|eukaryotic translation initiation factor 5B, putative, expressed
pep10174	E0-2	20120601_Cueff_055_1_B07_E0-2-1	684.369	1805.67	3.38576e+06	1794.54	1840.16	VPGLLVIDTPGHESFSNLR	3	pep10174-3		LOC_Os05g51500.1 protein|eukaryotic translation initiation factor 5B, putative, expressed
pep10174	E0-1	20120601_Cueff_055_1_A03_E0-1-1	684.369	1804.08	1.94147e+06	1796.35	1820.36	VPGLLVIDTPGHESFSNLR	3	pep10174-3		LOC_Os05g51500.1 protein|eukaryotic translation initiation factor 5B, putative, expressed
pep10174	E0-3	20120601_Cueff_055_1_C11_E0-3-1	684.369	1804.54	1.77385e+06	1793.68	1824.23	VPGLLVIDTPGHESFSNLR	3	pep10174-3		LOC_Os05g51500.1 protein|eukaryotic translation initiation factor 5B, putative, expressed
pep10175	E0-2	20120601_Cueff_055_1_B07_E0-2-1	662.337	1898.71	1.2742e+06	1891.37	1929.3	SPAVNIPFCDFSIGPVHK	3	pep10175-3	C9:+57.02146	LOC_Os05g51500.1 protein|eukaryotic translation initiation factor 5B, putative, expressed
pep10177	E0-1	20120601_Cueff_055_1_A03_E0-1-1	652.322	1314.62	2.0851e+06	1308.68	1327.49	MQGVNTALYYK	2	pep10177-2	M1:+15.99491	LOC_Os05g51500.1 protein|eukaryotic translation initiation factor 5B, putative, expressed
pep10177	E0-2	20120601_Cueff_055_1_B07_E0-2-1	652.322	1319.5	5.25165e+06	1309.19	1325.3	MQGVNTALYYK	2	pep10177-2	M1:+15.99491	LOC_Os05g51500.1 protein|eukaryotic translation initiation factor 5B, putative, expressed
pep10177	E0-3	20120601_Cueff_055_1_C11_E0-3-1	652.322	1320.17	4.05362e+06	1310.01	1341.28	MQGVNTALYYK	2	pep10177-2	M1:+15.99491	LOC_Os05g51500.1 protein|eukaryotic translation initiation factor 5B, putative, expressed
pep10178	E0-2	20120601_Cueff_055_1_B07_E0-2-1	674.971	604.319	675856	598.208	614.694	VANSNKGETEDGESSSANAR	3	pep10178-3		LOC_Os05g51500.1 protein|eukaryotic translation initiation factor 5B, putative, expressed
pep10179	E0-3	20120601_Cueff_055_1_C11_E0-3-1	482.232	795.38	1.73932e+06	790.53	813.063	EMQEALAR	2	pep10179-2	M2:+15.99491	LOC_Os05g51500.1 protein|eukaryotic translation initiation factor 5B, putative, expressed
pep10179	E0-1	20120601_Cueff_055_1_A03_E0-1-1	482.232	794.189	1.82953e+06	790.318	809.619	EMQEALAR	2	pep10179-2	M2:+15.99491	LOC_Os05g51500.1 protein|eukaryotic translation initiation factor 5B, putative, expressed
pep10179	E0-2	20120601_Cueff_055_1_B07_E0-2-1	482.232	793.778	5.41044e+06	787.662	825.529	EMQEALAR	2	pep10179-2	M2:+15.99491	LOC_Os05g51500.1 protein|eukaryotic translation initiation factor 5B, putative, expressed
pep1018	E0-2	20120601_Cueff_055_1_C04_E0-2-10	772.909	1778.28	13932818	1766.97	1804.38	VEAELSNICAGILR	2	pep1018-2	C9:+57.02146	LOC_Os08g37490.1 protein|14-3-3 protein, putative, expressed
pep1018	E0-1	20120601_Cueff_055_1_A12_E0-1-10	772.909	1779.61	9.28241e+06	1767.61	1807.04	VEAELSNICAGILR	2	pep1018-2	C9:+57.02146	LOC_Os08g37490.1 protein|14-3-3 protein, putative, expressed
pep1018	E0-3	20120601_Cueff_055_1_D08_E0-3-10	772.909	1777.01	5.79444e+06	1766.19	1802.9	VEAELSNICAGILR	2	pep1018-2	C9:+57.02146	LOC_Os08g37490.1 protein|14-3-3 protein, putative, expressed
pep10181	E0-2	20120601_Cueff_055_1_B07_E0-2-1	719.393	1316.4	2.84995e+06	1308.16	1337.94	EVLPQAPPAAAMVK	2	pep10181-2	M12:+15.99491	LOC_Os05g51500.1 protein|eukaryotic translation initiation factor 5B, putative, expressed
pep10181	E0-3	20120601_Cueff_055_1_C11_E0-3-1	719.393	1316.77	1.03768e+06	1308.84	1327.99	EVLPQAPPAAAMVK	2	pep10181-2	M12:+15.99491	LOC_Os05g51500.1 protein|eukaryotic translation initiation factor 5B, putative, expressed
pep10182	E0-2	20120601_Cueff_055_1_B07_E0-2-1	712.886	1458.22	603984	1449.56	1470.55	LLAELGEGPTPAEK	2	pep10182-2		LOC_Os05g51500.1 protein|eukaryotic translation initiation factor 5B, putative, expressed
pep10184	E0-2	20120601_Cueff_055_1_B07_E0-2-1	1045.03	1676.46	798747	1668.9	1690.06	QFLEQSELQVADGAVPETK	2	pep10184-2		LOC_Os05g51500.1 protein|eukaryotic translation initiation factor 5B, putative, expressed
pep10186	E0-2	20120601_Cueff_055_1_B07_E0-2-1	705.293	600.269	654728	592.483	614.379	GETEDGESSSANAR	2	pep10186-2		LOC_Os05g51500.1 protein|eukaryotic translation initiation factor 5B, putative, expressed
pep10188	E0-1	20120601_Cueff_055_1_A05_E0-1-3	1117.48	1227.25	1.85305e+06	1219.15	1246.1	LDAGGDDDDAGAGVGSLGSSGGGGGGR	2	pep10188-2		LOC_Os02g13130.1 protein|KH domain-containing protein, putative, expressed
pep10188	E0-2	20120601_Cueff_055_1_B09_E0-2-3	1117.48	1228.29	4.70962e+06	1217.55	1249.92	LDAGGDDDDAGAGVGSLGSSGGGGGGR	2	pep10188-2		LOC_Os02g13130.1 protein|KH domain-containing protein, putative, expressed
pep10188	E0-3	20120601_Cueff_055_1_D01_E0-3-3	745.324	1226.81	1.2336e+06	1220.79	1243.17	LDAGGDDDDAGAGVGSLGSSGGGGGGR	3	pep10188-3		LOC_Os02g13130.1 protein|KH domain-containing protein, putative, expressed
pep10188	E0-3	20120601_Cueff_055_1_D01_E0-3-3	1117.48	1228.78	3.98188e+06	1216.47	1246.08	LDAGGDDDDAGAGVGSLGSSGGGGGGR	2	pep10188-2		LOC_Os02g13130.1 protein|KH domain-containing protein, putative, expressed
pep10188	E0-2	20120601_Cueff_055_1_B09_E0-2-3	745.324	1231.53	1.39387e+06	1220.49	1244.59	LDAGGDDDDAGAGVGSLGSSGGGGGGR	3	pep10188-3		LOC_Os02g13130.1 protein|KH domain-containing protein, putative, expressed
pep10189	E0-1	20120601_Cueff_055_1_A05_E0-1-3	848.426	1348.73	4.84104e+06	1338.07	1371.88	TVYIDGTQEQIETAK	2	pep10189-2		LOC_Os02g13130.1 protein|KH domain-containing protein, putative, expressed
pep10189	E0-3	20120601_Cueff_055_1_D01_E0-3-3	848.426	1350.16	9.53599e+06	1332.32	1381.59	TVYIDGTQEQIETAK	2	pep10189-2		LOC_Os02g13130.1 protein|KH domain-containing protein, putative, expressed
pep10189	E0-2	20120601_Cueff_055_1_B09_E0-2-3	848.426	1350.44	10204831	1336.74	1377.18	TVYIDGTQEQIETAK	2	pep10189-2		LOC_Os02g13130.1 protein|KH domain-containing protein, putative, expressed
pep10190	E0-1	20120601_Cueff_055_1_A05_E0-1-3	851.437	1567.29	2.93e+06	1559.15	1585.51	DLDALPGSQTRPVELSGTPDQISR	3	pep10190-3		LOC_Os02g13130.1 protein|KH domain-containing protein, putative, expressed
pep10190	E0-3	20120601_Cueff_055_1_D01_E0-3-3	851.437	1567.68	4.61061e+06	1556.49	1601.1	DLDALPGSQTRPVELSGTPDQISR	3	pep10190-3		LOC_Os02g13130.1 protein|KH domain-containing protein, putative, expressed
pep10190	E0-2	20120601_Cueff_055_1_B09_E0-2-3	851.437	1571.52	6.08517e+06	1558.11	1598.44	DLDALPGSQTRPVELSGTPDQISR	3	pep10190-3		LOC_Os02g13130.1 protein|KH domain-containing protein, putative, expressed
pep10191	E0-2	20120601_Cueff_055_1_B10_E0-2-4	644.349	1438.29	12483018	1411.77	1470.73	QLVIEVTSENR	2	pep10191-2		LOC_Os02g13130.1 protein|KH domain-containing protein, putative, expressed
pep10191	E0-1	20120601_Cueff_055_1_A06_E0-1-4	644.349	1439.47	11029478	1415.1	1469.31	QLVIEVTSENR	2	pep10191-2		LOC_Os02g13130.1 protein|KH domain-containing protein, putative, expressed
pep10191	E0-3	20120601_Cueff_055_1_D01_E0-3-3	644.349	1428.27	9.11935e+06	1418.72	1436.54	QLVIEVTSENR	2	pep10191-2		LOC_Os02g13130.1 protein|KH domain-containing protein, putative, expressed
pep10191	E0-1	20120601_Cueff_055_1_A05_E0-1-3	644.349	1429.37	6.47267e+06	1420.73	1435.26	QLVIEVTSENR	2	pep10191-2		LOC_Os02g13130.1 protein|KH domain-containing protein, putative, expressed
pep10191	E0-2	20120601_Cueff_055_1_B09_E0-2-3	644.349	1428.35	11674888	1417.13	1437.65	QLVIEVTSENR	2	pep10191-2		LOC_Os02g13130.1 protein|KH domain-containing protein, putative, expressed
pep10192	E0-3	20120601_Cueff_055_1_D01_E0-3-3	869.915	1071.95	2274574	1061.58	1086.58	KYNAPQPGADQFQMK	2	pep10192-2	M14:+15.99491	LOC_Os02g13130.1 protein|KH domain-containing protein, putative, expressed
pep10192	E0-1	20120601_Cueff_055_1_A05_E0-1-3	869.915	1069.33	1.0139e+06	1062.08	1078.89	KYNAPQPGADQFQMK	2	pep10192-2	M14:+15.99491	LOC_Os02g13130.1 protein|KH domain-containing protein, putative, expressed
pep10192	E0-2	20120601_Cueff_055_1_B09_E0-2-3	869.915	1072.44	3.13615e+06	1061.46	1086.72	KYNAPQPGADQFQMK	2	pep10192-2	M14:+15.99491	LOC_Os02g13130.1 protein|KH domain-containing protein, putative, expressed
pep10193	E0-3	20120601_Cueff_055_1_D01_E0-3-3	753.376	980.354	920474	969.83	994.357	TKNEAALEAATDSGK	2	pep10193-2		LOC_Os01g03760.1 protein|expressed protein
pep10193	E0-3	20120601_Cueff_055_1_C12_E0-3-2	753.376	971.394	1.38728e+06	962.609	994.959	TKNEAALEAATDSGK	2	pep10193-2		LOC_Os01g03760.1 protein|expressed protein
pep10193	E0-3	20120601_Cueff_055_1_C11_E0-3-1	753.376	977.003	1.20934e+06	969.221	991.383	TKNEAALEAATDSGK	2	pep10193-2		LOC_Os01g03760.1 protein|expressed protein
pep10193	E0-3	20120601_Cueff_055_1_D02_E0-3-4	753.376	973.671	1.05883e+06	962.932	988.906	TKNEAALEAATDSGK	2	pep10193-2		LOC_Os01g03760.1 protein|expressed protein
pep10193	E0-2	20120601_Cueff_055_1_B08_E0-2-2	753.376	975.209	1.43741e+06	963.973	997.234	TKNEAALEAATDSGK	2	pep10193-2		LOC_Os01g03760.1 protein|expressed protein
pep10193	E0-3	20120601_Cueff_055_1_D03_E0-3-5	753.376	976.253	3.69628e+06	964.92	1007.03	TKNEAALEAATDSGK	2	pep10193-2		LOC_Os01g03760.1 protein|expressed protein
pep10193	E0-2	20120601_Cueff_055_1_B10_E0-2-4	753.376	972.068	1.09251e+06	965.506	990.679	TKNEAALEAATDSGK	2	pep10193-2		LOC_Os01g03760.1 protein|expressed protein
pep10193	E0-1	20120601_Cueff_055_1_A05_E0-1-3	753.376	979.606	747712	969.73	986.921	TKNEAALEAATDSGK	2	pep10193-2		LOC_Os01g03760.1 protein|expressed protein
pep10193	E0-1	20120601_Cueff_055_1_A07_E0-1-5	753.376	977.659	2.17706e+06	968.45	993.51	TKNEAALEAATDSGK	2	pep10193-2		LOC_Os01g03760.1 protein|expressed protein
pep10193	E0-2	20120601_Cueff_055_1_B09_E0-2-3	753.376	980.115	1253847	967.011	989.981	TKNEAALEAATDSGK	2	pep10193-2		LOC_Os01g03760.1 protein|expressed protein
pep10193	E0-1	20120601_Cueff_055_1_A03_E0-1-1	753.376	977.084	937228	969.514	988.729	TKNEAALEAATDSGK	2	pep10193-2		LOC_Os01g03760.1 protein|expressed protein
pep10193	E0-2	20120601_Cueff_055_1_B11_E0-2-5	753.376	979.051	3.33463e+06	969.469	1000.05	TKNEAALEAATDSGK	2	pep10193-2		LOC_Os01g03760.1 protein|expressed protein
pep10193	E0-2	20120601_Cueff_055_1_B07_E0-2-1	753.376	985.52	2.17317e+06	969.376	1004.22	TKNEAALEAATDSGK	2	pep10193-2		LOC_Os01g03760.1 protein|expressed protein
pep10193	E0-1	20120601_Cueff_055_1_A06_E0-1-4	753.376	972.837	614083	962.023	980.886	TKNEAALEAATDSGK	2	pep10193-2		LOC_Os01g03760.1 protein|expressed protein
pep10193	E0-1	20120601_Cueff_055_1_A04_E0-1-2	753.376	970.408	1.17968e+06	961.499	983.016	TKNEAALEAATDSGK	2	pep10193-2		LOC_Os01g03760.1 protein|expressed protein
pep10195	E0-1	20120601_Cueff_055_1_A04_E0-1-2	524.775	1590.02	3358452	1573.48	1611.41	VNVFEAVDR	2	pep10195-2		LOC_Os01g03760.1 protein|expressed protein
pep10195	E0-3	20120601_Cueff_055_1_D03_E0-3-5	524.775	1588.21	5.12283e+06	1577.5	1610.6	VNVFEAVDR	2	pep10195-2		LOC_Os01g03760.1 protein|expressed protein
pep10195	E0-1	20120601_Cueff_055_1_A03_E0-1-1	524.775	1593.84	3.01561e+06	1581.76	1618.97	VNVFEAVDR	2	pep10195-2		LOC_Os01g03760.1 protein|expressed protein
pep10195	E0-1	20120601_Cueff_055_1_A07_E0-1-5	524.775	1587.69	5.42146e+06	1577.44	1617.24	VNVFEAVDR	2	pep10195-2		LOC_Os01g03760.1 protein|expressed protein
pep10195	E0-3	20120601_Cueff_055_1_C11_E0-3-1	524.775	1592.44	2208124	1578.93	1612.64	VNVFEAVDR	2	pep10195-2		LOC_Os01g03760.1 protein|expressed protein
pep10195	E0-2	20120601_Cueff_055_1_B07_E0-2-1	524.775	1591.49	4.58583e+06	1578.41	1625.58	VNVFEAVDR	2	pep10195-2		LOC_Os01g03760.1 protein|expressed protein
pep10195	E0-3	20120601_Cueff_055_1_C12_E0-3-2	524.775	1590.35	2.50555e+06	1577.16	1613.08	VNVFEAVDR	2	pep10195-2		LOC_Os01g03760.1 protein|expressed protein
pep10195	E0-2	20120601_Cueff_055_1_B08_E0-2-2	524.775	1586.33	2.92314e+06	1568.87	1611.1	VNVFEAVDR	2	pep10195-2		LOC_Os01g03760.1 protein|expressed protein
pep10195	E0-2	20120601_Cueff_055_1_B11_E0-2-5	524.775	1589.57	7.35225e+06	1576.91	1612.53	VNVFEAVDR	2	pep10195-2		LOC_Os01g03760.1 protein|expressed protein
pep10197	E0-1	20120601_Cueff_055_1_A07_E0-1-5	638.805	1086.9	1349381	1079.05	1097.56	NEAALEAATDSGK	2	pep10197-2		LOC_Os01g03760.1 protein|expressed protein
pep10197	E0-2	20120601_Cueff_055_1_B11_E0-2-5	638.805	1087.38	1.37216e+06	1074.91	1096.91	NEAALEAATDSGK	2	pep10197-2		LOC_Os01g03760.1 protein|expressed protein
pep10197	E0-3	20120601_Cueff_055_1_D03_E0-3-5	638.805	1089.7	1372743	1078.25	1099.07	NEAALEAATDSGK	2	pep10197-2		LOC_Os01g03760.1 protein|expressed protein
pep10198	E0-3	20120601_Cueff_055_1_C11_E0-3-1	453.246	1162.53	3.64594e+06	1142.72	1172.59	AAFPVSSAR	2	pep10198-2		LOC_Os01g03760.1 protein|expressed protein
pep10198	E0-1	20120601_Cueff_055_1_A03_E0-1-1	453.246	1158.48	4.9489e+06	1137.5	1174.33	AAFPVSSAR	2	pep10198-2		LOC_Os01g03760.1 protein|expressed protein
pep10198	E0-2	20120601_Cueff_055_1_B07_E0-2-1	453.246	1158.86	6.9129e+06	1141.44	1173.36	AAFPVSSAR	2	pep10198-2		LOC_Os01g03760.1 protein|expressed protein
pep10199	E0-1	20120601_Cueff_055_1_A03_E0-1-1	684.888	1673.66	855981	1665.95	1685.47	QAAQQLLPLCVK	2	pep10199-2	C10:+57.02146	LOC_Os01g03760.1 protein|expressed protein
pep10199	E0-2	20120601_Cueff_055_1_B07_E0-2-1	684.888	1675.66	1.48149e+06	1663.14	1691.64	QAAQQLLPLCVK	2	pep10199-2	C10:+57.02146	LOC_Os01g03760.1 protein|expressed protein
pep10199	E0-3	20120601_Cueff_055_1_C11_E0-3-1	684.888	1674.89	952181	1662.89	1683.89	QAAQQLLPLCVK	2	pep10199-2	C10:+57.02146	LOC_Os01g03760.1 protein|expressed protein
pep102	E0-2	20120601_Cueff_055_1_C06_E0-2-12	748.401	2017.14	1.76786e+06	2011.81	2028.14	FSILNLVQMSATR	2	pep102-2	M9:+15.99491	LOC_Os02g14600.1 protein|glutelin, putative, expressed
pep102	E0-1	20120601_Cueff_055_1_B02_E0-1-12	748.401	2017.77	1.38717e+06	2014.32	2024.63	FSILNLVQMSATR	2	pep102-2	M9:+15.99491	LOC_Os02g14600.1 protein|glutelin, putative, expressed
pep102	E0-1	20120601_Cueff_055_1_B03_E0-1-13	748.401	2014.73	1.78976e+06	2007.39	2028.63	FSILNLVQMSATR	2	pep102-2	M9:+15.99491	LOC_Os02g14600.1 protein|glutelin, putative, expressed
pep1020	E0-2	20120601_Cueff_055_1_C04_E0-2-10	977.465	1874.05	5.96642e+06	1855.99	1909.98	DAADATLAAYQAAQDIAMK	2	pep1020-2	M18:+15.99491	LOC_Os08g37490.1 protein|14-3-3 protein, putative, expressed
pep1020	E0-1	20120601_Cueff_055_1_A12_E0-1-10	977.465	1868.91	3.35435e+06	1853.57	1913.04	DAADATLAAYQAAQDIAMK	2	pep1020-2	M18:+15.99491	LOC_Os08g37490.1 protein|14-3-3 protein, putative, expressed
pep1020	E0-3	20120601_Cueff_055_1_D08_E0-3-10	977.465	1870.8	2.71143e+06	1861.91	1889.22	DAADATLAAYQAAQDIAMK	2	pep1020-2	M18:+15.99491	LOC_Os08g37490.1 protein|14-3-3 protein, putative, expressed
pep10200	E0-1	20120601_Cueff_055_1_A04_E0-1-2	549.83	2020.28	741920	2014.13	2033.91	DLVLQLLER	2	pep10200-2		LOC_Os01g03760.1 protein|expressed protein
pep10200	E0-3	20120601_Cueff_055_1_C12_E0-3-2	549.83	2018.95	1.1472e+06	2013.99	2033.7	DLVLQLLER	2	pep10200-2		LOC_Os01g03760.1 protein|expressed protein
pep10201	E0-2	20120601_Cueff_055_1_B09_E0-2-3	646.802	912.322	5.7811e+06	903.763	927.188	DSSQDEAGTAAIK	2	pep10201-2		LOC_Os03g24220.1 protein|villin protein, putative, expressed
pep10201	E0-1	20120601_Cueff_055_1_A05_E0-1-3	646.802	913.649	4.84794e+06	902.955	925.447	DSSQDEAGTAAIK	2	pep10201-2		LOC_Os03g24220.1 protein|villin protein, putative, expressed
pep10201	E0-3	20120601_Cueff_055_1_D01_E0-3-3	646.802	913.192	6.55005e+06	902.031	957.193	DSSQDEAGTAAIK	2	pep10201-2		LOC_Os03g24220.1 protein|villin protein, putative, expressed
pep10202	E0-2	20120601_Cueff_055_1_B09_E0-2-3	827.403	1359.28	3.65073e+06	1352.44	1378.51	IYQFNGANSNIQER	2	pep10202-2		LOC_Os03g24220.1 protein|villin protein, putative, expressed
pep10202	E0-1	20120601_Cueff_055_1_A05_E0-1-3	827.403	1360.43	1.96872e+06	1347.36	1376.42	IYQFNGANSNIQER	2	pep10202-2		LOC_Os03g24220.1 protein|villin protein, putative, expressed
pep10202	E0-3	20120601_Cueff_055_1_D01_E0-3-3	827.403	1358.65	3.38781e+06	1350.16	1383.17	IYQFNGANSNIQER	2	pep10202-2		LOC_Os03g24220.1 protein|villin protein, putative, expressed
pep10203	E0-2	20120601_Cueff_055_1_B09_E0-2-3	823.901	1491.14	1.18908e+06	1479.53	1506.81	AICDDDVVLETTAPK	2	pep10203-2	C3:+57.02146	LOC_Os03g24220.1 protein|villin protein, putative, expressed
pep10203	E0-3	20120601_Cueff_055_1_D01_E0-3-3	823.901	1489.46	1029402	1478.55	1516.1	AICDDDVVLETTAPK	2	pep10203-2	C3:+57.02146	LOC_Os03g24220.1 protein|villin protein, putative, expressed
pep10203	E0-1	20120601_Cueff_055_1_A05_E0-1-3	823.901	1489.88	755897	1478.07	1495.32	AICDDDVVLETTAPK	2	pep10203-2	C3:+57.02146	LOC_Os03g24220.1 protein|villin protein, putative, expressed
pep10204	E0-1	20120601_Cueff_055_1_A05_E0-1-3	919.955	1685.24	696088	1673.03	1696.74	SSAPVDEEVPPLLEGDGK	2	pep10204-2		LOC_Os03g24220.1 protein|villin protein, putative, expressed
pep10204	E0-3	20120601_Cueff_055_1_D01_E0-3-3	919.955	1685.88	1446201	1668.81	1700.23	SSAPVDEEVPPLLEGDGK	2	pep10204-2		LOC_Os03g24220.1 protein|villin protein, putative, expressed
pep10205	E0-2	20120601_Cueff_055_1_B09_E0-2-3	871.442	1692.53	1.0062e+06	1683.33	1710.89	GLKDETYSGDGIALFR	2	pep10205-2		LOC_Os03g24220.1 protein|villin protein, putative, expressed
pep10206	E0-3	20120601_Cueff_055_1_D01_E0-3-3	626.297	947.287	6.02632e+06	936.871	965.296	TPEEDKFETR	2	pep10206-2		LOC_Os03g24220.1 protein|villin protein, putative, expressed
pep10206	E0-2	20120601_Cueff_055_1_B09_E0-2-3	626.297	948.718	6.87399e+06	936.562	965.152	TPEEDKFETR	2	pep10206-2		LOC_Os03g24220.1 protein|villin protein, putative, expressed
pep10206	E0-1	20120601_Cueff_055_1_A05_E0-1-3	417.867	944.687	6.11684e+06	933.055	965.914	TPEEDKFETR	3	pep10206-3		LOC_Os03g24220.1 protein|villin protein, putative, expressed
pep10206	E0-1	20120601_Cueff_055_1_A05_E0-1-3	626.297	945.895	5.23466e+06	933.055	962.267	TPEEDKFETR	2	pep10206-2		LOC_Os03g24220.1 protein|villin protein, putative, expressed
pep10206	E0-2	20120601_Cueff_055_1_B09_E0-2-3	417.867	946.71	5.56801e+06	934.368	970.651	TPEEDKFETR	3	pep10206-3		LOC_Os03g24220.1 protein|villin protein, putative, expressed
pep10206	E0-3	20120601_Cueff_055_1_D01_E0-3-3	417.867	947.287	3.88925e+06	934.601	973.712	TPEEDKFETR	3	pep10206-3		LOC_Os03g24220.1 protein|villin protein, putative, expressed
pep10207	E0-2	20120601_Cueff_055_1_B09_E0-2-3	668.339	1132.3	3.85853e+06	1124.05	1154.71	VIQGYENHTFK	2	pep10207-2		LOC_Os03g24220.1 protein|villin protein, putative, expressed
pep10207	E0-3	20120601_Cueff_055_1_D01_E0-3-3	668.339	1134.36	3.57748e+06	1122.62	1151.94	VIQGYENHTFK	2	pep10207-2		LOC_Os03g24220.1 protein|villin protein, putative, expressed
pep10207	E0-1	20120601_Cueff_055_1_A05_E0-1-3	668.339	1131.26	2.74837e+06	1121.34	1147.33	VIQGYENHTFK	2	pep10207-2		LOC_Os03g24220.1 protein|villin protein, putative, expressed
pep10208	E0-1	20120601_Cueff_055_1_A05_E0-1-3	644.35	1452.09	4.59599e+06	1446.03	1481.58	KAASAAVEEFIATQNRPK	3	pep10208-3		LOC_Os03g24220.1 protein|villin protein, putative, expressed
pep10208	E0-2	20120601_Cueff_055_1_B09_E0-2-3	644.35	1451.89	6.49058e+06	1446.7	1476.69	KAASAAVEEFIATQNRPK	3	pep10208-3		LOC_Os03g24220.1 protein|villin protein, putative, expressed
pep10208	E0-3	20120601_Cueff_055_1_D01_E0-3-3	644.35	1451.1	4.48555e+06	1449.02	1475.12	KAASAAVEEFIATQNRPK	3	pep10208-3		LOC_Os03g24220.1 protein|villin protein, putative, expressed
pep1021	E0-2	20120601_Cueff_055_1_C04_E0-2-10	1054.49	1942.04	4.59276e+06	1932.39	1969.61	DNLTLWTSDLTEDGGDEVK	2	pep1021-2		LOC_Os08g33370.1 protein|14-3-3 protein, putative, expressed
pep1021	E0-3	20120601_Cueff_055_1_D08_E0-3-10	1054.49	1940.8	1.51987e+06	1928.88	1952.81	DNLTLWTSDLTEDGGDEVK	2	pep1021-2		LOC_Os08g33370.1 protein|14-3-3 protein, putative, expressed
pep1021	E0-1	20120601_Cueff_055_1_A12_E0-1-10	1054.49	1943.94	2.05819e+06	1932.14	1966.39	DNLTLWTSDLTEDGGDEVK	2	pep1021-2		LOC_Os08g33370.1 protein|14-3-3 protein, putative, expressed
pep10214	E0-3	20120601_Cueff_055_1_D01_E0-3-3	1062.99	1191.71	1.02579e+06	1184.08	1207.19	HPATSTEDEQLQNAEGIER	2	pep10214-2		LOC_Os01g40340.1 protein|SIT4 phosphatase-associated protein domain containing protein, expressed
pep10214	E0-1	20120601_Cueff_055_1_A05_E0-1-3	708.998	1192.35	2.96905e+06	1184.16	1206.91	HPATSTEDEQLQNAEGIER	3	pep10214-3		LOC_Os01g40340.1 protein|SIT4 phosphatase-associated protein domain containing protein, expressed
pep10214	E0-2	20120601_Cueff_055_1_B09_E0-2-3	708.998	1190.77	3.82478e+06	1180.9	1208.25	HPATSTEDEQLQNAEGIER	3	pep10214-3		LOC_Os01g40340.1 protein|SIT4 phosphatase-associated protein domain containing protein, expressed
pep10214	E0-3	20120601_Cueff_055_1_D01_E0-3-3	708.998	1194.72	3.09848e+06	1181.17	1209.11	HPATSTEDEQLQNAEGIER	3	pep10214-3		LOC_Os01g40340.1 protein|SIT4 phosphatase-associated protein domain containing protein, expressed
pep10214	E0-2	20120601_Cueff_055_1_B09_E0-2-3	1062.99	1193.35	1.05676e+06	1184.49	1202.88	HPATSTEDEQLQNAEGIER	2	pep10214-2		LOC_Os01g40340.1 protein|SIT4 phosphatase-associated protein domain containing protein, expressed
pep10215	E0-1	20120601_Cueff_055_1_A05_E0-1-3	718.844	1316.69	2.6285e+06	1304.54	1334.1	YIVEEVPEDSEK	2	pep10215-2		LOC_Os05g51490.1 protein|SIT4 phosphatase-associated protein domain containing protein, expressed
pep10215	E0-2	20120601_Cueff_055_1_B09_E0-2-3	718.844	1317.06	3.64694e+06	1300.64	1339.96	YIVEEVPEDSEK	2	pep10215-2		LOC_Os05g51490.1 protein|SIT4 phosphatase-associated protein domain containing protein, expressed
pep10215	E0-3	20120601_Cueff_055_1_D01_E0-3-3	718.844	1314.24	2.79045e+06	1302.42	1340.84	YIVEEVPEDSEK	2	pep10215-2		LOC_Os05g51490.1 protein|SIT4 phosphatase-associated protein domain containing protein, expressed
pep10216	E0-3	20120601_Cueff_055_1_D01_E0-3-3	1075.45	1350.54	1.43756e+06	1342.68	1368.05	YGIYSNDDMEENQGTLER	2	pep10216-2	M9:+15.99491	LOC_Os01g40340.1 protein|SIT4 phosphatase-associated protein domain containing protein, expressed
pep10216	E0-2	20120601_Cueff_055_1_B09_E0-2-3	1075.45	1352.74	630721	1345.69	1361.42	YGIYSNDDMEENQGTLER	2	pep10216-2	M9:+15.99491	LOC_Os01g40340.1 protein|SIT4 phosphatase-associated protein domain containing protein, expressed
pep10216	E0-1	20120601_Cueff_055_1_A05_E0-1-3	1075.45	1353.47	838312	1343.29	1368.27	YGIYSNDDMEENQGTLER	2	pep10216-2	M9:+15.99491	LOC_Os01g40340.1 protein|SIT4 phosphatase-associated protein domain containing protein, expressed
pep10217	E0-2	20120601_Cueff_055_1_B09_E0-2-3	919.455	1435.07	1.72968e+06	1425.76	1449.03	SSSLSTESNTPTLLSEGK	2	pep10217-2		LOC_Os05g51490.1 protein|SIT4 phosphatase-associated protein domain containing protein, expressed
pep10219	E0-2	20120601_Cueff_055_1_B09_E0-2-3	1143.18	1311.5	1.78727e+06	1303.12	1323.25	HLDVSNGDAEASTEAAEAAPVSSAPSSDEVQTER	3	pep10219-3		LOC_Os01g40340.1 protein|SIT4 phosphatase-associated protein domain containing protein, expressed
pep10219	E0-1	20120601_Cueff_055_1_A05_E0-1-3	1143.18	1315.34	1.02261e+06	1304.54	1320.81	HLDVSNGDAEASTEAAEAAPVSSAPSSDEVQTER	3	pep10219-3		LOC_Os01g40340.1 protein|SIT4 phosphatase-associated protein domain containing protein, expressed
pep10219	E0-3	20120601_Cueff_055_1_D01_E0-3-3	1143.18	1314.24	1.44391e+06	1306.56	1324.35	HLDVSNGDAEASTEAAEAAPVSSAPSSDEVQTER	3	pep10219-3		LOC_Os01g40340.1 protein|SIT4 phosphatase-associated protein domain containing protein, expressed
pep10223	E0-3	20120601_Cueff_055_1_D01_E0-3-3	838.408	1503.65	805235	1493.62	1521.09	SDHPHSTLLSGYFSK	2	pep10223-2		LOC_Os01g40340.1 protein|SIT4 phosphatase-associated protein domain containing protein, expressed
pep10223	E0-1	20120601_Cueff_055_1_A05_E0-1-3	838.408	1505.8	555811	1494.56	1509.84	SDHPHSTLLSGYFSK	2	pep10223-2		LOC_Os01g40340.1 protein|SIT4 phosphatase-associated protein domain containing protein, expressed
pep10223	E0-2	20120601_Cueff_055_1_B09_E0-2-3	838.408	1501.71	1.13979e+06	1488.08	1516.1	SDHPHSTLLSGYFSK	2	pep10223-2		LOC_Os01g40340.1 protein|SIT4 phosphatase-associated protein domain containing protein, expressed
pep10227	E0-2	20120601_Cueff_055_1_C09_E0-2-15	559.758	898.895	2.20205e+06	884.265	919.905	AQGDADSALDR	2	pep10227-2		LOC_Os03g46490.1 protein|40S ribosomal protein S21, putative, expressed
pep10227	E0-1	20120601_Cueff_055_1_B06_E0-1-16	559.758	906.988	108028840	893.45	942.876	AQGDADSALDR	2	pep10227-2		LOC_Os03g46490.1 protein|40S ribosomal protein S21, putative, expressed
pep10227	E0-2	20120601_Cueff_055_1_C10_E0-2-16	559.758	907.81	61769706	894.326	943.486	AQGDADSALDR	2	pep10227-2		LOC_Os03g46490.1 protein|40S ribosomal protein S21, putative, expressed
pep10227	E0-3	20120601_Cueff_055_1_E01_E0-3-15	559.758	891.57	946229	884.007	911.951	AQGDADSALDR	2	pep10227-2		LOC_Os03g46490.1 protein|40S ribosomal protein S21, putative, expressed
pep10227	E0-3	20120601_Cueff_055_1_E02_E0-3-16	559.758	907.119	65858656	891.916	971.425	AQGDADSALDR	2	pep10227-2		LOC_Os03g46490.1 protein|40S ribosomal protein S21, putative, expressed
pep10228	E0-1	20120601_Cueff_055_1_B06_E0-1-16	770.369	1509.58	16098274	1499.74	1536.66	DHASVQINIGHVDENGLYDGR	3	pep10228-3		LOC_Os03g46490.1 protein|40S ribosomal protein S21, putative, expressed
pep10228	E0-3	20120601_Cueff_055_1_E02_E0-3-16	1155.05	1504.84	1.67668e+06	1498.24	1519.67	DHASVQINIGHVDENGLYDGR	2	pep10228-2		LOC_Os03g46490.1 protein|40S ribosomal protein S21, putative, expressed
pep10228	E0-2	20120601_Cueff_055_1_C10_E0-2-16	1155.05	1507.35	1.83521e+06	1500.69	1523.86	DHASVQINIGHVDENGLYDGR	2	pep10228-2		LOC_Os03g46490.1 protein|40S ribosomal protein S21, putative, expressed
pep10228	E0-3	20120601_Cueff_055_1_E02_E0-3-16	770.369	1506.63	13361804	1494.7	1534.81	DHASVQINIGHVDENGLYDGR	3	pep10228-3		LOC_Os03g46490.1 protein|40S ribosomal protein S21, putative, expressed
pep10228	E0-2	20120601_Cueff_055_1_B07_E0-2-1	770.369	1496.4	4080993	1479.08	1518.14	DHASVQINIGHVDENGLYDGR	3	pep10228-3		LOC_Os03g46490.1 protein|40S ribosomal protein S21, putative, expressed
pep10228	E0-2	20120601_Cueff_055_1_C10_E0-2-16	770.369	1509.36	10160480	1496.56	1555.27	DHASVQINIGHVDENGLYDGR	3	pep10228-3		LOC_Os03g46490.1 protein|40S ribosomal protein S21, putative, expressed
pep10228	E0-1	20120601_Cueff_055_1_B06_E0-1-16	1155.05	1510.31	2.47018e+06	1502.1	1533.61	DHASVQINIGHVDENGLYDGR	2	pep10228-2		LOC_Os03g46490.1 protein|40S ribosomal protein S21, putative, expressed
pep10228	E0-3	20120601_Cueff_055_1_C11_E0-3-1	770.369	1492.51	2.29623e+06	1476.02	1513.36	DHASVQINIGHVDENGLYDGR	3	pep10228-3		LOC_Os03g46490.1 protein|40S ribosomal protein S21, putative, expressed
pep10229	E0-3	20120601_Cueff_055_1_E02_E0-3-16	941.92	1637.96	10235330	1623.57	1658.31	MQNEEGQMVDLYVPR	2	pep10229-2	M1:+15.99491 M8:+15.99491 M1:+42.01057	LOC_Os03g46490.1 protein|40S ribosomal protein S21, putative, expressed
pep10229	E0-2	20120601_Cueff_055_1_C10_E0-2-16	941.92	1632.41	10207805	1620.81	1659.19	MQNEEGQMVDLYVPR	2	pep10229-2	M1:+15.99491 M8:+15.99491 M1:+42.01057	LOC_Os03g46490.1 protein|40S ribosomal protein S21, putative, expressed
pep10229	E0-1	20120601_Cueff_055_1_B06_E0-1-16	941.92	1633.54	9.07688e+06	1618.67	1653.16	MQNEEGQMVDLYVPR	2	pep10229-2	M1:+15.99491 M8:+15.99491 M1:+42.01057	LOC_Os03g46490.1 protein|40S ribosomal protein S21, putative, expressed
pep1023	E0-1	20120601_Cueff_055_1_A12_E0-1-10	1065.99	2011.03	4.61526e+06	2003.57	2027.46	QAFDEAISELDSLGEESYK	2	pep1023-2		LOC_Os11g34450.1 protein|14-3-3 protein, putative, expressed
pep1023	E0-2	20120601_Cueff_055_1_C04_E0-2-10	710.996	2013.44	2.71951e+06	2009.01	2031.41	QAFDEAISELDSLGEESYK	3	pep1023-3		LOC_Os11g34450.1 protein|14-3-3 protein, putative, expressed
pep1023	E0-2	20120601_Cueff_055_1_C03_E0-2-9	1065.99	2014.19	2078066	2007	2024.97	QAFDEAISELDSLGEESYK	2	pep1023-2		LOC_Os11g34450.1 protein|14-3-3 protein, putative, expressed
pep1023	E0-2	20120601_Cueff_055_1_C04_E0-2-10	1065.99	2013.74	5.18884e+06	2007.42	2036.22	QAFDEAISELDSLGEESYK	2	pep1023-2		LOC_Os11g34450.1 protein|14-3-3 protein, putative, expressed
pep1023	E0-3	20120601_Cueff_055_1_D07_E0-3-9	710.996	2015.75	1.99987e+06	2009.86	2027.15	QAFDEAISELDSLGEESYK	3	pep1023-3		LOC_Os11g34450.1 protein|14-3-3 protein, putative, expressed
pep1023	E0-1	20120601_Cueff_055_1_A12_E0-1-10	710.996	2012.59	3.44908e+06	2005.58	2026.11	QAFDEAISELDSLGEESYK	3	pep1023-3		LOC_Os11g34450.1 protein|14-3-3 protein, putative, expressed
pep1023	E0-3	20120601_Cueff_055_1_D07_E0-3-9	1065.99	2014.39	5.14364e+06	2008.18	2027.15	QAFDEAISELDSLGEESYK	2	pep1023-2		LOC_Os11g34450.1 protein|14-3-3 protein, putative, expressed
pep10230	E0-2	20120601_Cueff_055_1_C09_E0-2-15	630.343	2015.59	649973	2010.8	2024.71	FTTFALSGFIR	2	pep10230-2		LOC_Os03g46490.1 protein|40S ribosomal protein S21, putative, expressed
pep10230	E0-2	20120601_Cueff_055_1_C10_E0-2-16	630.343	2025.27	24123262	2015.55	2050.76	FTTFALSGFIR	2	pep10230-2		LOC_Os03g46490.1 protein|40S ribosomal protein S21, putative, expressed
pep10230	E0-1	20120601_Cueff_055_1_B06_E0-1-16	630.343	2022.92	30778152	2015.46	2054.58	FTTFALSGFIR	2	pep10230-2		LOC_Os03g46490.1 protein|40S ribosomal protein S21, putative, expressed
pep10230	E0-3	20120601_Cueff_055_1_E02_E0-3-16	630.343	2022.51	26782199	2014.66	2052.03	FTTFALSGFIR	2	pep10230-2		LOC_Os03g46490.1 protein|40S ribosomal protein S21, putative, expressed
pep10231	E0-2	20120601_Cueff_055_1_B12_E0-2-6	501.262	1011.9	49815395	999.049	1051.72	HVVEASFGR	2	pep10231-2		LOC_Os05g48340.1 protein|proteasome-related, putative, expressed
pep10231	E0-3	20120601_Cueff_055_1_D04_E0-3-6	501.262	1012.11	62595164	1000.84	1050.57	HVVEASFGR	2	pep10231-2		LOC_Os05g48340.1 protein|proteasome-related, putative, expressed
pep10231	E0-1	20120601_Cueff_055_1_A08_E0-1-6	501.262	1017.27	49711617	1005.05	1061.94	HVVEASFGR	2	pep10231-2		LOC_Os05g48340.1 protein|proteasome-related, putative, expressed
pep10232	E0-3	20120601_Cueff_055_1_D04_E0-3-6	660.37	1261.88	4.02389e+06	1253.08	1274.23	VEPQPVVVPAER	2	pep10232-2		LOC_Os05g48340.1 protein|proteasome-related, putative, expressed
pep10232	E0-1	20120601_Cueff_055_1_A08_E0-1-6	660.37	1259.92	6.13251e+06	1248.8	1279.98	VEPQPVVVPAER	2	pep10232-2		LOC_Os05g48340.1 protein|proteasome-related, putative, expressed
pep10232	E0-2	20120601_Cueff_055_1_B12_E0-2-6	660.37	1262.1	3.80317e+06	1254.22	1276.58	VEPQPVVVPAER	2	pep10232-2		LOC_Os05g48340.1 protein|proteasome-related, putative, expressed
pep10233	E0-2	20120601_Cueff_055_1_B12_E0-2-6	949.886	1263.78	2.87408e+06	1254.22	1281.96	MEAPAMEPGEMEAMLR	2	pep10233-2	M1:+15.99491 M6:+15.99491 M11:+15.99491 M14:+15.99491 M1:+42.01057	LOC_Os05g48340.1 protein|proteasome-related, putative, expressed
pep10233	E0-1	20120601_Cueff_055_1_A08_E0-1-6	949.886	1258.24	1.53493e+06	1248.8	1271.34	MEAPAMEPGEMEAMLR	2	pep10233-2	M1:+15.99491 M6:+15.99491 M11:+15.99491 M14:+15.99491 M1:+42.01057	LOC_Os05g48340.1 protein|proteasome-related, putative, expressed
pep10233	E0-3	20120601_Cueff_055_1_D04_E0-3-6	949.886	1268.89	2.40621e+06	1257.39	1281.66	MEAPAMEPGEMEAMLR	2	pep10233-2	M1:+15.99491 M6:+15.99491 M11:+15.99491 M14:+15.99491 M1:+42.01057	LOC_Os05g48340.1 protein|proteasome-related, putative, expressed
pep10234	E0-1	20120601_Cueff_055_1_A08_E0-1-6	612.284	1266.41	18988671	1257.2	1294.69	AAAEFASYPGAHGDDTVR	3	pep10234-3		LOC_Os05g48340.1 protein|proteasome-related, putative, expressed
pep10234	E0-3	20120601_Cueff_055_1_D04_E0-3-6	917.922	1266.64	7.95419e+06	1257.39	1294.75	AAAEFASYPGAHGDDTVR	2	pep10234-2		LOC_Os05g48340.1 protein|proteasome-related, putative, expressed
pep10234	E0-1	20120601_Cueff_055_1_A08_E0-1-6	917.922	1266.41	6911117	1257.2	1291.52	AAAEFASYPGAHGDDTVR	2	pep10234-2		LOC_Os05g48340.1 protein|proteasome-related, putative, expressed
pep10234	E0-2	20120601_Cueff_055_1_B12_E0-2-6	917.922	1265.69	7.91251e+06	1257.24	1291.93	AAAEFASYPGAHGDDTVR	2	pep10234-2		LOC_Os05g48340.1 protein|proteasome-related, putative, expressed
pep10234	E0-3	20120601_Cueff_055_1_D04_E0-3-6	612.284	1265.9	22691932	1256.04	1296.25	AAAEFASYPGAHGDDTVR	3	pep10234-3		LOC_Os05g48340.1 protein|proteasome-related, putative, expressed
pep10234	E0-2	20120601_Cueff_055_1_B12_E0-2-6	612.284	1265.69	20602950	1256.93	1299.67	AAAEFASYPGAHGDDTVR	3	pep10234-3		LOC_Os05g48340.1 protein|proteasome-related, putative, expressed
pep10235	E0-1	20120601_Cueff_055_1_A08_E0-1-6	733.904	1617.95	745519	1609	1627.95	VEPQPVVVPAERF	2	pep10235-2		LOC_Os05g48340.1 protein|proteasome-related, putative, expressed
pep10236	E0-1	20120601_Cueff_055_1_A08_E0-1-6	705.368	1650.72	7.79594e+06	1640.57	1674.96	LLSSADAFTTIDR	2	pep10236-2		LOC_Os05g48340.1 protein|proteasome-related, putative, expressed
pep10236	E0-3	20120601_Cueff_055_1_D04_E0-3-6	705.368	1652.95	8822899	1642.12	1671.26	LLSSADAFTTIDR	2	pep10236-2		LOC_Os05g48340.1 protein|proteasome-related, putative, expressed
pep10236	E0-2	20120601_Cueff_055_1_B12_E0-2-6	705.368	1652.63	9.22393e+06	1641.51	1668.86	LLSSADAFTTIDR	2	pep10236-2		LOC_Os05g48340.1 protein|proteasome-related, putative, expressed
pep10237	E0-3	20120601_Cueff_055_1_D04_E0-3-6	821.44	1689.58	951204	1688.12	1710.39	QLAALHAFGSISGVDR	2	pep10237-2		LOC_Os05g48340.1 protein|proteasome-related, putative, expressed
pep10237	E0-2	20120601_Cueff_055_1_B12_E0-2-6	821.44	1692.73	1.09041e+06	1686.44	1708.44	QLAALHAFGSISGVDR	2	pep10237-2		LOC_Os05g48340.1 protein|proteasome-related, putative, expressed
pep10239	E0-1	20120601_Cueff_055_1_A08_E0-1-6	802.468	1046.83	1.04295e+06	1034.87	1060.12	KRVEPQPVVVPAER	2	pep10239-2		LOC_Os05g48340.1 protein|proteasome-related, putative, expressed
pep10239	E0-3	20120601_Cueff_055_1_D04_E0-3-6	802.468	1040.66	1.61142e+06	1031.88	1053.47	KRVEPQPVVVPAER	2	pep10239-2		LOC_Os05g48340.1 protein|proteasome-related, putative, expressed
pep10239	E0-2	20120601_Cueff_055_1_B12_E0-2-6	802.468	1039.84	873723	1035.43	1051.72	KRVEPQPVVVPAER	2	pep10239-2		LOC_Os05g48340.1 protein|proteasome-related, putative, expressed
pep10242	E0-3	20120601_Cueff_055_1_D04_E0-3-6	858.414	1072.07	627350	1066.21	1080.87	QEDQIKLDNQAEER	2	pep10242-2		LOC_Os05g48340.1 protein|proteasome-related, putative, expressed
pep10244	E0-2	20120601_Cueff_055_1_C01_E0-2-7	809.866	652.605	6.6448e+06	640.014	672.911	MENGQQQQQQEVR	2	pep10244-2	M1:+15.99491	LOC_Os10g09850.1 protein|EF hand family protein, putative, expressed
pep10244	E0-3	20120601_Cueff_055_1_D05_E0-3-7	809.866	650.312	4.37147e+06	639.872	670.279	MENGQQQQQQEVR	2	pep10244-2	M1:+15.99491	LOC_Os10g09850.1 protein|EF hand family protein, putative, expressed
pep10244	E0-1	20120601_Cueff_055_1_A09_E0-1-7	809.866	653.468	8.3873e+06	643.621	681.46	MENGQQQQQQEVR	2	pep10244-2	M1:+15.99491	LOC_Os10g09850.1 protein|EF hand family protein, putative, expressed
pep10245	E0-1	20120601_Cueff_055_1_A09_E0-1-7	792.421	1186.83	2055655	1177.55	1204.36	LQGHPVIVAHTENTFDGNGIKK	3	pep10245-3		LOC_Os10g09850.1 protein|EF hand family protein, putative, expressed
pep10245	E0-2	20120601_Cueff_055_1_C01_E0-2-7	792.421	1185.13	1.36193e+06	1172.92	1202.91	LQGHPVIVAHTENTFDGNGIKK	3	pep10245-3		LOC_Os10g09850.1 protein|EF hand family protein, putative, expressed
pep10245	E0-3	20120601_Cueff_055_1_D05_E0-3-7	792.421	1183.73	1.58008e+06	1176.32	1201.48	LQGHPVIVAHTENTFDGNGIKK	3	pep10245-3		LOC_Os10g09850.1 protein|EF hand family protein, putative, expressed
pep10246	E0-3	20120601_Cueff_055_1_D05_E0-3-7	749.723	1295.24	6.00031e+06	1286.82	1321.43	LQGHPVIVAHTENTFDGNGIK	3	pep10246-3		LOC_Os10g09850.1 protein|EF hand family protein, putative, expressed
pep10246	E0-1	20120601_Cueff_055_1_A09_E0-1-7	749.723	1295.61	6.33861e+06	1284.82	1312.87	LQGHPVIVAHTENTFDGNGIK	3	pep10246-3		LOC_Os10g09850.1 protein|EF hand family protein, putative, expressed
pep10246	E0-2	20120601_Cueff_055_1_C01_E0-2-7	749.723	1293.76	7.7673e+06	1286.24	1307.93	LQGHPVIVAHTENTFDGNGIK	3	pep10246-3		LOC_Os10g09850.1 protein|EF hand family protein, putative, expressed
pep10247	E0-3	20120601_Cueff_055_1_D05_E0-3-7	809.89	1627.86	10088571	1614.26	1655.66	INGEDLNEFVESPR	2	pep10247-2		LOC_Os10g09850.1 protein|EF hand family protein, putative, expressed
pep10247	E0-1	20120601_Cueff_055_1_A09_E0-1-7	809.89	1626.6	6.318e+06	1615.01	1648.6	INGEDLNEFVESPR	2	pep10247-2		LOC_Os10g09850.1 protein|EF hand family protein, putative, expressed
pep10247	E0-2	20120601_Cueff_055_1_C01_E0-2-7	809.89	1627.49	8.55207e+06	1615.63	1660.16	INGEDLNEFVESPR	2	pep10247-2		LOC_Os10g09850.1 protein|EF hand family protein, putative, expressed
pep10248	E0-3	20120601_Cueff_055_1_D05_E0-3-7	699.336	1945.53	2.54836e+06	1934.52	1971.7	GSSAQADHIYSEVLNEFTK	3	pep10248-3		LOC_Os10g09850.1 protein|EF hand family protein, putative, expressed
pep10248	E0-2	20120601_Cueff_055_1_C01_E0-2-7	1048.5	1945.12	977668	1936.92	1970.31	GSSAQADHIYSEVLNEFTK	2	pep10248-2		LOC_Os10g09850.1 protein|EF hand family protein, putative, expressed
pep10248	E0-1	20120601_Cueff_055_1_A09_E0-1-7	1048.5	1945.75	791516	1937.3	1968.74	GSSAQADHIYSEVLNEFTK	2	pep10248-2		LOC_Os10g09850.1 protein|EF hand family protein, putative, expressed
pep10248	E0-2	20120601_Cueff_055_1_C01_E0-2-7	699.336	1945.12	3024005	1934.6	1974.82	GSSAQADHIYSEVLNEFTK	3	pep10248-3		LOC_Os10g09850.1 protein|EF hand family protein, putative, expressed
pep10248	E0-3	20120601_Cueff_055_1_D05_E0-3-7	1048.5	1944.92	892605	1937.31	1971.36	GSSAQADHIYSEVLNEFTK	2	pep10248-2		LOC_Os10g09850.1 protein|EF hand family protein, putative, expressed
pep10248	E0-1	20120601_Cueff_055_1_A09_E0-1-7	699.336	1947.01	2.26037e+06	1931.96	1986.24	GSSAQADHIYSEVLNEFTK	3	pep10248-3		LOC_Os10g09850.1 protein|EF hand family protein, putative, expressed
pep10249	E0-3	20120601_Cueff_055_1_D05_E0-3-7	588.001	2004.1	2.63634e+06	1992.78	2033.18	ELQPAVADIGAAIGLPAR	3	pep10249-3		LOC_Os10g09850.1 protein|EF hand family protein, putative, expressed
pep10249	E0-2	20120601_Cueff_055_1_C01_E0-2-7	881.497	2003.79	3.71747e+06	1993.98	2018.06	ELQPAVADIGAAIGLPAR	2	pep10249-2		LOC_Os10g09850.1 protein|EF hand family protein, putative, expressed
pep10249	E0-3	20120601_Cueff_055_1_D05_E0-3-7	881.497	2005.47	2.94872e+06	1993.55	2017.32	ELQPAVADIGAAIGLPAR	2	pep10249-2		LOC_Os10g09850.1 protein|EF hand family protein, putative, expressed
pep10249	E0-1	20120601_Cueff_055_1_A09_E0-1-7	588.001	2002.85	3.0585e+06	1997.27	2031.35	ELQPAVADIGAAIGLPAR	3	pep10249-3		LOC_Os10g09850.1 protein|EF hand family protein, putative, expressed
pep10249	E0-2	20120601_Cueff_055_1_C01_E0-2-7	588.001	2003.79	2.96981e+06	1993.98	2029	ELQPAVADIGAAIGLPAR	3	pep10249-3		LOC_Os10g09850.1 protein|EF hand family protein, putative, expressed
pep10249	E0-1	20120601_Cueff_055_1_A09_E0-1-7	881.497	2004.81	3.34112e+06	1992.64	2021.93	ELQPAVADIGAAIGLPAR	2	pep10249-2		LOC_Os10g09850.1 protein|EF hand family protein, putative, expressed
pep1025	E0-1	20120601_Cueff_055_1_A12_E0-1-10	779.743	2016.37	6.28956e+06	2007.66	2036.49	ICDGILALLDSHLVPSAGAAESK	3	pep1025-3	C2:+57.02146	LOC_Os11g34450.1 protein|14-3-3 protein, putative, expressed
pep1025	E0-2	20120601_Cueff_055_1_C03_E0-2-9	779.743	2017.84	5.17601e+06	2002.93	2035.69	ICDGILALLDSHLVPSAGAAESK	3	pep1025-3	C2:+57.02146	LOC_Os11g34450.1 protein|14-3-3 protein, putative, expressed
pep1025	E0-3	20120601_Cueff_055_1_D07_E0-3-9	1169.11	2020.54	741653	2013.04	2027.15	ICDGILALLDSHLVPSAGAAESK	2	pep1025-2	C2:+57.02146	LOC_Os11g34450.1 protein|14-3-3 protein, putative, expressed
pep1025	E0-3	20120601_Cueff_055_1_D07_E0-3-9	779.743	2019.09	10208244	2011.31	2035.46	ICDGILALLDSHLVPSAGAAESK	3	pep1025-3	C2:+57.02146	LOC_Os11g34450.1 protein|14-3-3 protein, putative, expressed
pep1025	E0-2	20120601_Cueff_055_1_C04_E0-2-10	779.743	2017.64	8.31959e+06	2007.42	2037.93	ICDGILALLDSHLVPSAGAAESK	3	pep1025-3	C2:+57.02146	LOC_Os11g34450.1 protein|14-3-3 protein, putative, expressed
pep1025	E0-3	20120601_Cueff_055_1_D08_E0-3-10	779.743	2017.51	2719854	2009.98	2028.81	ICDGILALLDSHLVPSAGAAESK	3	pep1025-3	C2:+57.02146	LOC_Os11g34450.1 protein|14-3-3 protein, putative, expressed
pep10250	E0-2	20120601_Cueff_055_1_C01_E0-2-7	1059.5	1922.19	381347	1910.77	1923.73	YEPEMAAIFSQVESGNSTLQQCMLAAIR	3	pep10250-3	C22:+57.02146 M5:+15.99491 M23:+15.99491	LOC_Os10g09850.1 protein|EF hand family protein, putative, expressed
pep10251	E0-1	20120601_Cueff_055_1_B04_E0-1-14	762.371	1714.12	784341	1705.99	1732.69	LPMFGCSDAAAVLR	2	pep10251-2	C6:+57.02146 M3:+15.99491	LOC_Os02g05830.1 protein|ribulose bisphosphate carboxylase small chain, chloroplast precursor, putative, expressed
pep10251	E0-3	20120601_Cueff_055_1_D12_E0-3-14	762.371	1716.05	3255713	1698.93	1734.52	LPMFGCSDAAAVLR	2	pep10251-2	C6:+57.02146 M3:+15.99491	LOC_Os02g05830.1 protein|ribulose bisphosphate carboxylase small chain, chloroplast precursor, putative, expressed
pep10251	E0-3	20120601_Cueff_055_1_E01_E0-3-15	762.371	1711.54	25850745	1688.94	1752.9	LPMFGCSDAAAVLR	2	pep10251-2	C6:+57.02146 M3:+15.99491	LOC_Os02g05830.1 protein|ribulose bisphosphate carboxylase small chain, chloroplast precursor, putative, expressed
pep10251	E0-2	20120601_Cueff_055_1_C09_E0-2-15	762.371	1712.41	20053655	1687.55	1740.72	LPMFGCSDAAAVLR	2	pep10251-2	C6:+57.02146 M3:+15.99491	LOC_Os02g05830.1 protein|ribulose bisphosphate carboxylase small chain, chloroplast precursor, putative, expressed
pep10251	E0-1	20120601_Cueff_055_1_B05_E0-1-15	762.371	1712	29970011	1687.01	1744.42	LPMFGCSDAAAVLR	2	pep10251-2	C6:+57.02146 M3:+15.99491	LOC_Os02g05830.1 protein|ribulose bisphosphate carboxylase small chain, chloroplast precursor, putative, expressed
pep10251	E0-2	20120601_Cueff_055_1_C08_E0-2-14	762.371	1716.5	6.99068e+06	1691.41	1753.81	LPMFGCSDAAAVLR	2	pep10251-2	C6:+57.02146 M3:+15.99491	LOC_Os02g05830.1 protein|ribulose bisphosphate carboxylase small chain, chloroplast precursor, putative, expressed
pep10252	E0-1	20120601_Cueff_055_1_B05_E0-1-15	487.706	964.31	84142420	940.806	1026.03	MPGYYDGR	2	pep10252-2	M1:+15.99491	LOC_Os02g05830.1 protein|ribulose bisphosphate carboxylase small chain, chloroplast precursor, putative, expressed
pep10252	E0-2	20120601_Cueff_055_1_C09_E0-2-15	487.706	968.276	60034711	944.721	1043.44	MPGYYDGR	2	pep10252-2	M1:+15.99491	LOC_Os02g05830.1 protein|ribulose bisphosphate carboxylase small chain, chloroplast precursor, putative, expressed
pep10252	E0-3	20120601_Cueff_055_1_E01_E0-3-15	487.706	967.542	55085238	934.659	1030.41	MPGYYDGR	2	pep10252-2	M1:+15.99491	LOC_Os02g05830.1 protein|ribulose bisphosphate carboxylase small chain, chloroplast precursor, putative, expressed
pep10253	E0-1	20120601_Cueff_055_1_B05_E0-1-15	900.746	1433.29	672095	1420.07	1442.62	QCQCMSFVVHKPPSAAASPATVAGAE	3	pep10253-3	C2:+57.02146 C4:+57.02146 M5:+15.99491 Q1:-17.02655	LOC_Os02g05830.1 protein|ribulose bisphosphate carboxylase small chain, chloroplast precursor, putative, expressed
pep10254	E0-1	20120601_Cueff_055_1_B05_E0-1-15	821.419	1463.81	20277478	1451.54	1512.95	RYEAMSYLPPLSAK	2	pep10254-2	M5:+15.99491	LOC_Os02g05830.1 protein|ribulose bisphosphate carboxylase small chain, chloroplast precursor, putative, expressed
pep10254	E0-3	20120601_Cueff_055_1_E01_E0-3-15	821.419	1461.7	13084617	1450.41	1514.61	RYEAMSYLPPLSAK	2	pep10254-2	M5:+15.99491	LOC_Os02g05830.1 protein|ribulose bisphosphate carboxylase small chain, chloroplast precursor, putative, expressed
pep10254	E0-3	20120601_Cueff_055_1_D12_E0-3-14	821.419	1470.02	1905729	1457.57	1489.79	RYEAMSYLPPLSAK	2	pep10254-2	M5:+15.99491	LOC_Os02g05830.1 protein|ribulose bisphosphate carboxylase small chain, chloroplast precursor, putative, expressed
pep10254	E0-2	20120601_Cueff_055_1_C08_E0-2-14	821.419	1469.94	3.85153e+06	1458.37	1488.09	RYEAMSYLPPLSAK	2	pep10254-2	M5:+15.99491	LOC_Os02g05830.1 protein|ribulose bisphosphate carboxylase small chain, chloroplast precursor, putative, expressed
pep10254	E0-2	20120601_Cueff_055_1_C09_E0-2-15	821.419	1464.02	13286609	1450.3	1516.1	RYEAMSYLPPLSAK	2	pep10254-2	M5:+15.99491	LOC_Os02g05830.1 protein|ribulose bisphosphate carboxylase small chain, chloroplast precursor, putative, expressed
pep10255	E0-2	20120601_Cueff_055_1_C08_E0-2-14	743.369	1593.42	7.47171e+06	1579.61	1648.76	YEAMSYLPPLSAK	2	pep10255-2	M4:+15.99491	LOC_Os02g05830.1 protein|ribulose bisphosphate carboxylase small chain, chloroplast precursor, putative, expressed
pep10255	E0-2	20120601_Cueff_055_1_C09_E0-2-15	743.369	1588.65	23204479	1570.16	1642.26	YEAMSYLPPLSAK	2	pep10255-2	M4:+15.99491	LOC_Os02g05830.1 protein|ribulose bisphosphate carboxylase small chain, chloroplast precursor, putative, expressed
pep10255	E0-3	20120601_Cueff_055_1_D12_E0-3-14	743.369	1592.57	4.37242e+06	1572.97	1617.43	YEAMSYLPPLSAK	2	pep10255-2	M4:+15.99491	LOC_Os02g05830.1 protein|ribulose bisphosphate carboxylase small chain, chloroplast precursor, putative, expressed
pep10255	E0-3	20120601_Cueff_055_1_E01_E0-3-15	743.369	1589.55	28161667	1569.52	1643.94	YEAMSYLPPLSAK	2	pep10255-2	M4:+15.99491	LOC_Os02g05830.1 protein|ribulose bisphosphate carboxylase small chain, chloroplast precursor, putative, expressed
pep10255	E0-1	20120601_Cueff_055_1_B05_E0-1-15	743.369	1586.3	31339368	1572.65	1638.31	YEAMSYLPPLSAK	2	pep10255-2	M4:+15.99491	LOC_Os02g05830.1 protein|ribulose bisphosphate carboxylase small chain, chloroplast precursor, putative, expressed
pep10255	E0-1	20120601_Cueff_055_1_B04_E0-1-14	743.369	1599.87	898618	1584.62	1614.03	YEAMSYLPPLSAK	2	pep10255-2	M4:+15.99491	LOC_Os02g05830.1 protein|ribulose bisphosphate carboxylase small chain, chloroplast precursor, putative, expressed
pep10256	E0-2	20120601_Cueff_055_1_C09_E0-2-15	657.985	1685.67	1.58854e+06	1678.84	1697.94	GWVPCLEFDKEGEIHR	3	pep10256-3	C5:+57.02146	LOC_Os02g05830.1 protein|ribulose bisphosphate carboxylase small chain, chloroplast precursor, putative, expressed
pep10256	E0-3	20120601_Cueff_055_1_E01_E0-3-15	657.985	1685.38	2.8497e+06	1676.21	1697.9	GWVPCLEFDKEGEIHR	3	pep10256-3	C5:+57.02146	LOC_Os02g05830.1 protein|ribulose bisphosphate carboxylase small chain, chloroplast precursor, putative, expressed
pep10256	E0-2	20120601_Cueff_055_1_C08_E0-2-14	657.985	1689.87	842416	1681.15	1702.51	GWVPCLEFDKEGEIHR	3	pep10256-3	C5:+57.02146	LOC_Os02g05830.1 protein|ribulose bisphosphate carboxylase small chain, chloroplast precursor, putative, expressed
pep10256	E0-1	20120601_Cueff_055_1_B05_E0-1-15	657.985	1687.01	4.4087e+06	1677.54	1724.23	GWVPCLEFDKEGEIHR	3	pep10256-3	C5:+57.02146	LOC_Os02g05830.1 protein|ribulose bisphosphate carboxylase small chain, chloroplast precursor, putative, expressed
pep10257	E0-3	20120601_Cueff_055_1_D12_E0-3-14	454.746	1389.81	18036120	1373.06	1414.88	LIAFDSSR	2	pep10257-2		LOC_Os02g05830.1 protein|ribulose bisphosphate carboxylase small chain, chloroplast precursor, putative, expressed
pep10257	E0-1	20120601_Cueff_055_1_B04_E0-1-14	454.746	1388.7	5.22993e+06	1373.19	1411.39	LIAFDSSR	2	pep10257-2		LOC_Os02g05830.1 protein|ribulose bisphosphate carboxylase small chain, chloroplast precursor, putative, expressed
pep10257	E0-2	20120601_Cueff_055_1_C08_E0-2-14	454.746	1390.07	46384599	1374.89	1414.19	LIAFDSSR	2	pep10257-2		LOC_Os02g05830.1 protein|ribulose bisphosphate carboxylase small chain, chloroplast precursor, putative, expressed
pep10258	E0-1	20120601_Cueff_055_1_A04_E0-1-2	720.925	1618.49	1.05379e+06	1607.05	1630.4	ITPTVLQSAGLNVK	2	pep10258-2		LOC_Os08g25624.1 protein|phosphate/phosphate translocator, putative, expressed
pep10258	E0-2	20120601_Cueff_055_1_B07_E0-2-1	720.925	1623.13	1.64568e+06	1611.47	1638.97	ITPTVLQSAGLNVK	2	pep10258-2		LOC_Os08g25624.1 protein|phosphate/phosphate translocator, putative, expressed
pep10258	E0-2	20120601_Cueff_055_1_C04_E0-2-10	720.925	1611.13	2438470	1601.89	1625.68	ITPTVLQSAGLNVK	2	pep10258-2		LOC_Os08g25624.1 protein|phosphate/phosphate translocator, putative, expressed
pep10258	E0-1	20120601_Cueff_055_1_A03_E0-1-1	720.925	1621.79	1.10267e+06	1614.03	1640.29	ITPTVLQSAGLNVK	2	pep10258-2		LOC_Os08g25624.1 protein|phosphate/phosphate translocator, putative, expressed
pep10258	E0-3	20120601_Cueff_055_1_D08_E0-3-10	720.925	1609.4	1.02336e+06	1601.52	1623.88	ITPTVLQSAGLNVK	2	pep10258-2		LOC_Os08g25624.1 protein|phosphate/phosphate translocator, putative, expressed
pep10258	E0-3	20120601_Cueff_055_1_C12_E0-3-2	720.925	1617.86	1.08753e+06	1608.37	1630.32	ITPTVLQSAGLNVK	2	pep10258-2		LOC_Os08g25624.1 protein|phosphate/phosphate translocator, putative, expressed
pep10258	E0-3	20120601_Cueff_055_1_C11_E0-3-1	720.925	1621.99	1.18975e+06	1612.64	1639.5	ITPTVLQSAGLNVK	2	pep10258-2		LOC_Os08g25624.1 protein|phosphate/phosphate translocator, putative, expressed
pep10258	E0-1	20120601_Cueff_055_1_A12_E0-1-10	720.925	1612.18	1.23682e+06	1602.94	1624.9	ITPTVLQSAGLNVK	2	pep10258-2		LOC_Os08g25624.1 protein|phosphate/phosphate translocator, putative, expressed
pep10258	E0-2	20120601_Cueff_055_1_B08_E0-2-2	720.925	1617.63	1.20416e+06	1608.49	1633.27	ITPTVLQSAGLNVK	2	pep10258-2		LOC_Os08g25624.1 protein|phosphate/phosphate translocator, putative, expressed
pep10259	E0-2	20120601_Cueff_055_1_C04_E0-2-10	720.925	1682.21	6.40893e+06	1669.04	1709.44	VTPTVLQSAGLNLK	2	pep10259-2		LOC_Os09g12600.1 protein|phosphate/phosphate translocator, putative, expressed
pep10259	E0-3	20120601_Cueff_055_1_D08_E0-3-10	720.925	1678.18	3.37401e+06	1666.63	1695.53	VTPTVLQSAGLNLK	2	pep10259-2		LOC_Os09g12600.1 protein|phosphate/phosphate translocator, putative, expressed
pep10259	E0-3	20120601_Cueff_055_1_D07_E0-3-9	720.925	1692.41	634607	1685	1702.4	VTPTVLQSAGLNLK	2	pep10259-2		LOC_Os09g12600.1 protein|phosphate/phosphate translocator, putative, expressed
pep10259	E0-2	20120601_Cueff_055_1_B08_E0-2-2	720.925	1682.45	4.59359e+06	1669.95	1709.03	VTPTVLQSAGLNLK	2	pep10259-2		LOC_Os09g12600.1 protein|phosphate/phosphate translocator, putative, expressed
pep10259	E0-1	20120601_Cueff_055_1_A04_E0-1-2	720.925	1681.63	3.82624e+06	1671.26	1710.69	VTPTVLQSAGLNLK	2	pep10259-2		LOC_Os09g12600.1 protein|phosphate/phosphate translocator, putative, expressed
pep10259	E0-3	20120601_Cueff_055_1_C12_E0-3-2	720.925	1682.65	4.20279e+06	1670.42	1713.3	VTPTVLQSAGLNLK	2	pep10259-2		LOC_Os09g12600.1 protein|phosphate/phosphate translocator, putative, expressed
pep10259	E0-3	20120601_Cueff_055_1_D01_E0-3-3	720.925	1682.18	1.30479e+06	1674.99	1703.98	VTPTVLQSAGLNLK	2	pep10259-2		LOC_Os09g12600.1 protein|phosphate/phosphate translocator, putative, expressed
pep10259	E0-1	20120601_Cueff_055_1_A03_E0-1-1	720.925	1691.38	4.35483e+06	1679.89	1708.15	VTPTVLQSAGLNLK	2	pep10259-2		LOC_Os09g12600.1 protein|phosphate/phosphate translocator, putative, expressed
pep10259	E0-2	20120601_Cueff_055_1_B07_E0-2-1	720.925	1693.28	6639840	1679.14	1724.55	VTPTVLQSAGLNLK	2	pep10259-2		LOC_Os09g12600.1 protein|phosphate/phosphate translocator, putative, expressed
pep10259	E0-1	20120601_Cueff_055_1_A12_E0-1-10	720.925	1681.43	2.89973e+06	1669.12	1689.47	VTPTVLQSAGLNLK	2	pep10259-2		LOC_Os09g12600.1 protein|phosphate/phosphate translocator, putative, expressed
pep10259	E0-3	20120601_Cueff_055_1_C11_E0-3-1	720.925	1692.71	5039597	1679.26	1716.59	VTPTVLQSAGLNLK	2	pep10259-2		LOC_Os09g12600.1 protein|phosphate/phosphate translocator, putative, expressed
pep10259	E0-2	20120601_Cueff_055_1_B09_E0-2-3	720.925	1683.33	1.5118e+06	1674.5	1701.28	VTPTVLQSAGLNLK	2	pep10259-2		LOC_Os09g12600.1 protein|phosphate/phosphate translocator, putative, expressed
pep10259	E0-1	20120601_Cueff_055_1_A05_E0-1-3	720.925	1682.89	1.45197e+06	1674.49	1695.08	VTPTVLQSAGLNLK	2	pep10259-2		LOC_Os09g12600.1 protein|phosphate/phosphate translocator, putative, expressed
pep10261	E0-3	20120601_Cueff_055_1_D02_E0-3-4	948.968	1118.14	846676	1110.77	1128.38	SSPPEKPAVAHVCQDFK	2	pep10261-2	C13:+57.02146	LOC_Os01g70950.1 protein|spermatogenesis-associated protein 20 precursor, putative, expressed
pep10261	E0-2	20120601_Cueff_055_1_B10_E0-2-4	948.968	1121.41	816865	1111.97	1129.85	SSPPEKPAVAHVCQDFK	2	pep10261-2	C13:+57.02146	LOC_Os01g70950.1 protein|spermatogenesis-associated protein 20 precursor, putative, expressed
pep10262	E0-1	20120601_Cueff_055_1_A06_E0-1-4	637.314	1199.84	4.37866e+06	1184.47	1201.84	CSPPVTSADALR	2	pep10262-2	C1:+57.02146	LOC_Os01g70950.1 protein|spermatogenesis-associated protein 20 precursor, putative, expressed
pep10262	E0-3	20120601_Cueff_055_1_D02_E0-3-4	637.314	1199.19	3.63368e+06	1173.75	1202.15	CSPPVTSADALR	2	pep10262-2	C1:+57.02146	LOC_Os01g70950.1 protein|spermatogenesis-associated protein 20 precursor, putative, expressed
pep10262	E0-2	20120601_Cueff_055_1_B10_E0-2-4	637.314	1196.45	2.93363e+06	1176.92	1200.64	CSPPVTSADALR	2	pep10262-2	C1:+57.02146	LOC_Os01g70950.1 protein|spermatogenesis-associated protein 20 precursor, putative, expressed
pep10263	E0-1	20120601_Cueff_055_1_A06_E0-1-4	787.352	1509	4.72708e+06	1495.23	1538.96	DMVAAAFSTYDPNR	2	pep10263-2	M2:+15.99491	LOC_Os01g70950.1 protein|spermatogenesis-associated protein 20 precursor, putative, expressed
pep10263	E0-2	20120601_Cueff_055_1_B10_E0-2-4	787.352	1508.14	4.1361e+06	1493.69	1527.15	DMVAAAFSTYDPNR	2	pep10263-2	M2:+15.99491	LOC_Os01g70950.1 protein|spermatogenesis-associated protein 20 precursor, putative, expressed
pep10263	E0-3	20120601_Cueff_055_1_D02_E0-3-4	787.352	1507.67	4.00646e+06	1494.56	1527.92	DMVAAAFSTYDPNR	2	pep10263-2	M2:+15.99491	LOC_Os01g70950.1 protein|spermatogenesis-associated protein 20 precursor, putative, expressed
pep10265	E0-3	20120601_Cueff_055_1_D02_E0-3-4	1159.59	1600.63	1.61912e+06	1589.63	1620.5	VKEDYDGAEPSGNSVAAINLIR	2	pep10265-2		LOC_Os01g70950.1 protein|spermatogenesis-associated protein 20 precursor, putative, expressed
pep10265	E0-1	20120601_Cueff_055_1_A06_E0-1-4	1159.59	1599.29	728671	1593.58	1615.24	VKEDYDGAEPSGNSVAAINLIR	2	pep10265-2		LOC_Os01g70950.1 protein|spermatogenesis-associated protein 20 precursor, putative, expressed
pep10265	E0-2	20120601_Cueff_055_1_B10_E0-2-4	1159.59	1601.63	1.41069e+06	1592.82	1620.75	VKEDYDGAEPSGNSVAAINLIR	2	pep10265-2		LOC_Os01g70950.1 protein|spermatogenesis-associated protein 20 precursor, putative, expressed
pep10266	E0-2	20120601_Cueff_055_1_B10_E0-2-4	763.352	1652.76	2.08038e+06	1646.43	1664.97	SVDEYAQILGDCR	2	pep10266-2	C12:+57.02146	LOC_Os01g70950.1 protein|spermatogenesis-associated protein 20 precursor, putative, expressed
pep10266	E0-3	20120601_Cueff_055_1_D02_E0-3-4	763.352	1654.47	2.10951e+06	1645.05	1673.31	SVDEYAQILGDCR	2	pep10266-2	C12:+57.02146	LOC_Os01g70950.1 protein|spermatogenesis-associated protein 20 precursor, putative, expressed
pep10267	E0-3	20120601_Cueff_055_1_D02_E0-3-4	812.391	1706.41	4.86296e+06	1694.01	1725.93	EIEDTLGENSELFK	2	pep10267-2		LOC_Os01g70950.1 protein|spermatogenesis-associated protein 20 precursor, putative, expressed
pep10267	E0-1	20120601_Cueff_055_1_A06_E0-1-4	812.391	1706.76	4.51544e+06	1693.56	1723.6	EIEDTLGENSELFK	2	pep10267-2		LOC_Os01g70950.1 protein|spermatogenesis-associated protein 20 precursor, putative, expressed
pep10267	E0-2	20120601_Cueff_055_1_B10_E0-2-4	812.391	1706.13	5.6849e+06	1695.03	1725.06	EIEDTLGENSELFK	2	pep10267-2		LOC_Os01g70950.1 protein|spermatogenesis-associated protein 20 precursor, putative, expressed
pep10268	E0-2	20120601_Cueff_055_1_B10_E0-2-4	953.969	1781.79	6.25876e+06	1768.95	1808.28	QGGGYFNTPGEDPSVLLR	2	pep10268-2		LOC_Os01g70950.1 protein|spermatogenesis-associated protein 20 precursor, putative, expressed
pep10268	E0-1	20120601_Cueff_055_1_A06_E0-1-4	953.969	1783.32	4.51318e+06	1769.32	1808.19	QGGGYFNTPGEDPSVLLR	2	pep10268-2		LOC_Os01g70950.1 protein|spermatogenesis-associated protein 20 precursor, putative, expressed
pep10268	E0-3	20120601_Cueff_055_1_D02_E0-3-4	953.969	1780.53	5.94725e+06	1766.61	1810.95	QGGGYFNTPGEDPSVLLR	2	pep10268-2		LOC_Os01g70950.1 protein|spermatogenesis-associated protein 20 precursor, putative, expressed
pep10269	E0-1	20120601_Cueff_055_1_A06_E0-1-4	793.91	1866.69	865376	1859.06	1882.65	CNVEHLLAVFQTR	2	pep10269-2	C1:+57.02146	LOC_Os01g70950.1 protein|spermatogenesis-associated protein 20 precursor, putative, expressed
pep10269	E0-2	20120601_Cueff_055_1_B10_E0-2-4	793.91	1867.72	862366	1859.23	1883.51	CNVEHLLAVFQTR	2	pep10269-2	C1:+57.02146	LOC_Os01g70950.1 protein|spermatogenesis-associated protein 20 precursor, putative, expressed
pep10269	E0-3	20120601_Cueff_055_1_D02_E0-3-4	793.91	1867.84	832609	1859.32	1884.61	CNVEHLLAVFQTR	2	pep10269-2	C1:+57.02146	LOC_Os01g70950.1 protein|spermatogenesis-associated protein 20 precursor, putative, expressed
pep1027	E0-2	20120601_Cueff_055_1_C04_E0-2-10	705.664	2016.18	2.39764e+06	2010.51	2029.2	QAFDDAIAELDTLGEESYK	3	pep1027-3		LOC_Os03g50290.1 protein|14-3-3 protein, putative, expressed
pep1027	E0-2	20120601_Cueff_055_1_C04_E0-2-10	1057.99	2017.64	3.39708e+06	2013.44	2030.87	QAFDDAIAELDTLGEESYK	2	pep1027-2		LOC_Os03g50290.1 protein|14-3-3 protein, putative, expressed
pep10270	E0-3	20120601_Cueff_055_1_D02_E0-3-4	653.791	731.548	1632100	719.289	748.278	MSDPHDEFKGK	2	pep10270-2	M1:+15.99491	LOC_Os01g70950.1 protein|spermatogenesis-associated protein 20 precursor, putative, expressed
pep10270	E0-2	20120601_Cueff_055_1_B10_E0-2-4	653.791	728.783	2.1079e+06	720.564	750.391	MSDPHDEFKGK	2	pep10270-2	M1:+15.99491	LOC_Os01g70950.1 protein|spermatogenesis-associated protein 20 precursor, putative, expressed
pep10271	E0-1	20120601_Cueff_055_1_A06_E0-1-4	954.739	1418.27	715271	1413.23	1435.98	RDMIGEEGEIYSAEDADSAEYDGAPR	3	pep10271-3	M3:+15.99491	LOC_Os01g70950.1 protein|spermatogenesis-associated protein 20 precursor, putative, expressed
pep10271	E0-2	20120601_Cueff_055_1_B10_E0-2-4	954.739	1419.22	1194008	1410.14	1438.29	RDMIGEEGEIYSAEDADSAEYDGAPR	3	pep10271-3	M3:+15.99491	LOC_Os01g70950.1 protein|spermatogenesis-associated protein 20 precursor, putative, expressed
pep10271	E0-3	20120601_Cueff_055_1_D02_E0-3-4	954.739	1417.93	880530	1410.52	1429.86	RDMIGEEGEIYSAEDADSAEYDGAPR	3	pep10271-3	M3:+15.99491	LOC_Os01g70950.1 protein|spermatogenesis-associated protein 20 precursor, putative, expressed
pep10272	E0-3	20120601_Cueff_055_1_D02_E0-3-4	775.015	1760.92	791637	1753.27	1779.07	ESTEFRDMVAAAFSTYDPNR	3	pep10272-3	M8:+15.99491	LOC_Os01g70950.1 protein|spermatogenesis-associated protein 20 precursor, putative, expressed
pep10272	E0-2	20120601_Cueff_055_1_B10_E0-2-4	775.015	1762.07	980963	1751.83	1783.04	ESTEFRDMVAAAFSTYDPNR	3	pep10272-3	M8:+15.99491	LOC_Os01g70950.1 protein|spermatogenesis-associated protein 20 precursor, putative, expressed
pep10273	E0-2	20120601_Cueff_055_1_B10_E0-2-4	613.643	1269.28	6.75722e+06	1255.32	1293.72	VNDSKDPSAPEVDLPGAK	3	pep10273-3		LOC_Os10g22380.1 protein|glutamyl-tRNA synthetase, cytoplasmic, putative, expressed
pep10273	E0-2	20120601_Cueff_055_1_B10_E0-2-4	919.961	1267.91	2.50583e+06	1258.54	1280.56	VNDSKDPSAPEVDLPGAK	2	pep10273-2		LOC_Os10g22380.1 protein|glutamyl-tRNA synthetase, cytoplasmic, putative, expressed
pep10273	E0-1	20120601_Cueff_055_1_A06_E0-1-4	613.643	1269.49	6.24934e+06	1258.37	1294.06	VNDSKDPSAPEVDLPGAK	3	pep10273-3		LOC_Os10g22380.1 protein|glutamyl-tRNA synthetase, cytoplasmic, putative, expressed
pep10273	E0-1	20120601_Cueff_055_1_A06_E0-1-4	919.961	1269.49	1.07329e+06	1261.69	1280.39	VNDSKDPSAPEVDLPGAK	2	pep10273-2		LOC_Os10g22380.1 protein|glutamyl-tRNA synthetase, cytoplasmic, putative, expressed
pep10273	E0-3	20120601_Cueff_055_1_D02_E0-3-4	613.643	1267.98	6.60238e+06	1255	1289.63	VNDSKDPSAPEVDLPGAK	3	pep10273-3		LOC_Os10g22380.1 protein|glutamyl-tRNA synthetase, cytoplasmic, putative, expressed
pep10273	E0-3	20120601_Cueff_055_1_D02_E0-3-4	919.961	1270.49	2.05925e+06	1260.31	1283.02	VNDSKDPSAPEVDLPGAK	2	pep10273-2		LOC_Os10g22380.1 protein|glutamyl-tRNA synthetase, cytoplasmic, putative, expressed
pep10277	E0-2	20120601_Cueff_055_1_B10_E0-2-4	743.425	1712.85	2.24014e+06	1699.49	1728.7	SSKPVVLFAIPDGR	2	pep10277-2		LOC_Os10g22380.1 protein|glutamyl-tRNA synthetase, cytoplasmic, putative, expressed
pep10277	E0-3	20120601_Cueff_055_1_D02_E0-3-4	743.425	1712.49	1.83334e+06	1701.12	1724.25	SSKPVVLFAIPDGR	2	pep10277-2		LOC_Os10g22380.1 protein|glutamyl-tRNA synthetase, cytoplasmic, putative, expressed
pep10277	E0-1	20120601_Cueff_055_1_A06_E0-1-4	743.425	1712.09	1.71599e+06	1703.07	1728.56	SSKPVVLFAIPDGR	2	pep10277-2		LOC_Os10g22380.1 protein|glutamyl-tRNA synthetase, cytoplasmic, putative, expressed
pep10278	E0-2	20120601_Cueff_055_1_B10_E0-2-4	880.976	1878.43	2.57531e+06	1851.78	1917.27	LSFSQDSPPISIISAAK	2	pep10278-2		LOC_Os10g22380.1 protein|glutamyl-tRNA synthetase, cytoplasmic, putative, expressed
pep10278	E0-1	20120601_Cueff_055_1_A06_E0-1-4	880.976	1882.65	1.81169e+06	1848.85	1911.94	LSFSQDSPPISIISAAK	2	pep10278-2		LOC_Os10g22380.1 protein|glutamyl-tRNA synthetase, cytoplasmic, putative, expressed
pep10278	E0-3	20120601_Cueff_055_1_D02_E0-3-4	880.976	1874.86	2.46155e+06	1851.58	1916.35	LSFSQDSPPISIISAAK	2	pep10278-2		LOC_Os10g22380.1 protein|glutamyl-tRNA synthetase, cytoplasmic, putative, expressed
pep1028	E0-2	20120601_Cueff_055_1_C03_E0-2-9	1106.54	2039.67	420147	2034.55	2051.92	QAFDEAISELDSLGEESYKDSTLIMQLLR	3	pep1028-3	M25:+15.99491	LOC_Os11g34450.1 protein|14-3-3 protein, putative, expressed
pep10280	E0-1	20120601_Cueff_055_1_A06_E0-1-4	667.841	1071.89	2.88291e+06	1060.21	1086.34	KETLALGDANMR	2	pep10280-2	M11:+15.99491	LOC_Os10g22380.1 protein|glutamyl-tRNA synthetase, cytoplasmic, putative, expressed
pep10280	E0-2	20120601_Cueff_055_1_B10_E0-2-4	667.841	1070.24	3.91907e+06	1060.77	1090.34	KETLALGDANMR	2	pep10280-2	M11:+15.99491	LOC_Os10g22380.1 protein|glutamyl-tRNA synthetase, cytoplasmic, putative, expressed
pep10280	E0-3	20120601_Cueff_055_1_D02_E0-3-4	667.841	1068.85	3.97288e+06	1060.2	1091.75	KETLALGDANMR	2	pep10280-2	M11:+15.99491	LOC_Os10g22380.1 protein|glutamyl-tRNA synthetase, cytoplasmic, putative, expressed
pep10281	E0-1	20120601_Cueff_055_1_A06_E0-1-4	472.264	1308.75	11111188	1282.14	1321.93	GEVIQLER	2	pep10281-2		LOC_Os10g22380.1 protein|glutamyl-tRNA synthetase, cytoplasmic, putative, expressed
pep10281	E0-2	20120601_Cueff_055_1_B10_E0-2-4	472.264	1313.76	10861379	1285.64	1323.02	GEVIQLER	2	pep10281-2		LOC_Os10g22380.1 protein|glutamyl-tRNA synthetase, cytoplasmic, putative, expressed
pep10281	E0-3	20120601_Cueff_055_1_D02_E0-3-4	472.264	1310.38	9.93605e+06	1301.16	1322.01	GEVIQLER	2	pep10281-2		LOC_Os10g22380.1 protein|glutamyl-tRNA synthetase, cytoplasmic, putative, expressed
pep10282	E0-1	20120601_Cueff_055_1_A06_E0-1-4	785.36	1666.51	2.72767e+06	1654.41	1695.62	YDAVTYTSDYFPK	2	pep10282-2		LOC_Os10g22380.1 protein|glutamyl-tRNA synthetase, cytoplasmic, putative, expressed
pep10282	E0-2	20120601_Cueff_055_1_B10_E0-2-4	785.36	1672.71	4.32625e+06	1655.41	1695.34	YDAVTYTSDYFPK	2	pep10282-2		LOC_Os10g22380.1 protein|glutamyl-tRNA synthetase, cytoplasmic, putative, expressed
pep10282	E0-3	20120601_Cueff_055_1_D02_E0-3-4	785.36	1670.82	3.26087e+06	1655.93	1694.01	YDAVTYTSDYFPK	2	pep10282-2		LOC_Os10g22380.1 protein|glutamyl-tRNA synthetase, cytoplasmic, putative, expressed
pep10286	E0-3	20120601_Cueff_055_1_D02_E0-3-4	826.406	1305.35	5.23079e+06	1284.68	1328.5	IGRPASPAAAEMDTVTTMEAINAK	3	pep10286-3	M12:+15.99491 M18:+15.99491	LOC_Os04g30430.1 protein|nuclear transport factor 2, putative, expressed
pep10286	E0-2	20120601_Cueff_055_1_B10_E0-2-4	826.406	1307.19	4.15813e+06	1280.56	1324.05	IGRPASPAAAEMDTVTTMEAINAK	3	pep10286-3	M12:+15.99491 M18:+15.99491	LOC_Os04g30430.1 protein|nuclear transport factor 2, putative, expressed
pep10286	E0-1	20120601_Cueff_055_1_A06_E0-1-4	826.406	1300.11	2.34481e+06	1284.57	1317.1	IGRPASPAAAEMDTVTTMEAINAK	3	pep10286-3	M12:+15.99491 M18:+15.99491	LOC_Os04g30430.1 protein|nuclear transport factor 2, putative, expressed
pep10287	E0-1	20120601_Cueff_055_1_A06_E0-1-4	650.873	1351.27	4.18541e+06	1341.13	1366.52	FGAIKPDGIQVR	2	pep10287-2		LOC_Os04g30430.1 protein|nuclear transport factor 2, putative, expressed
pep10287	E0-3	20120601_Cueff_055_1_D02_E0-3-4	650.873	1351.03	5.98732e+06	1341.38	1374.36	FGAIKPDGIQVR	2	pep10287-2		LOC_Os04g30430.1 protein|nuclear transport factor 2, putative, expressed
pep10287	E0-2	20120601_Cueff_055_1_B10_E0-2-4	650.873	1352.18	5.41803e+06	1342.61	1370.07	FGAIKPDGIQVR	2	pep10287-2		LOC_Os04g30430.1 protein|nuclear transport factor 2, putative, expressed
pep10289	E0-3	20120601_Cueff_055_1_D02_E0-3-4	958.013	1844.02	820624	1833.97	1857.2	NLPLSATPEQLEEAFKK	2	pep10289-2		LOC_Os04g30430.1 protein|nuclear transport factor 2, putative, expressed
pep10289	E0-2	20120601_Cueff_055_1_B10_E0-2-4	958.013	1846.57	771538	1833.82	1854.83	NLPLSATPEQLEEAFKK	2	pep10289-2		LOC_Os04g30430.1 protein|nuclear transport factor 2, putative, expressed
pep10291	E0-2	20120601_Cueff_055_1_B10_E0-2-4	910.409	1319.3	1.3486e+06	1301.4	1328.57	YGDMVSVTTMEAINEK	2	pep10291-2	M4:+15.99491 M10:+15.99491	LOC_Os02g29480.1 protein|RNA-binding protein-like, putative, expressed
pep10292	E0-3	20120601_Cueff_055_1_D02_E0-3-4	665.878	1344.49	3.77445e+06	1334.62	1360.41	FGTIKPDGIQVR	2	pep10292-2		LOC_Os02g29480.1 protein|RNA-binding protein-like, putative, expressed
pep10292	E0-2	20120601_Cueff_055_1_B10_E0-2-4	665.878	1344.56	3352239	1335.81	1355.44	FGTIKPDGIQVR	2	pep10292-2		LOC_Os02g29480.1 protein|RNA-binding protein-like, putative, expressed
pep10292	E0-1	20120601_Cueff_055_1_A06_E0-1-4	665.878	1344.65	2260400	1334.88	1354.01	FGTIKPDGIQVR	2	pep10292-2		LOC_Os02g29480.1 protein|RNA-binding protein-like, putative, expressed
pep10294	E0-1	20120601_Cueff_055_1_A12_E0-1-10	470.878	649.816	26423829	638.167	676.047	DKTAETAEGAMDR	3	pep10294-3	M11:+15.99491	LOC_Os04g52110.1 protein|late embryogenesis abundant protein, group 3, putative, expressed
pep10294	E0-3	20120601_Cueff_055_1_D08_E0-3-10	470.878	658.45	20885346	642.675	683.021	DKTAETAEGAMDR	3	pep10294-3	M11:+15.99491	LOC_Os04g52110.1 protein|late embryogenesis abundant protein, group 3, putative, expressed
pep10294	E0-2	20120601_Cueff_055_1_C04_E0-2-10	470.878	647.377	33200948	633.615	681.063	DKTAETAEGAMDR	3	pep10294-3	M11:+15.99491	LOC_Os04g52110.1 protein|late embryogenesis abundant protein, group 3, putative, expressed
pep10295	E0-3	20120601_Cueff_055_1_D08_E0-3-10	791.349	767.731	4.12832e+06	756.307	798.708	SSQAYDNSPADDRR	2	pep10295-2		LOC_Os04g52110.1 protein|late embryogenesis abundant protein, group 3, putative, expressed
pep10295	E0-2	20120601_Cueff_055_1_C04_E0-2-10	527.902	760.826	8.08182e+06	745.669	783.44	SSQAYDNSPADDRR	3	pep10295-3		LOC_Os04g52110.1 protein|late embryogenesis abundant protein, group 3, putative, expressed
pep10295	E0-1	20120601_Cueff_055_1_A12_E0-1-10	791.349	763.2	3879417	751.702	784.366	SSQAYDNSPADDRR	2	pep10295-2		LOC_Os04g52110.1 protein|late embryogenesis abundant protein, group 3, putative, expressed
pep10295	E0-1	20120601_Cueff_055_1_A12_E0-1-10	527.902	764.016	6.22307e+06	751.381	780.937	SSQAYDNSPADDRR	3	pep10295-3		LOC_Os04g52110.1 protein|late embryogenesis abundant protein, group 3, putative, expressed
pep10295	E0-2	20120601_Cueff_055_1_C04_E0-2-10	791.349	762.353	5.43116e+06	747.938	785.018	SSQAYDNSPADDRR	2	pep10295-2		LOC_Os04g52110.1 protein|late embryogenesis abundant protein, group 3, putative, expressed
pep10295	E0-3	20120601_Cueff_055_1_D08_E0-3-10	527.902	767.731	4.66975e+06	755.911	795.113	SSQAYDNSPADDRR	3	pep10295-3		LOC_Os04g52110.1 protein|late embryogenesis abundant protein, group 3, putative, expressed
pep10296	E0-2	20120601_Cueff_055_1_C05_E0-2-11	660.626	1006.03	10230642	991.014	1031.64	DTVAGGDVDADAAMKEQDR	3	pep10296-3	M14:+15.99491	LOC_Os04g52110.1 protein|late embryogenesis abundant protein, group 3, putative, expressed
pep10296	E0-1	20120601_Cueff_055_1_B01_E0-1-11	660.626	1008.69	25912257	995.145	1046.57	DTVAGGDVDADAAMKEQDR	3	pep10296-3	M14:+15.99491	LOC_Os04g52110.1 protein|late embryogenesis abundant protein, group 3, putative, expressed
pep10296	E0-3	20120601_Cueff_055_1_D09_E0-3-11	660.626	1011.74	3.36497e+06	1001.18	1032.18	DTVAGGDVDADAAMKEQDR	3	pep10296-3	M14:+15.99491	LOC_Os04g52110.1 protein|late embryogenesis abundant protein, group 3, putative, expressed
pep10296	E0-3	20120601_Cueff_055_1_D08_E0-3-10	660.626	977.283	39459823	964.656	1009.6	DTVAGGDVDADAAMKEQDR	3	pep10296-3	M14:+15.99491	LOC_Os04g52110.1 protein|late embryogenesis abundant protein, group 3, putative, expressed
pep10296	E0-2	20120601_Cueff_055_1_C05_E0-2-11	990.435	1006.94	5.39937e+06	994.668	1024.21	DTVAGGDVDADAAMKEQDR	2	pep10296-2	M14:+15.99491	LOC_Os04g52110.1 protein|late embryogenesis abundant protein, group 3, putative, expressed
pep10296	E0-1	20120601_Cueff_055_1_B01_E0-1-11	990.435	1008.69	8.65329e+06	997.531	1034.93	DTVAGGDVDADAAMKEQDR	2	pep10296-2	M14:+15.99491	LOC_Os04g52110.1 protein|late embryogenesis abundant protein, group 3, putative, expressed
pep10296	E0-1	20120601_Cueff_055_1_A12_E0-1-10	990.435	977.305	14525518	966.109	1004.02	DTVAGGDVDADAAMKEQDR	2	pep10296-2	M14:+15.99491	LOC_Os04g52110.1 protein|late embryogenesis abundant protein, group 3, putative, expressed
pep10296	E0-3	20120601_Cueff_055_1_D08_E0-3-10	990.435	977.661	21433766	965.401	1005.32	DTVAGGDVDADAAMKEQDR	2	pep10296-2	M14:+15.99491	LOC_Os04g52110.1 protein|late embryogenesis abundant protein, group 3, putative, expressed
pep10296	E0-1	20120601_Cueff_055_1_A12_E0-1-10	660.626	978.044	40691458	964.497	1011.58	DTVAGGDVDADAAMKEQDR	3	pep10296-3	M14:+15.99491	LOC_Os04g52110.1 protein|late embryogenesis abundant protein, group 3, putative, expressed
pep10296	E0-2	20120601_Cueff_055_1_C04_E0-2-10	660.626	977.379	56103224	961.604	1055.35	DTVAGGDVDADAAMKEQDR	3	pep10296-3	M14:+15.99491	LOC_Os04g52110.1 protein|late embryogenesis abundant protein, group 3, putative, expressed
pep10296	E0-2	20120601_Cueff_055_1_C04_E0-2-10	990.435	977.379	28391901	965.246	1030.42	DTVAGGDVDADAAMKEQDR	2	pep10296-2	M14:+15.99491	LOC_Os04g52110.1 protein|late embryogenesis abundant protein, group 3, putative, expressed
pep10296	E0-3	20120601_Cueff_055_1_D09_E0-3-11	990.435	1011.05	1.312e+06	1001.97	1024.19	DTVAGGDVDADAAMKEQDR	2	pep10296-2	M14:+15.99491	LOC_Os04g52110.1 protein|late embryogenesis abundant protein, group 3, putative, expressed
pep10297	E0-3	20120601_Cueff_055_1_D09_E0-3-11	726.32	1006.07	1854511	994.998	1017.63	DTVAGGDVDADAAMK	2	pep10297-2	M14:+15.99491	LOC_Os04g52110.1 protein|late embryogenesis abundant protein, group 3, putative, expressed
pep10297	E0-2	20120601_Cueff_055_1_C05_E0-2-11	726.32	999.873	4.33587e+06	989.339	1026.31	DTVAGGDVDADAAMK	2	pep10297-2	M14:+15.99491	LOC_Os04g52110.1 protein|late embryogenesis abundant protein, group 3, putative, expressed
pep10297	E0-3	20120601_Cueff_055_1_D08_E0-3-10	726.32	972.753	17502461	951.124	1010.33	DTVAGGDVDADAAMK	2	pep10297-2	M14:+15.99491	LOC_Os04g52110.1 protein|late embryogenesis abundant protein, group 3, putative, expressed
pep10297	E0-1	20120601_Cueff_055_1_B01_E0-1-11	726.32	1001.41	12196817	990.579	1038.47	DTVAGGDVDADAAMK	2	pep10297-2	M14:+15.99491	LOC_Os04g52110.1 protein|late embryogenesis abundant protein, group 3, putative, expressed
pep10297	E0-2	20120601_Cueff_055_1_C04_E0-2-10	726.32	970.89	21874441	945.981	1023.67	DTVAGGDVDADAAMK	2	pep10297-2	M14:+15.99491	LOC_Os04g52110.1 protein|late embryogenesis abundant protein, group 3, putative, expressed
pep10297	E0-1	20120601_Cueff_055_1_A12_E0-1-10	726.32	970.871	30324570	949.704	997.24	DTVAGGDVDADAAMK	2	pep10297-2	M14:+15.99491	LOC_Os04g52110.1 protein|late embryogenesis abundant protein, group 3, putative, expressed
pep10298	E0-2	20120601_Cueff_055_1_C04_E0-2-10	713.298	849.975	1.16705e+06	836.746	862.99	SSQAYDNSPADDR	2	pep10298-2		LOC_Os04g52110.1 protein|late embryogenesis abundant protein, group 3, putative, expressed
pep10298	E0-1	20120601_Cueff_055_1_A12_E0-1-10	713.298	846.326	2.06004e+06	835.554	863.521	SSQAYDNSPADDR	2	pep10298-2		LOC_Os04g52110.1 protein|late embryogenesis abundant protein, group 3, putative, expressed
pep10298	E0-3	20120601_Cueff_055_1_D08_E0-3-10	713.298	849.471	1.15666e+06	834.494	870.912	SSQAYDNSPADDR	2	pep10298-2		LOC_Os04g52110.1 protein|late embryogenesis abundant protein, group 3, putative, expressed
pep10299	E0-1	20120601_Cueff_055_1_A12_E0-1-10	572.815	1009.55	168763110	994.765	1059.9	VVETAQAIGEK	2	pep10299-2		LOC_Os04g52110.1 protein|late embryogenesis abundant protein, group 3, putative, expressed
pep10299	E0-3	20120601_Cueff_055_1_D08_E0-3-10	572.815	1006.94	134367750	993.411	1086.03	VVETAQAIGEK	2	pep10299-2		LOC_Os04g52110.1 protein|late embryogenesis abundant protein, group 3, putative, expressed
pep10299	E0-2	20120601_Cueff_055_1_C04_E0-2-10	572.815	1009.22	171165120	994.474	1113.2	VVETAQAIGEK	2	pep10299-2		LOC_Os04g52110.1 protein|late embryogenesis abundant protein, group 3, putative, expressed
pep10300	E0-1	20120601_Cueff_055_1_B01_E0-1-11	495.246	838.615	8.35798e+06	826.56	867.083	VSGSGVCAPR	2	pep10300-2	C7:+57.02146	LOC_Os03g54890.1 protein|ribosomal protein L13, putative, expressed
pep10300	E0-2	20120601_Cueff_055_1_C05_E0-2-11	495.246	840.526	14879080	820.781	864.291	VSGSGVCAPR	2	pep10300-2	C7:+57.02146	LOC_Os03g54890.1 protein|ribosomal protein L13, putative, expressed
pep10300	E0-3	20120601_Cueff_055_1_D09_E0-3-11	495.246	835.339	10512818	818.776	866.578	VSGSGVCAPR	2	pep10300-2	C7:+57.02146	LOC_Os03g54890.1 protein|ribosomal protein L13, putative, expressed
pep10300	E0-2	20120601_Cueff_055_1_C06_E0-2-12	495.246	828.875	17554895	809.544	856.935	VSGSGVCAPR	2	pep10300-2	C7:+57.02146	LOC_Os03g54890.1 protein|ribosomal protein L13, putative, expressed
pep10300	E0-1	20120601_Cueff_055_1_B02_E0-1-12	495.246	830.379	65772176	813.564	872.783	VSGSGVCAPR	2	pep10300-2	C7:+57.02146	LOC_Os03g54890.1 protein|ribosomal protein L13, putative, expressed
pep10300	E0-3	20120601_Cueff_055_1_D10_E0-3-12	495.246	830.359	19787288	812.922	862.348	VSGSGVCAPR	2	pep10300-2	C7:+57.02146	LOC_Os03g54890.1 protein|ribosomal protein L13, putative, expressed
pep10301	E0-3	20120601_Cueff_055_1_D09_E0-3-11	713.81	1258.23	2.75162e+06	1247.62	1272.27	CEEICMSGGLVR	2	pep10301-2	C1:+57.02146 C5:+57.02146 M6:+15.99491	LOC_Os03g54890.1 protein|ribosomal protein L13, putative, expressed
pep10301	E0-1	20120601_Cueff_055_1_B01_E0-1-11	713.81	1258.24	3.30491e+06	1249.16	1275	CEEICMSGGLVR	2	pep10301-2	C1:+57.02146 C5:+57.02146 M6:+15.99491	LOC_Os03g54890.1 protein|ribosomal protein L13, putative, expressed
pep10301	E0-3	20120601_Cueff_055_1_D10_E0-3-12	713.81	1247.12	9648145	1235.17	1277.52	CEEICMSGGLVR	2	pep10301-2	C1:+57.02146 C5:+57.02146 M6:+15.99491	LOC_Os03g54890.1 protein|ribosomal protein L13, putative, expressed
pep10301	E0-1	20120601_Cueff_055_1_B02_E0-1-12	713.81	1250.48	26514617	1236.48	1275.56	CEEICMSGGLVR	2	pep10301-2	C1:+57.02146 C5:+57.02146 M6:+15.99491	LOC_Os03g54890.1 protein|ribosomal protein L13, putative, expressed
pep10301	E0-2	20120601_Cueff_055_1_C06_E0-2-12	713.81	1246.61	5.68003e+06	1234.84	1267.02	CEEICMSGGLVR	2	pep10301-2	C1:+57.02146 C5:+57.02146 M6:+15.99491	LOC_Os03g54890.1 protein|ribosomal protein L13, putative, expressed
pep10301	E0-2	20120601_Cueff_055_1_C05_E0-2-11	713.81	1258.34	7.01826e+06	1247.12	1279.48	CEEICMSGGLVR	2	pep10301-2	C1:+57.02146 C5:+57.02146 M6:+15.99491	LOC_Os03g54890.1 protein|ribosomal protein L13, putative, expressed
pep10303	E0-1	20120601_Cueff_055_1_B02_E0-1-12	695.331	1404.67	857783	1397.94	1418.3	EVGWNYHDTIR	2	pep10303-2		LOC_Os07g01870.1 protein|ribosomal protein L13, putative, expressed
pep10304	E0-1	20120601_Cueff_055_1_B02_E0-1-12	708.334	1718.28	7.97693e+06	1708.07	1752.65	EVGWNYYDTIR	2	pep10304-2		LOC_Os03g54890.1 protein|ribosomal protein L13, putative, expressed
pep10304	E0-2	20120601_Cueff_055_1_C06_E0-2-12	708.334	1720.78	1.5181e+06	1709.37	1739.81	EVGWNYYDTIR	2	pep10304-2		LOC_Os03g54890.1 protein|ribosomal protein L13, putative, expressed
pep10304	E0-3	20120601_Cueff_055_1_D10_E0-3-12	708.334	1721.68	2.99825e+06	1704.32	1744.75	EVGWNYYDTIR	2	pep10304-2		LOC_Os03g54890.1 protein|ribosomal protein L13, putative, expressed
pep10305	E0-3	20120601_Cueff_055_1_D10_E0-3-12	727.935	2010.71	9.57511e+06	2002.43	2032	LGPQLEILAPIKY	2	pep10305-2		LOC_Os03g54890.1 protein|ribosomal protein L13, putative, expressed
pep10305	E0-1	20120601_Cueff_055_1_B01_E0-1-11	727.935	2015.99	2.49632e+06	2006.57	2027.57	LGPQLEILAPIKY	2	pep10305-2		LOC_Os03g54890.1 protein|ribosomal protein L13, putative, expressed
pep10305	E0-3	20120601_Cueff_055_1_D09_E0-3-11	727.935	2015.86	4.69735e+06	2008.86	2028.47	LGPQLEILAPIKY	2	pep10305-2		LOC_Os03g54890.1 protein|ribosomal protein L13, putative, expressed
pep10305	E0-2	20120601_Cueff_055_1_C06_E0-2-12	727.935	2010.07	7.62684e+06	2000.29	2027.08	LGPQLEILAPIKY	2	pep10305-2		LOC_Os03g54890.1 protein|ribosomal protein L13, putative, expressed
pep10305	E0-1	20120601_Cueff_055_1_B02_E0-1-12	727.935	2010.68	31139994	1996.64	2033.47	LGPQLEILAPIKY	2	pep10305-2		LOC_Os03g54890.1 protein|ribosomal protein L13, putative, expressed
pep10305	E0-2	20120601_Cueff_055_1_C05_E0-2-11	727.935	2016.65	6.93268e+06	2009.55	2034.67	LGPQLEILAPIKY	2	pep10305-2		LOC_Os03g54890.1 protein|ribosomal protein L13, putative, expressed
pep10306	E0-3	20120601_Cueff_055_1_D09_E0-3-11	752.894	1270.55	3.05161e+06	1250.62	1279.59	LKAYEGVPPPYDR	2	pep10306-2		LOC_Os03g54890.1 protein|ribosomal protein L13, putative, expressed
pep10307	E0-2	20120601_Cueff_055_1_C06_E0-2-12	617.299	1406.43	3101846	1383.58	1432.18	AFDGVPPPYDR	2	pep10307-2		LOC_Os07g01870.1 protein|ribosomal protein L13, putative, expressed
pep10307	E0-2	20120601_Cueff_055_1_C05_E0-2-11	617.299	1409.7	4.07026e+06	1394.24	1450.84	AFDGVPPPYDR	2	pep10307-2		LOC_Os07g01870.1 protein|ribosomal protein L13, putative, expressed
pep10307	E0-1	20120601_Cueff_055_1_B02_E0-1-12	617.299	1408.42	15959117	1370.66	1460.38	AFDGVPPPYDR	2	pep10307-2		LOC_Os07g01870.1 protein|ribosomal protein L13, putative, expressed
pep10307	E0-3	20120601_Cueff_055_1_D09_E0-3-11	617.299	1408.95	2.75632e+06	1392.68	1443.91	AFDGVPPPYDR	2	pep10307-2		LOC_Os07g01870.1 protein|ribosomal protein L13, putative, expressed
pep10307	E0-3	20120601_Cueff_055_1_D10_E0-3-12	617.299	1411.39	5.37315e+06	1385.9	1447.83	AFDGVPPPYDR	2	pep10307-2		LOC_Os07g01870.1 protein|ribosomal protein L13, putative, expressed
pep10308	E0-2	20120601_Cueff_055_1_C05_E0-2-11	713.81	1303.8	1.20443e+06	1293.04	1314.37	CEEMCISGGLVR	2	pep10308-2	C1:+57.02146 C5:+57.02146 M4:+15.99491	LOC_Os07g01870.1 protein|ribosomal protein L13, putative, expressed
pep10309	E0-2	20120601_Cueff_055_1_C05_E0-2-11	451.755	1359.89	31797836	1343.04	1423.95	MVIPDALK	2	pep10309-2	M1:+15.99491	LOC_Os03g54890.1 protein|ribosomal protein L13, putative, expressed
pep10309	E0-3	20120601_Cueff_055_1_D09_E0-3-11	451.755	1360.5	21865684	1342.76	1392.68	MVIPDALK	2	pep10309-2	M1:+15.99491	LOC_Os03g54890.1 protein|ribosomal protein L13, putative, expressed
pep10309	E0-1	20120601_Cueff_055_1_B01_E0-1-11	451.755	1359.7	15620316	1343.23	1389.23	MVIPDALK	2	pep10309-2	M1:+15.99491	LOC_Os03g54890.1 protein|ribosomal protein L13, putative, expressed
pep1031	E0-3	20120601_Cueff_055_1_D08_E0-3-10	509.793	963.91	4.42265e+06	951.124	979.091	GKIETELTK	2	pep1031-2		LOC_Os04g38870.1 protein|14-3-3 protein, putative, expressed
pep1031	E0-2	20120601_Cueff_055_1_C03_E0-2-9	509.793	965.232	25890225	951.451	1013.38	GKIETELTK	2	pep1031-2		LOC_Os04g38870.1 protein|14-3-3 protein, putative, expressed
pep1031	E0-1	20120601_Cueff_055_1_A12_E0-1-10	509.793	968.813	21507725	955.629	1024.66	GKIETELTK	2	pep1031-2		LOC_Os04g38870.1 protein|14-3-3 protein, putative, expressed
pep1031	E0-1	20120601_Cueff_055_1_A11_E0-1-9	509.793	967.469	3522533	957.554	985.211	GKIETELTK	2	pep1031-2		LOC_Os04g38870.1 protein|14-3-3 protein, putative, expressed
pep1031	E0-3	20120601_Cueff_055_1_D07_E0-3-9	509.793	966.239	13319091	952.883	1012.74	GKIETELTK	2	pep1031-2		LOC_Os04g38870.1 protein|14-3-3 protein, putative, expressed
pep1031	E0-2	20120601_Cueff_055_1_C04_E0-2-10	509.793	966.005	11867170	953.853	1001.39	GKIETELTK	2	pep1031-2		LOC_Os04g38870.1 protein|14-3-3 protein, putative, expressed
pep10310	E0-2	20120601_Cueff_055_1_C02_E0-2-8	786.382	886.19	7808869	876.032	910.171	EKEDAVAAAAPDEGAK	2	pep10310-2		LOC_Os10g35870.1 protein|cytochrome b5-like Heme/Steroid binding domain containing protein, expressed
pep10310	E0-3	20120601_Cueff_055_1_D06_E0-3-8	786.382	886.36	3.29981e+06	877.161	911.653	EKEDAVAAAAPDEGAK	2	pep10310-2		LOC_Os10g35870.1 protein|cytochrome b5-like Heme/Steroid binding domain containing protein, expressed
pep10310	E0-1	20120601_Cueff_055_1_A10_E0-1-8	786.382	888.368	6.05311e+06	876.647	913.99	EKEDAVAAAAPDEGAK	2	pep10310-2		LOC_Os10g35870.1 protein|cytochrome b5-like Heme/Steroid binding domain containing protein, expressed
pep10311	E0-1	20120601_Cueff_055_1_A10_E0-1-8	657.813	962.712	3.81135e+06	946.628	982.724	EDAVAAAAPDEGAK	2	pep10311-2		LOC_Os10g35870.1 protein|cytochrome b5-like Heme/Steroid binding domain containing protein, expressed
pep10311	E0-2	20120601_Cueff_055_1_C02_E0-2-8	657.813	963.823	3.91534e+06	951.404	986.039	EDAVAAAAPDEGAK	2	pep10311-2		LOC_Os10g35870.1 protein|cytochrome b5-like Heme/Steroid binding domain containing protein, expressed
pep10311	E0-3	20120601_Cueff_055_1_D06_E0-3-8	657.813	963.195	2.34988e+06	951.012	986.792	EDAVAAAAPDEGAK	2	pep10311-2		LOC_Os10g35870.1 protein|cytochrome b5-like Heme/Steroid binding domain containing protein, expressed
pep10312	E0-2	20120601_Cueff_055_1_C02_E0-2-8	1188.91	1169.51	3.11543e+06	1156.06	1180.35	TVPVEDGAPSTSPETTETAAAAEPEKAPATEEKPR	3	pep10312-3		LOC_Os10g35870.1 protein|cytochrome b5-like Heme/Steroid binding domain containing protein, expressed
pep10312	E0-1	20120601_Cueff_055_1_A10_E0-1-8	1188.91	1168.34	2.61777e+06	1158.6	1179.61	TVPVEDGAPSTSPETTETAAAAEPEKAPATEEKPR	3	pep10312-3		LOC_Os10g35870.1 protein|cytochrome b5-like Heme/Steroid binding domain containing protein, expressed
pep10312	E0-3	20120601_Cueff_055_1_D06_E0-3-8	1188.91	1169.53	2.39471e+06	1159.12	1182.22	TVPVEDGAPSTSPETTETAAAAEPEKAPATEEKPR	3	pep10312-3		LOC_Os10g35870.1 protein|cytochrome b5-like Heme/Steroid binding domain containing protein, expressed
pep10313	E0-3	20120601_Cueff_055_1_D06_E0-3-8	583.794	1187.12	27318064	1173.76	1226.27	GQIYDVTQSR	2	pep10313-2		LOC_Os10g35870.1 protein|cytochrome b5-like Heme/Steroid binding domain containing protein, expressed
pep10313	E0-1	20120601_Cueff_055_1_A10_E0-1-8	583.794	1184.38	32811328	1171.38	1220.85	GQIYDVTQSR	2	pep10313-2		LOC_Os10g35870.1 protein|cytochrome b5-like Heme/Steroid binding domain containing protein, expressed
pep10313	E0-2	20120601_Cueff_055_1_C02_E0-2-8	583.794	1185.6	38393072	1173.22	1216.71	GQIYDVTQSR	2	pep10313-2		LOC_Os10g35870.1 protein|cytochrome b5-like Heme/Steroid binding domain containing protein, expressed
pep10314	E0-3	20120601_Cueff_055_1_D06_E0-3-8	796.385	1901.84	2.98736e+06	1878.77	1920.83	MFYGPGGPYALFAGK	2	pep10314-2	M1:+15.99491	LOC_Os10g35870.1 protein|cytochrome b5-like Heme/Steroid binding domain containing protein, expressed
pep10314	E0-2	20120601_Cueff_055_1_C02_E0-2-8	796.385	1903.43	3.17251e+06	1882.99	1924.75	MFYGPGGPYALFAGK	2	pep10314-2	M1:+15.99491	LOC_Os10g35870.1 protein|cytochrome b5-like Heme/Steroid binding domain containing protein, expressed
pep10314	E0-1	20120601_Cueff_055_1_A10_E0-1-8	796.385	1904.66	2.32771e+06	1885.19	1926.65	MFYGPGGPYALFAGK	2	pep10314-2	M1:+15.99491	LOC_Os10g35870.1 protein|cytochrome b5-like Heme/Steroid binding domain containing protein, expressed
pep10315	E0-3	20120601_Cueff_055_1_D06_E0-3-8	1280.13	1900.3	973046	1885.04	1927.19	DEPEAEPLPPPVQLGEVSEEELR	2	pep10315-2		LOC_Os10g35870.1 protein|cytochrome b5-like Heme/Steroid binding domain containing protein, expressed
pep10315	E0-3	20120601_Cueff_055_1_D06_E0-3-8	853.754	1900.3	1.70134e+06	1882.17	1935.54	DEPEAEPLPPPVQLGEVSEEELR	3	pep10315-3		LOC_Os10g35870.1 protein|cytochrome b5-like Heme/Steroid binding domain containing protein, expressed
pep10315	E0-2	20120601_Cueff_055_1_C02_E0-2-8	853.754	1901.81	1.77451e+06	1877.37	1926.9	DEPEAEPLPPPVQLGEVSEEELR	3	pep10315-3		LOC_Os10g35870.1 protein|cytochrome b5-like Heme/Steroid binding domain containing protein, expressed
pep10315	E0-1	20120601_Cueff_055_1_A10_E0-1-8	1280.13	1898.36	782430	1882.83	1920.97	DEPEAEPLPPPVQLGEVSEEELR	2	pep10315-2		LOC_Os10g35870.1 protein|cytochrome b5-like Heme/Steroid binding domain containing protein, expressed
pep10315	E0-2	20120601_Cueff_055_1_C02_E0-2-8	1280.13	1898.52	1.30051e+06	1887.6	1916.99	DEPEAEPLPPPVQLGEVSEEELR	2	pep10315-2		LOC_Os10g35870.1 protein|cytochrome b5-like Heme/Steroid binding domain containing protein, expressed
pep10315	E0-1	20120601_Cueff_055_1_A10_E0-1-8	853.754	1898.36	1.01664e+06	1877.34	1927.7	DEPEAEPLPPPVQLGEVSEEELR	3	pep10315-3		LOC_Os10g35870.1 protein|cytochrome b5-like Heme/Steroid binding domain containing protein, expressed
pep10316	E0-2	20120601_Cueff_055_1_C02_E0-2-8	820.398	1233.52	3.79643e+06	1222.47	1248.19	EVSSEEVKEKEDAVAAAAPDEGAK	3	pep10316-3		LOC_Os10g35870.1 protein|cytochrome b5-like Heme/Steroid binding domain containing protein, expressed
pep10316	E0-1	20120601_Cueff_055_1_A10_E0-1-8	820.398	1231.01	3.27753e+06	1221.75	1244.12	EVSSEEVKEKEDAVAAAAPDEGAK	3	pep10316-3		LOC_Os10g35870.1 protein|cytochrome b5-like Heme/Steroid binding domain containing protein, expressed
pep10316	E0-3	20120601_Cueff_055_1_D06_E0-3-8	820.398	1236.96	4.12334e+06	1225.07	1249.43	EVSSEEVKEKEDAVAAAAPDEGAK	3	pep10316-3		LOC_Os10g35870.1 protein|cytochrome b5-like Heme/Steroid binding domain containing protein, expressed
pep10317	E0-1	20120601_Cueff_055_1_A10_E0-1-8	620.293	1264.16	10485088	1253.25	1300.86	ANENYCLTVR	2	pep10317-2	C6:+57.02146	LOC_Os07g48490.2 protein|stress responsive protein, putative, expressed
pep10317	E0-2	20120601_Cueff_055_1_C02_E0-2-8	620.293	1265.03	14689652	1254.12	1305	ANENYCLTVR	2	pep10317-2	C6:+57.02146	LOC_Os07g48490.2 protein|stress responsive protein, putative, expressed
pep10317	E0-3	20120601_Cueff_055_1_D06_E0-3-8	620.293	1264.63	10108697	1254.27	1295.16	ANENYCLTVR	2	pep10317-2	C6:+57.02146	LOC_Os07g48490.2 protein|stress responsive protein, putative, expressed
pep10318	E0-2	20120601_Cueff_055_1_C02_E0-2-8	605.346	1345.64	18520974	1329.83	1373.15	DSAVVLAPVNPK	2	pep10318-2		LOC_Os07g48490.2 protein|stress responsive protein, putative, expressed
pep10318	E0-3	20120601_Cueff_055_1_D06_E0-3-8	605.346	1346.25	15368734	1331.43	1379.08	DSAVVLAPVNPK	2	pep10318-2		LOC_Os07g48490.2 protein|stress responsive protein, putative, expressed
pep10318	E0-1	20120601_Cueff_055_1_A10_E0-1-8	605.346	1344.43	14111628	1330.1	1365.79	DSAVVLAPVNPK	2	pep10318-2		LOC_Os07g48490.2 protein|stress responsive protein, putative, expressed
pep10319	E0-3	20120601_Cueff_055_1_D06_E0-3-8	869.405	1509.33	2.09635e+06	1495.61	1525.72	MFGFGHHHNQAPAAPSDPNQIFK	3	pep10319-3	M1:+15.99491 M1:+42.01057	LOC_Os07g48490.2 protein|stress responsive protein, putative, expressed
pep10319	E0-1	20120601_Cueff_055_1_A10_E0-1-8	869.405	1510.62	1.20153e+06	1498.55	1520.82	MFGFGHHHNQAPAAPSDPNQIFK	3	pep10319-3	M1:+15.99491 M1:+42.01057	LOC_Os07g48490.2 protein|stress responsive protein, putative, expressed
pep10319	E0-2	20120601_Cueff_055_1_C02_E0-2-8	869.405	1511.6	1.86937e+06	1496.1	1523.91	MFGFGHHHNQAPAAPSDPNQIFK	3	pep10319-3	M1:+15.99491 M1:+42.01057	LOC_Os07g48490.2 protein|stress responsive protein, putative, expressed
pep1032	E0-3	20120601_Cueff_055_1_D07_E0-3-9	493.786	1032.13	33527696	1018.16	1072.68	GKIEAELAR	2	pep1032-2		LOC_Os11g34450.1 protein|14-3-3 protein, putative, expressed
pep1032	E0-3	20120601_Cueff_055_1_D08_E0-3-10	493.786	1026.52	22748087	1013.14	1055.62	GKIEAELAR	2	pep1032-2		LOC_Os11g34450.1 protein|14-3-3 protein, putative, expressed
pep1032	E0-2	20120601_Cueff_055_1_C03_E0-2-9	493.786	1026.3	63785715	1007.89	1068.58	GKIEAELAR	2	pep1032-2		LOC_Os11g34450.1 protein|14-3-3 protein, putative, expressed
pep1032	E0-1	20120601_Cueff_055_1_A11_E0-1-9	493.786	1027.92	5.00421e+06	1004.56	1049.79	GKIEAELAR	2	pep1032-2		LOC_Os11g34450.1 protein|14-3-3 protein, putative, expressed
pep1032	E0-1	20120601_Cueff_055_1_A12_E0-1-10	493.786	1028.7	72841261	1015.11	1068.3	GKIEAELAR	2	pep1032-2		LOC_Os11g34450.1 protein|14-3-3 protein, putative, expressed
pep1032	E0-2	20120601_Cueff_055_1_C04_E0-2-10	493.786	1030.42	54452066	1014.93	1086.54	GKIEAELAR	2	pep1032-2		LOC_Os11g34450.1 protein|14-3-3 protein, putative, expressed
pep10320	E0-2	20120601_Cueff_055_1_C02_E0-2-8	794.378	1580.46	2.80283e+06	1570.92	1593.05	VFSAAGEDYCLTVR	2	pep10320-2	C10:+57.02146	LOC_Os07g48490.2 protein|stress responsive protein, putative, expressed
pep10320	E0-3	20120601_Cueff_055_1_D06_E0-3-8	794.378	1580.73	3.12863e+06	1570.03	1594.92	VFSAAGEDYCLTVR	2	pep10320-2	C10:+57.02146	LOC_Os07g48490.2 protein|stress responsive protein, putative, expressed
pep10320	E0-1	20120601_Cueff_055_1_A10_E0-1-8	794.378	1579.73	1.45525e+06	1571.46	1589.01	VFSAAGEDYCLTVR	2	pep10320-2	C10:+57.02146	LOC_Os07g48490.2 protein|stress responsive protein, putative, expressed
pep10320	E0-1	20120601_Cueff_055_1_A11_E0-1-9	794.378	1591.31	915650	1582.01	1599.57	VFSAAGEDYCLTVR	2	pep10320-2	C10:+57.02146	LOC_Os07g48490.2 protein|stress responsive protein, putative, expressed
pep10321	E0-1	20120601_Cueff_055_1_A10_E0-1-8	584.293	1209.77	6432966	1202.67	1229.95	LNLDAFHGDKDHGGVR	3	pep10321-3		LOC_Os07g48490.2 protein|stress responsive protein, putative, expressed
pep10321	E0-2	20120601_Cueff_055_1_C02_E0-2-8	584.293	1208.37	8.00622e+06	1202.21	1230	LNLDAFHGDKDHGGVR	3	pep10321-3		LOC_Os07g48490.2 protein|stress responsive protein, putative, expressed
pep10321	E0-3	20120601_Cueff_055_1_D06_E0-3-8	584.293	1206.74	5.88491e+06	1200.75	1225.07	LNLDAFHGDKDHGGVR	3	pep10321-3		LOC_Os07g48490.2 protein|stress responsive protein, putative, expressed
pep10321	E0-3	20120601_Cueff_055_1_D06_E0-3-8	875.935	1206.74	963192	1199.3	1213.44	LNLDAFHGDKDHGGVR	2	pep10321-2		LOC_Os07g48490.2 protein|stress responsive protein, putative, expressed
pep10321	E0-2	20120601_Cueff_055_1_C02_E0-2-8	875.935	1208.37	1.34217e+06	1200.69	1216.71	LNLDAFHGDKDHGGVR	2	pep10321-2		LOC_Os07g48490.2 protein|stress responsive protein, putative, expressed
pep10322	E0-2	20120601_Cueff_055_1_C02_E0-2-8	796.412	1356.97	3098128	1347.12	1387.64	VKDGEGMPAFALVNK	2	pep10322-2	M7:+15.99491	LOC_Os07g48490.2 protein|stress responsive protein, putative, expressed
pep10322	E0-3	20120601_Cueff_055_1_D06_E0-3-8	796.412	1352.74	3.9468e+06	1346.25	1386.84	VKDGEGMPAFALVNK	2	pep10322-2	M7:+15.99491	LOC_Os07g48490.2 protein|stress responsive protein, putative, expressed
pep10322	E0-1	20120601_Cueff_055_1_A10_E0-1-8	796.412	1358.24	2109619	1347.13	1365.79	VKDGEGMPAFALVNK	2	pep10322-2	M7:+15.99491	LOC_Os07g48490.2 protein|stress responsive protein, putative, expressed
pep10323	E0-3	20120601_Cueff_055_1_D06_E0-3-8	861.447	1614.77	1.64921e+06	1592	1629.48	IRDEEGYPAFALVNK	2	pep10323-2		LOC_Os07g48490.2 protein|stress responsive protein, putative, expressed
pep10323	E0-2	20120601_Cueff_055_1_C02_E0-2-8	861.447	1615.41	1.29384e+06	1596.92	1636.42	IRDEEGYPAFALVNK	2	pep10323-2		LOC_Os07g48490.2 protein|stress responsive protein, putative, expressed
pep10324	E0-2	20120601_Cueff_055_1_C02_E0-2-8	1149.05	1811.37	932638	1803.02	1826.72	LVPYNPEYQDESVLWTESK	2	pep10324-2		LOC_Os07g48490.2 protein|stress responsive protein, putative, expressed
pep10326	E0-1	20120601_Cueff_055_1_A06_E0-1-4	802.363	1337.92	865198	1330.11	1349.85	FGSGAYNSMDNGVLR	2	pep10326-2	M9:+15.99491	LOC_Os06g01390.1 protein|acyl-coenzyme A oxidase 1.2, peroxisomal, putative, expressed
pep10326	E0-2	20120601_Cueff_055_1_B10_E0-2-4	802.363	1339.64	2.22572e+06	1331.36	1355.06	FGSGAYNSMDNGVLR	2	pep10326-2	M9:+15.99491	LOC_Os06g01390.1 protein|acyl-coenzyme A oxidase 1.2, peroxisomal, putative, expressed
pep10326	E0-3	20120601_Cueff_055_1_D02_E0-3-4	802.363	1341.38	1.9863e+06	1331.41	1352.79	FGSGAYNSMDNGVLR	2	pep10326-2	M9:+15.99491	LOC_Os06g01390.1 protein|acyl-coenzyme A oxidase 1.2, peroxisomal, putative, expressed
pep10327	E0-1	20120601_Cueff_055_1_A06_E0-1-4	835.876	1462.32	721395	1454.76	1470.76	MEGGVGGEVDHLAGER	2	pep10327-2	M1:+15.99491 M1:+42.01057	LOC_Os06g01390.1 protein|acyl-coenzyme A oxidase 1.2, peroxisomal, putative, expressed
pep10327	E0-2	20120601_Cueff_055_1_B10_E0-2-4	835.876	1463.44	1462872	1452.51	1477.74	MEGGVGGEVDHLAGER	2	pep10327-2	M1:+15.99491 M1:+42.01057	LOC_Os06g01390.1 protein|acyl-coenzyme A oxidase 1.2, peroxisomal, putative, expressed
pep10327	E0-3	20120601_Cueff_055_1_D02_E0-3-4	835.876	1463.01	1.34377e+06	1454.28	1477.93	MEGGVGGEVDHLAGER	2	pep10327-2	M1:+15.99491 M1:+42.01057	LOC_Os06g01390.1 protein|acyl-coenzyme A oxidase 1.2, peroxisomal, putative, expressed
pep1033	E0-2	20120601_Cueff_055_1_C03_E0-2-9	691.779	1320.05	6.75819e+06	1306.95	1348.01	YEEMVEYMEK	2	pep1033-2	M4:+15.99491 M8:+15.99491	LOC_Os08g33370.1 protein|14-3-3 protein, putative, expressed
pep1033	E0-3	20120601_Cueff_055_1_D07_E0-3-9	691.779	1319.15	7.6265e+06	1306.75	1352.51	YEEMVEYMEK	2	pep1033-2	M4:+15.99491 M8:+15.99491	LOC_Os08g33370.1 protein|14-3-3 protein, putative, expressed
pep10330	E0-2	20120601_Cueff_055_1_B10_E0-2-4	790.865	1136.32	847337	1113.36	1150.64	AVTTSATADGIEECR	2	pep10330-2	C14:+57.02146	LOC_Os06g01390.1 protein|acyl-coenzyme A oxidase 1.2, peroxisomal, putative, expressed
pep10330	E0-3	20120601_Cueff_055_1_D02_E0-3-4	790.865	1136.57	825909	1116.08	1151.37	AVTTSATADGIEECR	2	pep10330-2	C14:+57.02146	LOC_Os06g01390.1 protein|acyl-coenzyme A oxidase 1.2, peroxisomal, putative, expressed
pep10332	E0-3	20120601_Cueff_055_1_D02_E0-3-4	639.801	830.311	1.79136e+06	818.271	842.319	MAVNCAQNINK	2	pep10332-2	C5:+57.02146 M1:+15.99491	LOC_Os06g01390.1 protein|acyl-coenzyme A oxidase 1.2, peroxisomal, putative, expressed
pep10332	E0-1	20120601_Cueff_055_1_A06_E0-1-4	639.801	828.739	1.23966e+06	818.387	838.647	MAVNCAQNINK	2	pep10332-2	C5:+57.02146 M1:+15.99491	LOC_Os06g01390.1 protein|acyl-coenzyme A oxidase 1.2, peroxisomal, putative, expressed
pep10332	E0-2	20120601_Cueff_055_1_B10_E0-2-4	639.801	827.711	1.76927e+06	800.475	841.313	MAVNCAQNINK	2	pep10332-2	C5:+57.02146 M1:+15.99491	LOC_Os06g01390.1 protein|acyl-coenzyme A oxidase 1.2, peroxisomal, putative, expressed
pep10334	E0-2	20120601_Cueff_055_1_B10_E0-2-4	594.317	1443.84	4.97868e+06	1435.36	1463.44	LTEEEANLLR	2	pep10334-2		LOC_Os06g01390.1 protein|acyl-coenzyme A oxidase 1.2, peroxisomal, putative, expressed
pep10334	E0-3	20120601_Cueff_055_1_D02_E0-3-4	594.317	1444.71	4641132	1436.01	1464.68	LTEEEANLLR	2	pep10334-2		LOC_Os06g01390.1 protein|acyl-coenzyme A oxidase 1.2, peroxisomal, putative, expressed
pep10334	E0-1	20120601_Cueff_055_1_A06_E0-1-4	594.317	1443.82	3.24623e+06	1437.1	1460.03	LTEEEANLLR	2	pep10334-2		LOC_Os06g01390.1 protein|acyl-coenzyme A oxidase 1.2, peroxisomal, putative, expressed
pep10336	E0-2	20120601_Cueff_055_1_B10_E0-2-4	932.466	1546.01	763935	1533.91	1558.72	QFGPQTGGPETQVLNYK	2	pep10336-2		LOC_Os06g01390.1 protein|acyl-coenzyme A oxidase 1.2, peroxisomal, putative, expressed
pep10338	E0-3	20120601_Cueff_055_1_E02_E0-3-16	795.901	1804.74	7.92556e+06	1789.03	1838.42	IDVAIDMGNPFLNR	2	pep10338-2	M7:+15.99491	LOC_Os05g02060.1 protein|mitochondrial import inner membrane translocase subunit Tim17, putative, expressed
pep10338	E0-2	20120601_Cueff_055_1_C10_E0-2-16	795.901	1804.85	5.81967e+06	1788.46	1823.18	IDVAIDMGNPFLNR	2	pep10338-2	M7:+15.99491	LOC_Os05g02060.1 protein|mitochondrial import inner membrane translocase subunit Tim17, putative, expressed
pep10338	E0-1	20120601_Cueff_055_1_B06_E0-1-16	795.901	1804.21	12894072	1788.05	1847.05	IDVAIDMGNPFLNR	2	pep10338-2	M7:+15.99491	LOC_Os05g02060.1 protein|mitochondrial import inner membrane translocase subunit Tim17, putative, expressed
pep10338	E0-1	20120601_Cueff_055_1_B05_E0-1-15	795.901	1793.85	1703643	1778.54	1810	IDVAIDMGNPFLNR	2	pep10338-2	M7:+15.99491	LOC_Os05g02060.1 protein|mitochondrial import inner membrane translocase subunit Tim17, putative, expressed
pep10338	E0-3	20120601_Cueff_055_1_E01_E0-3-15	795.901	1793	6019981	1778.25	1822.8	IDVAIDMGNPFLNR	2	pep10338-2	M7:+15.99491	LOC_Os05g02060.1 protein|mitochondrial import inner membrane translocase subunit Tim17, putative, expressed
pep10338	E0-2	20120601_Cueff_055_1_C09_E0-2-15	795.901	1790.76	8.33063e+06	1778.11	1814.79	IDVAIDMGNPFLNR	2	pep10338-2	M7:+15.99491	LOC_Os05g02060.1 protein|mitochondrial import inner membrane translocase subunit Tim17, putative, expressed
pep10339	E0-3	20120601_Cueff_055_1_E02_E0-3-16	717.328	1322.14	5100202	1310.89	1334.62	VAAEDTFDCLHR	2	pep10339-2	C9:+57.02146	LOC_Os05g02060.1 protein|mitochondrial import inner membrane translocase subunit Tim17, putative, expressed
pep10339	E0-1	20120601_Cueff_055_1_B06_E0-1-16	478.555	1322.36	24892090	1307.91	1359.4	VAAEDTFDCLHR	3	pep10339-3	C9:+57.02146	LOC_Os05g02060.1 protein|mitochondrial import inner membrane translocase subunit Tim17, putative, expressed
pep10339	E0-2	20120601_Cueff_055_1_C09_E0-2-15	717.328	1305.66	3.60195e+06	1296.96	1328.4	VAAEDTFDCLHR	2	pep10339-2	C9:+57.02146	LOC_Os05g02060.1 protein|mitochondrial import inner membrane translocase subunit Tim17, putative, expressed
pep10339	E0-3	20120601_Cueff_055_1_E01_E0-3-15	717.328	1305.12	2.64188e+06	1294.96	1319.6	VAAEDTFDCLHR	2	pep10339-2	C9:+57.02146	LOC_Os05g02060.1 protein|mitochondrial import inner membrane translocase subunit Tim17, putative, expressed
pep10339	E0-2	20120601_Cueff_055_1_C10_E0-2-16	478.555	1320.54	8073537	1310.1	1355.22	VAAEDTFDCLHR	3	pep10339-3	C9:+57.02146	LOC_Os05g02060.1 protein|mitochondrial import inner membrane translocase subunit Tim17, putative, expressed
pep10339	E0-1	20120601_Cueff_055_1_B06_E0-1-16	717.328	1322.95	10486255	1307.91	1338.95	VAAEDTFDCLHR	2	pep10339-2	C9:+57.02146	LOC_Os05g02060.1 protein|mitochondrial import inner membrane translocase subunit Tim17, putative, expressed
pep10339	E0-2	20120601_Cueff_055_1_C10_E0-2-16	717.328	1321.2	4.41526e+06	1310.1	1335.42	VAAEDTFDCLHR	2	pep10339-2	C9:+57.02146	LOC_Os05g02060.1 protein|mitochondrial import inner membrane translocase subunit Tim17, putative, expressed
pep10339	E0-3	20120601_Cueff_055_1_E02_E0-3-16	478.555	1320.57	10088377	1307.58	1356.42	VAAEDTFDCLHR	3	pep10339-3	C9:+57.02146	LOC_Os05g02060.1 protein|mitochondrial import inner membrane translocase subunit Tim17, putative, expressed
pep1034	E0-2	20120601_Cueff_055_1_C03_E0-2-9	736.658	1388.49	5.38822e+06	1377.48	1420.88	LAEQAERYEEMVEYMER	3	pep1034-3	M11:+15.99491 M15:+15.99491	LOC_Os11g34450.1 protein|14-3-3 protein, putative, expressed
pep10340	E0-3	20120601_Cueff_055_1_E02_E0-3-16	1007.01	1687.37	929546	1679.06	1703.01	NAMIGGALSGALISAASNNHK	2	pep10340-2	M3:+15.99491	LOC_Os05g02060.1 protein|mitochondrial import inner membrane translocase subunit Tim17, putative, expressed
pep10340	E0-2	20120601_Cueff_055_1_C10_E0-2-16	671.678	1686.02	4.18967e+06	1673.69	1711.88	NAMIGGALSGALISAASNNHK	3	pep10340-3	M3:+15.99491	LOC_Os05g02060.1 protein|mitochondrial import inner membrane translocase subunit Tim17, putative, expressed
pep10340	E0-3	20120601_Cueff_055_1_E01_E0-3-15	671.678	1681.39	2693703	1671.22	1702.35	NAMIGGALSGALISAASNNHK	3	pep10340-3	M3:+15.99491	LOC_Os05g02060.1 protein|mitochondrial import inner membrane translocase subunit Tim17, putative, expressed
pep10340	E0-1	20120601_Cueff_055_1_B06_E0-1-16	671.678	1685.74	7.49933e+06	1674.5	1713.25	NAMIGGALSGALISAASNNHK	3	pep10340-3	M3:+15.99491	LOC_Os05g02060.1 protein|mitochondrial import inner membrane translocase subunit Tim17, putative, expressed
pep10340	E0-1	20120601_Cueff_055_1_B06_E0-1-16	1007.01	1685.74	1.13312e+06	1678.49	1699.92	NAMIGGALSGALISAASNNHK	2	pep10340-2	M3:+15.99491	LOC_Os05g02060.1 protein|mitochondrial import inner membrane translocase subunit Tim17, putative, expressed
pep10340	E0-1	20120601_Cueff_055_1_B05_E0-1-15	671.678	1681.54	683943	1674.78	1698.59	NAMIGGALSGALISAASNNHK	3	pep10340-3	M3:+15.99491	LOC_Os05g02060.1 protein|mitochondrial import inner membrane translocase subunit Tim17, putative, expressed
pep10340	E0-2	20120601_Cueff_055_1_C09_E0-2-15	671.678	1682.15	3.66713e+06	1670.25	1701.98	NAMIGGALSGALISAASNNHK	3	pep10340-3	M3:+15.99491	LOC_Os05g02060.1 protein|mitochondrial import inner membrane translocase subunit Tim17, putative, expressed
pep10340	E0-3	20120601_Cueff_055_1_E02_E0-3-16	671.678	1684.1	4.81691e+06	1676.07	1708.22	NAMIGGALSGALISAASNNHK	3	pep10340-3	M3:+15.99491	LOC_Os05g02060.1 protein|mitochondrial import inner membrane translocase subunit Tim17, putative, expressed
pep10340	E0-2	20120601_Cueff_055_1_C10_E0-2-16	1007.01	1687.31	794752	1678.36	1697.28	NAMIGGALSGALISAASNNHK	2	pep10340-2	M3:+15.99491	LOC_Os05g02060.1 protein|mitochondrial import inner membrane translocase subunit Tim17, putative, expressed
pep10341	E0-1	20120601_Cueff_055_1_B06_E0-1-16	963.497	2067.81	511674	2064.96	2079.74	DAITGGAVATAVEFINYLT	2	pep10341-2		LOC_Os05g02060.1 protein|mitochondrial import inner membrane translocase subunit Tim17, putative, expressed
pep10341	E0-3	20120601_Cueff_055_1_E02_E0-3-16	963.497	2069.29	573215	2065.74	2079.92	DAITGGAVATAVEFINYLT	2	pep10341-2		LOC_Os05g02060.1 protein|mitochondrial import inner membrane translocase subunit Tim17, putative, expressed
pep10341	E0-2	20120601_Cueff_055_1_C10_E0-2-16	963.497	2065.81	405783	2062.75	2074.92	DAITGGAVATAVEFINYLT	2	pep10341-2		LOC_Os05g02060.1 protein|mitochondrial import inner membrane translocase subunit Tim17, putative, expressed
pep10342	E0-3	20120601_Cueff_055_1_E02_E0-3-16	526.262	1184.08	11538938	1166.14	1221.15	GGFSGSISSPR	2	pep10342-2		LOC_Os05g02060.1 protein|mitochondrial import inner membrane translocase subunit Tim17, putative, expressed
pep10342	E0-1	20120601_Cueff_055_1_B06_E0-1-16	526.262	1186.27	31870190	1165.3	1227.25	GGFSGSISSPR	2	pep10342-2		LOC_Os05g02060.1 protein|mitochondrial import inner membrane translocase subunit Tim17, putative, expressed
pep10342	E0-2	20120601_Cueff_055_1_C10_E0-2-16	526.262	1185.94	8.11066e+06	1167.47	1217.76	GGFSGSISSPR	2	pep10342-2		LOC_Os05g02060.1 protein|mitochondrial import inner membrane translocase subunit Tim17, putative, expressed
pep10343	E0-1	20120601_Cueff_055_1_A09_E0-1-7	669.375	1551.09	651822	1541.75	1566.54	VSGVEIVPDPVAR	2	pep10343-2		LOC_Os07g06590.1 protein|ML domain protein, putative, expressed
pep10343	E0-3	20120601_Cueff_055_1_E02_E0-3-16	669.375	1556.26	39388673	1539.94	1612.19	VSGVEIVPDPVAR	2	pep10343-2		LOC_Os07g06590.1 protein|ML domain protein, putative, expressed
pep10343	E0-3	20120601_Cueff_055_1_D03_E0-3-5	669.375	1545.42	1.36241e+06	1534.52	1562.69	VSGVEIVPDPVAR	2	pep10343-2		LOC_Os07g06590.1 protein|ML domain protein, putative, expressed
pep10343	E0-2	20120601_Cueff_055_1_B10_E0-2-4	669.375	1538.57	2.74188e+06	1520.93	1563.45	VSGVEIVPDPVAR	2	pep10343-2		LOC_Os07g06590.1 protein|ML domain protein, putative, expressed
pep10343	E0-1	20120601_Cueff_055_1_A05_E0-1-3	669.375	1548.24	3.44621e+06	1535.11	1573.76	VSGVEIVPDPVAR	2	pep10343-2		LOC_Os07g06590.1 protein|ML domain protein, putative, expressed
pep10343	E0-3	20120601_Cueff_055_1_D05_E0-3-7	669.375	1551.68	929406	1541.2	1566.06	VSGVEIVPDPVAR	2	pep10343-2		LOC_Os07g06590.1 protein|ML domain protein, putative, expressed
pep10343	E0-2	20120601_Cueff_055_1_C08_E0-2-14	669.375	1555.05	2.01142e+06	1544.45	1569.03	VSGVEIVPDPVAR	2	pep10343-2		LOC_Os07g06590.1 protein|ML domain protein, putative, expressed
pep10343	E0-3	20120601_Cueff_055_1_D01_E0-3-3	669.375	1548.01	5.2596e+06	1528.6	1576.02	VSGVEIVPDPVAR	2	pep10343-2		LOC_Os07g06590.1 protein|ML domain protein, putative, expressed
pep10343	E0-1	20120601_Cueff_055_1_A06_E0-1-4	669.375	1542.02	2.14825e+06	1524.85	1555.86	VSGVEIVPDPVAR	2	pep10343-2		LOC_Os07g06590.1 protein|ML domain protein, putative, expressed
pep10343	E0-1	20120601_Cueff_055_1_B04_E0-1-14	669.375	1555.64	1.53439e+06	1544.58	1565.55	VSGVEIVPDPVAR	2	pep10343-2		LOC_Os07g06590.1 protein|ML domain protein, putative, expressed
pep10343	E0-3	20120601_Cueff_055_1_C12_E0-3-2	669.375	1542.48	8.6595e+06	1530.27	1576.4	VSGVEIVPDPVAR	2	pep10343-2		LOC_Os07g06590.1 protein|ML domain protein, putative, expressed
pep10343	E0-2	20120601_Cueff_055_1_B08_E0-2-2	669.375	1540.96	11159698	1529.16	1572.98	VSGVEIVPDPVAR	2	pep10343-2		LOC_Os07g06590.1 protein|ML domain protein, putative, expressed
pep10343	E0-3	20120601_Cueff_055_1_D02_E0-3-4	669.375	1539.06	1.47868e+06	1530.35	1563.48	VSGVEIVPDPVAR	2	pep10343-2		LOC_Os07g06590.1 protein|ML domain protein, putative, expressed
pep10343	E0-2	20120601_Cueff_055_1_C09_E0-2-15	669.375	1549.74	18672455	1533.17	1591.6	VSGVEIVPDPVAR	2	pep10343-2		LOC_Os07g06590.1 protein|ML domain protein, putative, expressed
pep10343	E0-3	20120601_Cueff_055_1_D12_E0-3-14	669.375	1555.65	1.62832e+06	1545.84	1570.73	VSGVEIVPDPVAR	2	pep10343-2		LOC_Os07g06590.1 protein|ML domain protein, putative, expressed
pep10343	E0-2	20120601_Cueff_055_1_B11_E0-2-5	669.375	1544.39	2.12495e+06	1534.19	1571.74	VSGVEIVPDPVAR	2	pep10343-2		LOC_Os07g06590.1 protein|ML domain protein, putative, expressed
pep10343	E0-2	20120601_Cueff_055_1_C10_E0-2-16	669.375	1558.42	34711939	1541.96	1612.69	VSGVEIVPDPVAR	2	pep10343-2		LOC_Os07g06590.1 protein|ML domain protein, putative, expressed
pep10343	E0-1	20120601_Cueff_055_1_B05_E0-1-15	669.375	1547.85	4.95029e+06	1536.63	1576.18	VSGVEIVPDPVAR	2	pep10343-2		LOC_Os07g06590.1 protein|ML domain protein, putative, expressed
pep10343	E0-2	20120601_Cueff_055_1_C01_E0-2-7	669.375	1548.88	846575	1541.55	1562.29	VSGVEIVPDPVAR	2	pep10343-2		LOC_Os07g06590.1 protein|ML domain protein, putative, expressed
pep10343	E0-2	20120601_Cueff_055_1_B09_E0-2-3	669.375	1547.56	6.09485e+06	1528.51	1576.65	VSGVEIVPDPVAR	2	pep10343-2		LOC_Os07g06590.1 protein|ML domain protein, putative, expressed
pep10343	E0-1	20120601_Cueff_055_1_B06_E0-1-16	669.375	1555.45	53208981	1540.93	1617.01	VSGVEIVPDPVAR	2	pep10343-2		LOC_Os07g06590.1 protein|ML domain protein, putative, expressed
pep10343	E0-2	20120601_Cueff_055_1_B07_E0-2-1	669.375	1545.31	19490527	1529.76	1584.05	VSGVEIVPDPVAR	2	pep10343-2		LOC_Os07g06590.1 protein|ML domain protein, putative, expressed
pep10343	E0-3	20120601_Cueff_055_1_E01_E0-3-15	669.375	1547.31	14019073	1533.96	1566.39	VSGVEIVPDPVAR	2	pep10343-2		LOC_Os07g06590.1 protein|ML domain protein, putative, expressed
pep10343	E0-1	20120601_Cueff_055_1_A03_E0-1-1	669.375	1545.37	9.80297e+06	1530.31	1574.15	VSGVEIVPDPVAR	2	pep10343-2		LOC_Os07g06590.1 protein|ML domain protein, putative, expressed
pep10343	E0-1	20120601_Cueff_055_1_A04_E0-1-2	669.375	1542.07	9.40497e+06	1527.83	1580.06	VSGVEIVPDPVAR	2	pep10343-2		LOC_Os07g06590.1 protein|ML domain protein, putative, expressed
pep10343	E0-3	20120601_Cueff_055_1_C11_E0-3-1	669.375	1544.72	10912920	1530.43	1578.32	VSGVEIVPDPVAR	2	pep10343-2		LOC_Os07g06590.1 protein|ML domain protein, putative, expressed
pep10343	E0-1	20120601_Cueff_055_1_A07_E0-1-5	669.375	1544.61	1.44062e+06	1534.37	1564.62	VSGVEIVPDPVAR	2	pep10343-2		LOC_Os07g06590.1 protein|ML domain protein, putative, expressed
pep10344	E0-1	20120601_Cueff_055_1_B06_E0-1-16	1329.95	1789.58	1.51166e+06	1775.47	1805.28	ELCDVTSCPASGDFLVAHQQTLPSYTPPGSYTITMK	3	pep10344-3	C3:+57.02146 C8:+57.02146 M35:+15.99491	LOC_Os07g06590.1 protein|ML domain protein, putative, expressed
pep10344	E0-2	20120601_Cueff_055_1_C10_E0-2-16	1329.95	1787.12	832724	1777.73	1799.96	ELCDVTSCPASGDFLVAHQQTLPSYTPPGSYTITMK	3	pep10344-3	C3:+57.02146 C8:+57.02146 M35:+15.99491	LOC_Os07g06590.1 protein|ML domain protein, putative, expressed
pep10344	E0-3	20120601_Cueff_055_1_E02_E0-3-16	1329.95	1788.33	1.27641e+06	1779.42	1800.39	ELCDVTSCPASGDFLVAHQQTLPSYTPPGSYTITMK	3	pep10344-3	C3:+57.02146 C8:+57.02146 M35:+15.99491	LOC_Os07g06590.1 protein|ML domain protein, putative, expressed
pep10345	E0-2	20120601_Cueff_055_1_C10_E0-2-16	748.354	1822.76	1.35152e+06	1813.32	1834.74	YFFFYVHSETR	2	pep10345-2		LOC_Os07g06590.1 protein|ML domain protein, putative, expressed
pep10345	E0-1	20120601_Cueff_055_1_B06_E0-1-16	748.354	1827.5	1.77221e+06	1814.79	1836.17	YFFFYVHSETR	2	pep10345-2		LOC_Os07g06590.1 protein|ML domain protein, putative, expressed
pep10345	E0-3	20120601_Cueff_055_1_E02_E0-3-16	748.354	1822.15	2.10988e+06	1809.98	1837.06	YFFFYVHSETR	2	pep10345-2		LOC_Os07g06590.1 protein|ML domain protein, putative, expressed
pep10346	E0-3	20120601_Cueff_055_1_E01_E0-3-15	564.256	927.402	3082158	916.736	952.556	VTDVEYCNK	2	pep10346-2	C7:+57.02146	LOC_Os07g06590.1 protein|ML domain protein, putative, expressed
pep10346	E0-1	20120601_Cueff_055_1_B05_E0-1-15	564.256	926.644	1.01819e+06	919.005	940.806	VTDVEYCNK	2	pep10346-2	C7:+57.02146	LOC_Os07g06590.1 protein|ML domain protein, putative, expressed
pep10346	E0-2	20120601_Cueff_055_1_C09_E0-2-15	564.256	927.872	4.0844e+06	919.314	953.935	VTDVEYCNK	2	pep10346-2	C7:+57.02146	LOC_Os07g06590.1 protein|ML domain protein, putative, expressed
pep10347	E0-3	20120601_Cueff_055_1_D01_E0-3-3	843.917	1468.87	5.76419e+06	1435.08	1495.08	ALHLPAACGADASAFSK	2	pep10347-2	C8:+57.02146	LOC_Os03g26820.1 protein|LTPL52 - Protease inhibitor/seed storage/LTP family protein precursor, expressed
pep10347	E0-2	20120601_Cueff_055_1_B07_E0-2-1	843.917	1464.13	2.66452e+06	1436.85	1480.1	ALHLPAACGADASAFSK	2	pep10347-2	C8:+57.02146	LOC_Os03g26820.1 protein|LTPL52 - Protease inhibitor/seed storage/LTP family protein precursor, expressed
pep10347	E0-1	20120601_Cueff_055_1_A03_E0-1-1	843.917	1463.35	496019	1455.16	1471.5	ALHLPAACGADASAFSK	2	pep10347-2	C8:+57.02146	LOC_Os03g26820.1 protein|LTPL52 - Protease inhibitor/seed storage/LTP family protein precursor, expressed
pep10347	E0-2	20120601_Cueff_055_1_B09_E0-2-3	562.948	1469.03	13878935	1426.97	1523.74	ALHLPAACGADASAFSK	3	pep10347-3	C8:+57.02146	LOC_Os03g26820.1 protein|LTPL52 - Protease inhibitor/seed storage/LTP family protein precursor, expressed
pep10347	E0-3	20120601_Cueff_055_1_C12_E0-3-2	843.917	1461.63	15412033	1428.59	1490.43	ALHLPAACGADASAFSK	2	pep10347-2	C8:+57.02146	LOC_Os03g26820.1 protein|LTPL52 - Protease inhibitor/seed storage/LTP family protein precursor, expressed
pep10347	E0-1	20120601_Cueff_055_1_A05_E0-1-3	562.948	1467.96	7.23529e+06	1437.31	1512.99	ALHLPAACGADASAFSK	3	pep10347-3	C8:+57.02146	LOC_Os03g26820.1 protein|LTPL52 - Protease inhibitor/seed storage/LTP family protein precursor, expressed
pep10347	E0-3	20120601_Cueff_055_1_D01_E0-3-3	562.948	1468.87	11788132	1429.94	1533.71	ALHLPAACGADASAFSK	3	pep10347-3	C8:+57.02146	LOC_Os03g26820.1 protein|LTPL52 - Protease inhibitor/seed storage/LTP family protein precursor, expressed
pep10347	E0-1	20120601_Cueff_055_1_A03_E0-1-1	562.948	1464.83	2100466	1436.62	1474.39	ALHLPAACGADASAFSK	3	pep10347-3	C8:+57.02146	LOC_Os03g26820.1 protein|LTPL52 - Protease inhibitor/seed storage/LTP family protein precursor, expressed
pep10347	E0-2	20120601_Cueff_055_1_B08_E0-2-2	843.917	1462.67	10085016	1427.78	1504.08	ALHLPAACGADASAFSK	2	pep10347-2	C8:+57.02146	LOC_Os03g26820.1 protein|LTPL52 - Protease inhibitor/seed storage/LTP family protein precursor, expressed
pep10347	E0-3	20120601_Cueff_055_1_C11_E0-3-1	843.917	1464.22	3.16853e+06	1435.28	1485.15	ALHLPAACGADASAFSK	2	pep10347-2	C8:+57.02146	LOC_Os03g26820.1 protein|LTPL52 - Protease inhibitor/seed storage/LTP family protein precursor, expressed
pep10347	E0-1	20120601_Cueff_055_1_A05_E0-1-3	843.917	1467.96	1.86533e+06	1437.31	1485.95	ALHLPAACGADASAFSK	2	pep10347-2	C8:+57.02146	LOC_Os03g26820.1 protein|LTPL52 - Protease inhibitor/seed storage/LTP family protein precursor, expressed
pep10347	E0-3	20120601_Cueff_055_1_D02_E0-3-4	843.917	1460.24	1.05698e+06	1440.36	1468.97	ALHLPAACGADASAFSK	2	pep10347-2	C8:+57.02146	LOC_Os03g26820.1 protein|LTPL52 - Protease inhibitor/seed storage/LTP family protein precursor, expressed
pep10347	E0-1	20120601_Cueff_055_1_A04_E0-1-2	843.917	1459.42	4.58613e+06	1433.71	1482.11	ALHLPAACGADASAFSK	2	pep10347-2	C8:+57.02146	LOC_Os03g26820.1 protein|LTPL52 - Protease inhibitor/seed storage/LTP family protein precursor, expressed
pep10347	E0-3	20120601_Cueff_055_1_C11_E0-3-1	562.948	1462.85	6.13322e+06	1430.35	1477.67	ALHLPAACGADASAFSK	3	pep10347-3	C8:+57.02146	LOC_Os03g26820.1 protein|LTPL52 - Protease inhibitor/seed storage/LTP family protein precursor, expressed
pep10347	E0-2	20120601_Cueff_055_1_B10_E0-2-4	843.917	1462.19	789079	1445.19	1470.73	ALHLPAACGADASAFSK	2	pep10347-2	C8:+57.02146	LOC_Os03g26820.1 protein|LTPL52 - Protease inhibitor/seed storage/LTP family protein precursor, expressed
pep10347	E0-2	20120601_Cueff_055_1_B09_E0-2-3	843.917	1469.03	4.72304e+06	1446.38	1496.85	ALHLPAACGADASAFSK	2	pep10347-2	C8:+57.02146	LOC_Os03g26820.1 protein|LTPL52 - Protease inhibitor/seed storage/LTP family protein precursor, expressed
pep10347	E0-2	20120601_Cueff_055_1_B07_E0-2-1	562.948	1463.14	6510928	1431.21	1480.79	ALHLPAACGADASAFSK	3	pep10347-3	C8:+57.02146	LOC_Os03g26820.1 protein|LTPL52 - Protease inhibitor/seed storage/LTP family protein precursor, expressed
pep10348	E0-1	20120601_Cueff_055_1_A04_E0-1-2	676.332	1465.92	11188329	1453.89	1499.07	LADCLDYVTPGK	2	pep10348-2	C4:+57.02146	LOC_Os03g26820.1 protein|LTPL52 - Protease inhibitor/seed storage/LTP family protein precursor, expressed
pep10348	E0-3	20120601_Cueff_055_1_C11_E0-3-1	676.332	1469.37	5.95601e+06	1456.37	1492.12	LADCLDYVTPGK	2	pep10348-2	C4:+57.02146	LOC_Os03g26820.1 protein|LTPL52 - Protease inhibitor/seed storage/LTP family protein precursor, expressed
pep10348	E0-3	20120601_Cueff_055_1_C12_E0-3-2	676.332	1467.83	26553174	1454.04	1505.66	LADCLDYVTPGK	2	pep10348-2	C4:+57.02146	LOC_Os03g26820.1 protein|LTPL52 - Protease inhibitor/seed storage/LTP family protein precursor, expressed
pep10348	E0-2	20120601_Cueff_055_1_B07_E0-2-1	676.332	1468.06	6.03058e+06	1457.66	1493.16	LADCLDYVTPGK	2	pep10348-2	C4:+57.02146	LOC_Os03g26820.1 protein|LTPL52 - Protease inhibitor/seed storage/LTP family protein precursor, expressed
pep10348	E0-2	20120601_Cueff_055_1_B09_E0-2-3	676.332	1475.35	9.78723e+06	1462.49	1503.35	LADCLDYVTPGK	2	pep10348-2	C4:+57.02146	LOC_Os03g26820.1 protein|LTPL52 - Protease inhibitor/seed storage/LTP family protein precursor, expressed
pep10348	E0-2	20120601_Cueff_055_1_B08_E0-2-2	676.332	1466.74	21692082	1441.91	1508.23	LADCLDYVTPGK	2	pep10348-2	C4:+57.02146	LOC_Os03g26820.1 protein|LTPL52 - Protease inhibitor/seed storage/LTP family protein precursor, expressed
pep10348	E0-3	20120601_Cueff_055_1_D01_E0-3-3	676.332	1475.12	10242085	1460.11	1499.43	LADCLDYVTPGK	2	pep10348-2	C4:+57.02146	LOC_Os03g26820.1 protein|LTPL52 - Protease inhibitor/seed storage/LTP family protein precursor, expressed
pep10348	E0-1	20120601_Cueff_055_1_A03_E0-1-1	676.332	1467.46	1.52558e+06	1458.23	1478.92	LADCLDYVTPGK	2	pep10348-2	C4:+57.02146	LOC_Os03g26820.1 protein|LTPL52 - Protease inhibitor/seed storage/LTP family protein precursor, expressed
pep10348	E0-1	20120601_Cueff_055_1_A05_E0-1-3	676.332	1473.08	3.76595e+06	1461.92	1491.08	LADCLDYVTPGK	2	pep10348-2	C4:+57.02146	LOC_Os03g26820.1 protein|LTPL52 - Protease inhibitor/seed storage/LTP family protein precursor, expressed
pep10349	E0-2	20120601_Cueff_055_1_B07_E0-2-1	779.356	1673.6	994264	1661.43	1688.3	DSAAVGCLCAAFTSK	2	pep10349-2	C7:+57.02146 C9:+57.02146	LOC_Os03g26820.1 protein|LTPL52 - Protease inhibitor/seed storage/LTP family protein precursor, expressed
pep10349	E0-3	20120601_Cueff_055_1_C12_E0-3-2	779.356	1663.38	6.91958e+06	1644.48	1708.27	DSAAVGCLCAAFTSK	2	pep10349-2	C7:+57.02146 C9:+57.02146	LOC_Os03g26820.1 protein|LTPL52 - Protease inhibitor/seed storage/LTP family protein precursor, expressed
pep10349	E0-1	20120601_Cueff_055_1_A04_E0-1-2	779.356	1664.15	2.70784e+06	1652.09	1681.63	DSAAVGCLCAAFTSK	2	pep10349-2	C7:+57.02146 C9:+57.02146	LOC_Os03g26820.1 protein|LTPL52 - Protease inhibitor/seed storage/LTP family protein precursor, expressed
pep10349	E0-2	20120601_Cueff_055_1_B08_E0-2-2	779.356	1662.94	5.2785e+06	1651.46	1700.61	DSAAVGCLCAAFTSK	2	pep10349-2	C7:+57.02146 C9:+57.02146	LOC_Os03g26820.1 protein|LTPL52 - Protease inhibitor/seed storage/LTP family protein precursor, expressed
pep10349	E0-3	20120601_Cueff_055_1_C11_E0-3-1	779.356	1673.9	1.05271e+06	1660.77	1687.45	DSAAVGCLCAAFTSK	2	pep10349-2	C7:+57.02146 C9:+57.02146	LOC_Os03g26820.1 protein|LTPL52 - Protease inhibitor/seed storage/LTP family protein precursor, expressed
pep10349	E0-3	20120601_Cueff_055_1_D01_E0-3-3	779.356	1666.85	4.10042e+06	1648.46	1690.25	DSAAVGCLCAAFTSK	2	pep10349-2	C7:+57.02146 C9:+57.02146	LOC_Os03g26820.1 protein|LTPL52 - Protease inhibitor/seed storage/LTP family protein precursor, expressed
pep10349	E0-1	20120601_Cueff_055_1_A05_E0-1-3	779.356	1665.65	1.41586e+06	1656.55	1675.78	DSAAVGCLCAAFTSK	2	pep10349-2	C7:+57.02146 C9:+57.02146	LOC_Os03g26820.1 protein|LTPL52 - Protease inhibitor/seed storage/LTP family protein precursor, expressed
pep10349	E0-2	20120601_Cueff_055_1_B09_E0-2-3	779.356	1665.43	3.30807e+06	1654.01	1689.27	DSAAVGCLCAAFTSK	2	pep10349-2	C7:+57.02146 C9:+57.02146	LOC_Os03g26820.1 protein|LTPL52 - Protease inhibitor/seed storage/LTP family protein precursor, expressed
pep10350	E0-2	20120601_Cueff_055_1_B11_E0-2-5	493.744	812.428	16008085	796.135	873.607	GDQQHFVR	2	pep10350-2		LOC_Os02g38840.1 protein|glucose-6-phosphate 1-dehydrogenase, cytoplasmic isoform, putative, expressed
pep10350	E0-3	20120601_Cueff_055_1_D03_E0-3-5	493.744	806.717	15923680	794.08	843.462	GDQQHFVR	2	pep10350-2		LOC_Os02g38840.1 protein|glucose-6-phosphate 1-dehydrogenase, cytoplasmic isoform, putative, expressed
pep10350	E0-1	20120601_Cueff_055_1_A07_E0-1-5	493.744	808.559	18239063	796.104	844.678	GDQQHFVR	2	pep10350-2		LOC_Os02g38840.1 protein|glucose-6-phosphate 1-dehydrogenase, cytoplasmic isoform, putative, expressed
pep10351	E0-3	20120601_Cueff_055_1_D03_E0-3-5	501.791	951.669	16169544	932.461	988.706	ALPYKPGTR	2	pep10351-2		LOC_Os02g38840.1 protein|glucose-6-phosphate 1-dehydrogenase, cytoplasmic isoform, putative, expressed
pep10351	E0-2	20120601_Cueff_055_1_B11_E0-2-5	501.791	954.502	17024113	936.631	991.268	ALPYKPGTR	2	pep10351-2		LOC_Os02g38840.1 protein|glucose-6-phosphate 1-dehydrogenase, cytoplasmic isoform, putative, expressed
pep10351	E0-1	20120601_Cueff_055_1_A07_E0-1-5	501.791	950.236	13544098	938.879	982.94	ALPYKPGTR	2	pep10351-2		LOC_Os02g38840.1 protein|glucose-6-phosphate 1-dehydrogenase, cytoplasmic isoform, putative, expressed
pep10352	E0-1	20120601_Cueff_055_1_A08_E0-1-6	762.829	1238.59	1.87591e+06	1230.44	1252.88	YVSGSYDSGEGFEK	2	pep10352-2		LOC_Os04g40874.1 protein|glucose-6-phosphate 1-dehydrogenase, cytoplasmic isoform, putative, expressed
pep10352	E0-1	20120601_Cueff_055_1_A07_E0-1-5	762.829	1238.44	4.36888e+06	1227.91	1257.55	YVSGSYDSGEGFEK	2	pep10352-2		LOC_Os04g40874.1 protein|glucose-6-phosphate 1-dehydrogenase, cytoplasmic isoform, putative, expressed
pep10352	E0-3	20120601_Cueff_055_1_D03_E0-3-5	762.829	1239.59	7.62443e+06	1227.49	1259.42	YVSGSYDSGEGFEK	2	pep10352-2		LOC_Os04g40874.1 protein|glucose-6-phosphate 1-dehydrogenase, cytoplasmic isoform, putative, expressed
pep10352	E0-2	20120601_Cueff_055_1_B11_E0-2-5	762.829	1239.83	8460015	1227.47	1260.69	YVSGSYDSGEGFEK	2	pep10352-2		LOC_Os04g40874.1 protein|glucose-6-phosphate 1-dehydrogenase, cytoplasmic isoform, putative, expressed
pep10353	E0-3	20120601_Cueff_055_1_D03_E0-3-5	1363.12	1683.41	821630	1675.24	1702.68	YVSGSYNSGEGFASLNNAISENETSK	2	pep10353-2		LOC_Os02g38840.1 protein|glucose-6-phosphate 1-dehydrogenase, cytoplasmic isoform, putative, expressed
pep10353	E0-2	20120601_Cueff_055_1_B11_E0-2-5	909.08	1680.5	1.20064e+06	1674.51	1698.5	YVSGSYNSGEGFASLNNAISENETSK	3	pep10353-3		LOC_Os02g38840.1 protein|glucose-6-phosphate 1-dehydrogenase, cytoplasmic isoform, putative, expressed
pep10353	E0-2	20120601_Cueff_055_1_B11_E0-2-5	1363.12	1683.37	986441	1678.65	1696.44	YVSGSYNSGEGFASLNNAISENETSK	2	pep10353-2		LOC_Os02g38840.1 protein|glucose-6-phosphate 1-dehydrogenase, cytoplasmic isoform, putative, expressed
pep10355	E0-2	20120601_Cueff_055_1_B11_E0-2-5	843.447	1949.92	1.50967e+06	1939.05	1960.07	GASDEHISQFLQLIK	2	pep10355-2		LOC_Os02g38840.1 protein|glucose-6-phosphate 1-dehydrogenase, cytoplasmic isoform, putative, expressed
pep10355	E0-3	20120601_Cueff_055_1_D03_E0-3-5	843.447	1948.92	1.35925e+06	1935.15	1954.4	GASDEHISQFLQLIK	2	pep10355-2		LOC_Os02g38840.1 protein|glucose-6-phosphate 1-dehydrogenase, cytoplasmic isoform, putative, expressed
pep10355	E0-1	20120601_Cueff_055_1_A07_E0-1-5	843.447	1949.61	864621	1940.14	1971.46	GASDEHISQFLQLIK	2	pep10355-2		LOC_Os02g38840.1 protein|glucose-6-phosphate 1-dehydrogenase, cytoplasmic isoform, putative, expressed
pep10357	E0-2	20120601_Cueff_055_1_B11_E0-2-5	448.691	921.788	7.54773e+06	912.115	942.124	EDFGTDGR	2	pep10357-2		LOC_Os04g40874.1 protein|glucose-6-phosphate 1-dehydrogenase, cytoplasmic isoform, putative, expressed
pep10357	E0-3	20120601_Cueff_055_1_D03_E0-3-5	448.691	921.55	7.97403e+06	914.853	955.965	EDFGTDGR	2	pep10357-2		LOC_Os04g40874.1 protein|glucose-6-phosphate 1-dehydrogenase, cytoplasmic isoform, putative, expressed
pep10357	E0-1	20120601_Cueff_055_1_A07_E0-1-5	448.691	921.773	7.75388e+06	913.904	950.959	EDFGTDGR	2	pep10357-2		LOC_Os04g40874.1 protein|glucose-6-phosphate 1-dehydrogenase, cytoplasmic isoform, putative, expressed
pep10358	E0-2	20120601_Cueff_055_1_B11_E0-2-5	644.855	1765.19	4.49509e+06	1754.88	1803.53	DNIANVQIVFR	2	pep10358-2		LOC_Os02g38840.1 protein|glucose-6-phosphate 1-dehydrogenase, cytoplasmic isoform, putative, expressed
pep10358	E0-1	20120601_Cueff_055_1_A07_E0-1-5	644.855	1763.8	5.15916e+06	1747.59	1793.82	DNIANVQIVFR	2	pep10358-2		LOC_Os02g38840.1 protein|glucose-6-phosphate 1-dehydrogenase, cytoplasmic isoform, putative, expressed
pep10358	E0-3	20120601_Cueff_055_1_D03_E0-3-5	644.855	1764.6	4.6681e+06	1756.28	1812.8	DNIANVQIVFR	2	pep10358-2		LOC_Os02g38840.1 protein|glucose-6-phosphate 1-dehydrogenase, cytoplasmic isoform, putative, expressed
pep10359	E0-2	20120601_Cueff_055_1_B11_E0-2-5	673.857	1847.07	2.94778e+06	1833.31	1866.79	DNIDNIQIVFR	2	pep10359-2		LOC_Os04g40874.1 protein|glucose-6-phosphate 1-dehydrogenase, cytoplasmic isoform, putative, expressed
pep10359	E0-3	20120601_Cueff_055_1_D03_E0-3-5	673.857	1846.75	2.80719e+06	1835.01	1867.46	DNIDNIQIVFR	2	pep10359-2		LOC_Os04g40874.1 protein|glucose-6-phosphate 1-dehydrogenase, cytoplasmic isoform, putative, expressed
pep10359	E0-1	20120601_Cueff_055_1_A07_E0-1-5	673.857	1844.67	2.36159e+06	1836.78	1870.34	DNIDNIQIVFR	2	pep10359-2		LOC_Os04g40874.1 protein|glucose-6-phosphate 1-dehydrogenase, cytoplasmic isoform, putative, expressed
pep1036	E0-2	20120601_Cueff_055_1_C03_E0-2-9	859.086	2012.14	1.49261e+06	2003.37	2021	DNLTLWTSDISEDAAEEIKEAPK	3	pep1036-3		LOC_Os02g36974.1 protein|14-3-3 protein, putative, expressed
pep10360	E0-3	20120601_Cueff_055_1_D03_E0-3-5	455.699	939.578	12918167	924.877	992.641	EDFGTEGR	2	pep10360-2		LOC_Os02g38840.1 protein|glucose-6-phosphate 1-dehydrogenase, cytoplasmic isoform, putative, expressed
pep10360	E0-1	20120601_Cueff_055_1_A07_E0-1-5	455.699	936.811	15802119	922.748	983.67	EDFGTEGR	2	pep10360-2		LOC_Os02g38840.1 protein|glucose-6-phosphate 1-dehydrogenase, cytoplasmic isoform, putative, expressed
pep10360	E0-2	20120601_Cueff_055_1_B11_E0-2-5	455.699	937.965	11734346	923.967	969.469	EDFGTEGR	2	pep10360-2		LOC_Os02g38840.1 protein|glucose-6-phosphate 1-dehydrogenase, cytoplasmic isoform, putative, expressed
pep10361	E0-3	20120601_Cueff_055_1_D03_E0-3-5	521.757	1017.16	9939663	1012.98	1042.97	GPPEADELSK	2	pep10361-2		LOC_Os02g38840.1 protein|glucose-6-phosphate 1-dehydrogenase, cytoplasmic isoform, putative, expressed
pep10361	E0-2	20120601_Cueff_055_1_B11_E0-2-5	521.757	1017.31	11814689	1013.37	1047.34	GPPEADELSK	2	pep10361-2		LOC_Os02g38840.1 protein|glucose-6-phosphate 1-dehydrogenase, cytoplasmic isoform, putative, expressed
pep10361	E0-1	20120601_Cueff_055_1_A07_E0-1-5	521.757	1017.37	14005277	1012.51	1045.34	GPPEADELSK	2	pep10361-2		LOC_Os02g38840.1 protein|glucose-6-phosphate 1-dehydrogenase, cytoplasmic isoform, putative, expressed
pep10364	E0-1	20120601_Cueff_055_1_A08_E0-1-6	489.253	1152.41	9.53272e+06	1144.64	1170.49	TVFGGQPTKPDYR	3	pep10364-3		LOC_Os02g56850.1 protein|glutathione reductase, putative, expressed
pep10364	E0-2	20120601_Cueff_055_1_B12_E0-2-6	489.253	1152.03	9.75865e+06	1137.97	1164.2	TVFGGQPTKPDYR	3	pep10364-3		LOC_Os02g56850.1 protein|glutathione reductase, putative, expressed
pep10364	E0-1	20120601_Cueff_055_1_A08_E0-1-6	733.376	1154.57	5.46259e+06	1142.83	1165.35	TVFGGQPTKPDYR	2	pep10364-2		LOC_Os02g56850.1 protein|glutathione reductase, putative, expressed
pep10364	E0-3	20120601_Cueff_055_1_D04_E0-3-6	733.376	1155.24	6.67829e+06	1142.31	1172.84	TVFGGQPTKPDYR	2	pep10364-2		LOC_Os02g56850.1 protein|glutathione reductase, putative, expressed
pep10364	E0-3	20120601_Cueff_055_1_D04_E0-3-6	489.253	1155.24	9.29576e+06	1140.97	1171.25	TVFGGQPTKPDYR	3	pep10364-3		LOC_Os02g56850.1 protein|glutathione reductase, putative, expressed
pep10364	E0-2	20120601_Cueff_055_1_B12_E0-2-6	733.376	1150.8	6.5781e+06	1142.76	1165.11	TVFGGQPTKPDYR	2	pep10364-2		LOC_Os02g56850.1 protein|glutathione reductase, putative, expressed
pep10365	E0-3	20120601_Cueff_055_1_D04_E0-3-6	802.388	1630.41	1.05309e+06	1620.82	1645.04	SDVLVYTSSFNPMK	2	pep10365-2	M13:+15.99491	LOC_Os02g56850.1 protein|glutathione reductase, putative, expressed
pep10365	E0-2	20120601_Cueff_055_1_B12_E0-2-6	802.388	1633.31	1.8118e+06	1621.45	1644.43	SDVLVYTSSFNPMK	2	pep10365-2	M13:+15.99491	LOC_Os02g56850.1 protein|glutathione reductase, putative, expressed
pep10365	E0-1	20120601_Cueff_055_1_A08_E0-1-6	802.388	1633.89	1.47264e+06	1620.3	1643.61	SDVLVYTSSFNPMK	2	pep10365-2	M13:+15.99491	LOC_Os02g56850.1 protein|glutathione reductase, putative, expressed
pep10366	E0-2	20120601_Cueff_055_1_B12_E0-2-6	863.473	1831.91	2.11361e+06	1823.86	1849.8	LNLEAAGVEVDNIGAIK	2	pep10366-2		LOC_Os02g56850.1 protein|glutathione reductase, putative, expressed
pep10366	E0-1	20120601_Cueff_055_1_A08_E0-1-6	863.473	1832.46	2.01775e+06	1824.9	1847.36	LNLEAAGVEVDNIGAIK	2	pep10366-2		LOC_Os02g56850.1 protein|glutathione reductase, putative, expressed
pep10366	E0-3	20120601_Cueff_055_1_D04_E0-3-6	863.473	1831.29	1.64568e+06	1824.99	1850.25	LNLEAAGVEVDNIGAIK	2	pep10366-2		LOC_Os02g56850.1 protein|glutathione reductase, putative, expressed
pep10367	E0-3	20120601_Cueff_055_1_D04_E0-3-6	648.352	1216.5	13824627	1204.67	1228.23	LHPGTNLSELSK	2	pep10367-2		LOC_Os02g56850.1 protein|glutathione reductase, putative, expressed
pep10367	E0-1	20120601_Cueff_055_1_A08_E0-1-6	648.352	1217.76	11051834	1208.47	1232.32	LHPGTNLSELSK	2	pep10367-2		LOC_Os02g56850.1 protein|glutathione reductase, putative, expressed
pep10367	E0-2	20120601_Cueff_055_1_B12_E0-2-6	648.352	1215.48	11771650	1204.37	1229.41	LHPGTNLSELSK	2	pep10367-2		LOC_Os02g56850.1 protein|glutathione reductase, putative, expressed
pep10368	E0-2	20120601_Cueff_055_1_B12_E0-2-6	761.364	1670.56	2.40622e+06	1661.23	1682.09	ATFDSTVGIHPSAAEEFVTMR	3	pep10368-3	M20:+15.99491	LOC_Os02g56850.1 protein|glutathione reductase, putative, expressed
pep10368	E0-3	20120601_Cueff_055_1_D04_E0-3-6	761.364	1669.69	1.6952e+06	1660.88	1680.54	ATFDSTVGIHPSAAEEFVTMR	3	pep10368-3	M20:+15.99491	LOC_Os02g56850.1 protein|glutathione reductase, putative, expressed
pep10368	E0-1	20120601_Cueff_055_1_A08_E0-1-6	761.364	1671.53	1872534	1657.5	1678.38	ATFDSTVGIHPSAAEEFVTMR	3	pep10368-3	M20:+15.99491	LOC_Os02g56850.1 protein|glutathione reductase, putative, expressed
pep10370	E0-2	20120601_Cueff_055_1_B12_E0-2-6	484.288	1022.35	28962108	1011.9	1060.77	HILIATGSR	2	pep10370-2		LOC_Os02g56850.1 protein|glutathione reductase, putative, expressed
pep10370	E0-1	20120601_Cueff_055_1_A08_E0-1-6	484.288	1032.02	28262410	1019.28	1063.72	HILIATGSR	2	pep10370-2		LOC_Os02g56850.1 protein|glutathione reductase, putative, expressed
pep10370	E0-3	20120601_Cueff_055_1_D03_E0-3-5	484.288	1024.61	924575	1002.8	1036.11	HILIATGSR	2	pep10370-2		LOC_Os02g56850.1 protein|glutathione reductase, putative, expressed
pep10370	E0-3	20120601_Cueff_055_1_D04_E0-3-6	484.288	1024.52	35063782	1010.6	1060.53	HILIATGSR	2	pep10370-2		LOC_Os02g56850.1 protein|glutathione reductase, putative, expressed
pep10371	E0-1	20120601_Cueff_055_1_A08_E0-1-6	641.306	1444.56	9.95351e+06	1429.58	1462.51	GMGAHVDLFYR	2	pep10371-2	M2:+15.99491	LOC_Os02g56850.1 protein|glutathione reductase, putative, expressed
pep10371	E0-2	20120601_Cueff_055_1_B12_E0-2-6	641.306	1442.08	9.56686e+06	1426.68	1461.96	GMGAHVDLFYR	2	pep10371-2	M2:+15.99491	LOC_Os02g56850.1 protein|glutathione reductase, putative, expressed
pep10371	E0-3	20120601_Cueff_055_1_D04_E0-3-6	641.306	1435.05	3881409	1423.07	1454.72	GMGAHVDLFYR	2	pep10371-2	M2:+15.99491	LOC_Os02g56850.1 protein|glutathione reductase, putative, expressed
pep10372	E0-3	20120601_Cueff_055_1_D04_E0-3-6	814.924	1838.08	932986	1827.37	1848.28	TSVPNIWAVGDVTNR	2	pep10372-2		LOC_Os02g56850.1 protein|glutathione reductase, putative, expressed
pep10372	E0-1	20120601_Cueff_055_1_A08_E0-1-6	814.924	1838.26	1.21113e+06	1826.1	1855.63	TSVPNIWAVGDVTNR	2	pep10372-2		LOC_Os02g56850.1 protein|glutathione reductase, putative, expressed
pep10372	E0-2	20120601_Cueff_055_1_B12_E0-2-6	814.924	1838.79	1.26409e+06	1828	1854.52	TSVPNIWAVGDVTNR	2	pep10372-2		LOC_Os02g56850.1 protein|glutathione reductase, putative, expressed
pep10375	E0-1	20120601_Cueff_055_1_B04_E0-1-14	820.42	1609.72	3.65429e+06	1588.55	1620.51	HLPAISDPEVESAFK	2	pep10375-2		LOC_Os04g34100.1 protein|expressed protein
pep10375	E0-3	20120601_Cueff_055_1_D12_E0-3-14	820.42	1609.53	4.09569e+06	1585.83	1624.65	HLPAISDPEVESAFK	2	pep10375-2		LOC_Os04g34100.1 protein|expressed protein
pep10375	E0-2	20120601_Cueff_055_1_C08_E0-2-14	820.42	1610.88	3.84179e+06	1584.02	1624.3	HLPAISDPEVESAFK	2	pep10375-2		LOC_Os04g34100.1 protein|expressed protein
pep10376	E0-2	20120601_Cueff_055_1_C09_E0-2-15	808.884	1748.39	657065	1737.53	1757.95	YLESFGPEENYLR	2	pep10376-2		LOC_Os04g34100.1 protein|expressed protein
pep10376	E0-2	20120601_Cueff_055_1_C08_E0-2-14	808.884	1755.9	6.64257e+06	1736.9	1795.27	YLESFGPEENYLR	2	pep10376-2		LOC_Os04g34100.1 protein|expressed protein
pep10376	E0-1	20120601_Cueff_055_1_B05_E0-1-15	808.884	1747.04	1.59456e+06	1736.52	1760.49	YLESFGPEENYLR	2	pep10376-2		LOC_Os04g34100.1 protein|expressed protein
pep10376	E0-1	20120601_Cueff_055_1_B04_E0-1-14	808.884	1753.9	6.07153e+06	1739.86	1782.22	YLESFGPEENYLR	2	pep10376-2		LOC_Os04g34100.1 protein|expressed protein
pep10376	E0-3	20120601_Cueff_055_1_E01_E0-3-15	808.884	1751.23	1.17347e+06	1739.32	1763.81	YLESFGPEENYLR	2	pep10376-2		LOC_Os04g34100.1 protein|expressed protein
pep10376	E0-3	20120601_Cueff_055_1_D12_E0-3-14	808.884	1753.67	7.01187e+06	1738.72	1783.19	YLESFGPEENYLR	2	pep10376-2		LOC_Os04g34100.1 protein|expressed protein
pep10377	E0-3	20120601_Cueff_055_1_D12_E0-3-14	883.489	1872.86	556981	1865.23	1887.26	ITLIGTSGISGSYVELR	2	pep10377-2		LOC_Os04g34100.1 protein|expressed protein
pep10377	E0-1	20120601_Cueff_055_1_B04_E0-1-14	883.489	1873.95	1.51524e+06	1864.17	1893.22	ITLIGTSGISGSYVELR	2	pep10377-2		LOC_Os04g34100.1 protein|expressed protein
pep10377	E0-1	20120601_Cueff_055_1_B05_E0-1-15	883.489	1861.38	684331	1853.78	1876.06	ITLIGTSGISGSYVELR	2	pep10377-2		LOC_Os04g34100.1 protein|expressed protein
pep10377	E0-2	20120601_Cueff_055_1_C08_E0-2-14	883.489	1873.71	1.81418e+06	1864.56	1896	ITLIGTSGISGSYVELR	2	pep10377-2		LOC_Os04g34100.1 protein|expressed protein
pep10378	E0-2	20120601_Cueff_055_1_C08_E0-2-14	861.43	1913.11	2.05161e+06	1900.55	1932.64	AAEACEEFGGVLVTLR	2	pep10378-2	C5:+57.02146	LOC_Os04g34100.1 protein|expressed protein
pep10378	E0-3	20120601_Cueff_055_1_E01_E0-3-15	861.43	1899.4	622916	1893.64	1916.01	AAEACEEFGGVLVTLR	2	pep10378-2	C5:+57.02146	LOC_Os04g34100.1 protein|expressed protein
pep10378	E0-1	20120601_Cueff_055_1_B05_E0-1-15	861.43	1902.67	656919	1891.32	1917.23	AAEACEEFGGVLVTLR	2	pep10378-2	C5:+57.02146	LOC_Os04g34100.1 protein|expressed protein
pep10378	E0-3	20120601_Cueff_055_1_D12_E0-3-14	861.43	1909.93	1.51383e+06	1900.46	1930.44	AAEACEEFGGVLVTLR	2	pep10378-2	C5:+57.02146	LOC_Os04g34100.1 protein|expressed protein
pep10378	E0-1	20120601_Cueff_055_1_B04_E0-1-14	861.43	1913.29	1.47805e+06	1903.79	1937.78	AAEACEEFGGVLVTLR	2	pep10378-2	C5:+57.02146	LOC_Os04g34100.1 protein|expressed protein
pep10378	E0-2	20120601_Cueff_055_1_C09_E0-2-15	861.43	1901.93	547376	1893.2	1929.7	AAEACEEFGGVLVTLR	2	pep10378-2	C5:+57.02146	LOC_Os04g34100.1 protein|expressed protein
pep10379	E0-3	20120601_Cueff_055_1_D12_E0-3-14	919.007	1910.69	797587	1904.47	1926.44	ITLIGTSGISGSYVELRA	2	pep10379-2		LOC_Os04g34100.1 protein|expressed protein
pep1038	E0-2	20120601_Cueff_055_1_C04_E0-2-10	748.864	644.975	701635	635.955	656.511	EEGRGNDAHAATIR	2	pep1038-2		LOC_Os11g34450.1 protein|14-3-3 protein, putative, expressed
pep1038	E0-1	20120601_Cueff_055_1_A12_E0-1-10	748.864	649.816	826392	641.57	663.138	EEGRGNDAHAATIR	2	pep1038-2		LOC_Os11g34450.1 protein|14-3-3 protein, putative, expressed
pep10380	E0-3	20120601_Cueff_055_1_D08_E0-3-10	740.865	1308.78	17936331	1291.77	1348.11	NGVIAMSQSTGFPR	2	pep10380-2	M6:+15.99491	LOC_Os09g35970.1 protein|6-phosphogluconolactonase, putative, expressed
pep10380	E0-1	20120601_Cueff_055_1_A12_E0-1-10	740.865	1307.61	26018582	1294.51	1352.51	NGVIAMSQSTGFPR	2	pep10380-2	M6:+15.99491	LOC_Os09g35970.1 protein|6-phosphogluconolactonase, putative, expressed
pep10380	E0-2	20120601_Cueff_055_1_C04_E0-2-10	740.865	1310.68	40914807	1293.71	1364.89	NGVIAMSQSTGFPR	2	pep10380-2	M6:+15.99491	LOC_Os09g35970.1 protein|6-phosphogluconolactonase, putative, expressed
pep10381	E0-2	20120601_Cueff_055_1_C04_E0-2-10	874.449	1699.74	728115	1694.13	1712.32	KLAEPPYLDSVDWSK	2	pep10381-2		LOC_Os09g35970.1 protein|6-phosphogluconolactonase, putative, expressed
pep10382	E0-1	20120601_Cueff_055_1_A12_E0-1-10	810.402	1832.6	2.39417e+06	1811.02	1849.34	LAEPPYLDSVDWSK	2	pep10382-2		LOC_Os09g35970.1 protein|6-phosphogluconolactonase, putative, expressed
pep10382	E0-3	20120601_Cueff_055_1_D08_E0-3-10	810.402	1832.29	1.95785e+06	1812.53	1852.63	LAEPPYLDSVDWSK	2	pep10382-2		LOC_Os09g35970.1 protein|6-phosphogluconolactonase, putative, expressed
pep10382	E0-2	20120601_Cueff_055_1_C04_E0-2-10	810.402	1834.33	5.2307e+06	1814.42	1870.26	LAEPPYLDSVDWSK	2	pep10382-2		LOC_Os09g35970.1 protein|6-phosphogluconolactonase, putative, expressed
pep10383	E0-1	20120601_Cueff_055_1_A12_E0-1-10	1013.17	1943.18	938817	1935.03	1960.79	FDVMLLGMGPDGHIASLFPGHPLVNENK	3	pep10383-3	M4:+15.99491 M8:+15.99491	LOC_Os09g35970.1 protein|6-phosphogluconolactonase, putative, expressed
pep10383	E0-2	20120601_Cueff_055_1_C04_E0-2-10	1013.17	1944.01	1644806	1934.23	1963.17	FDVMLLGMGPDGHIASLFPGHPLVNENK	3	pep10383-3	M4:+15.99491 M8:+15.99491	LOC_Os09g35970.1 protein|6-phosphogluconolactonase, putative, expressed
pep10384	E0-3	20120601_Cueff_055_1_D08_E0-3-10	1027.83	1969.95	968783	1965.68	1989.9	VPIPTGQVYAINDALSAEGAADDYETCLK	3	pep10384-3	C27:+57.02146	LOC_Os09g35970.1 protein|6-phosphogluconolactonase, putative, expressed
pep10384	E0-1	20120601_Cueff_055_1_A12_E0-1-10	1027.83	1973.76	933988	1965.92	1997.65	VPIPTGQVYAINDALSAEGAADDYETCLK	3	pep10384-3	C27:+57.02146	LOC_Os09g35970.1 protein|6-phosphogluconolactonase, putative, expressed
pep10384	E0-2	20120601_Cueff_055_1_C04_E0-2-10	1027.83	1974.12	2230662	1963.17	1993.35	VPIPTGQVYAINDALSAEGAADDYETCLK	3	pep10384-3	C27:+57.02146	LOC_Os09g35970.1 protein|6-phosphogluconolactonase, putative, expressed
pep10386	E0-2	20120601_Cueff_055_1_C04_E0-2-10	1055.87	1859.61	1033508	1852.59	1874.05	FDVMLLGMGPDGHIASLFPGHPLVNENKK	3	pep10386-3	M4:+15.99491 M8:+15.99491	LOC_Os09g35970.1 protein|6-phosphogluconolactonase, putative, expressed
pep10387	E0-2	20120601_Cueff_055_1_C04_E0-2-10	511.767	657.888	18242921	634.263	701.267	DSPKPPPER	2	pep10387-2		LOC_Os09g35970.1 protein|6-phosphogluconolactonase, putative, expressed
pep10387	E0-3	20120601_Cueff_055_1_D08_E0-3-10	511.767	669.651	16713854	645.818	693.078	DSPKPPPER	2	pep10387-2		LOC_Os09g35970.1 protein|6-phosphogluconolactonase, putative, expressed
pep10387	E0-1	20120601_Cueff_055_1_A12_E0-1-10	511.767	659.845	17747760	640.782	703.635	DSPKPPPER	2	pep10387-2		LOC_Os09g35970.1 protein|6-phosphogluconolactonase, putative, expressed
pep10388	E0-2	20120601_Cueff_055_1_C02_E0-2-8	916.912	1568.81	5.16712e+06	1555.31	1595.29	VPTSNYEFGANFMDPK	2	pep10388-2	M13:+15.99491	LOC_Os01g16910.1 protein|outer mitochondrial membrane porin, putative, expressed
pep10388	E0-1	20120601_Cueff_055_1_A10_E0-1-8	916.912	1566.08	5.02709e+06	1556.94	1597.51	VPTSNYEFGANFMDPK	2	pep10388-2	M13:+15.99491	LOC_Os01g16910.1 protein|outer mitochondrial membrane porin, putative, expressed
pep10388	E0-3	20120601_Cueff_055_1_D06_E0-3-8	916.912	1568.83	4.85905e+06	1555.46	1602.27	VPTSNYEFGANFMDPK	2	pep10388-2	M13:+15.99491	LOC_Os01g16910.1 protein|outer mitochondrial membrane porin, putative, expressed
pep10389	E0-3	20120601_Cueff_055_1_D06_E0-3-8	990.117	1678.52	732349	1665.31	1683.67	DAAADEEKVDYMNLPCPVPYEEIQR	3	pep10389-3	C16:+57.02146 M12:+15.99491	LOC_Os01g16910.1 protein|outer mitochondrial membrane porin, putative, expressed
pep1039	E0-3	20120601_Cueff_055_1_D08_E0-3-10	642.799	953.499	15431892	946.092	974.385	SREENVYMAK	2	pep1039-2	M8:+15.99491 S1:+42.01057	LOC_Os08g33370.1 protein|14-3-3 protein, putative, expressed
pep1039	E0-1	20120601_Cueff_055_1_A12_E0-1-10	642.799	954.173	9.11112e+06	944.222	972.76	SREENVYMAK	2	pep1039-2	M8:+15.99491 S1:+42.01057	LOC_Os08g33370.1 protein|14-3-3 protein, putative, expressed
pep1039	E0-2	20120601_Cueff_055_1_C04_E0-2-10	642.799	954.763	15485015	943.127	987.738	SREENVYMAK	2	pep1039-2	M8:+15.99491 S1:+42.01057	LOC_Os08g33370.1 protein|14-3-3 protein, putative, expressed
pep10390	E0-2	20120601_Cueff_055_1_C02_E0-2-8	585.631	1759.71	4.1053e+06	1747.45	1776.97	EAFMSLKPDVFEGLR	3	pep10390-3	M4:+15.99491	LOC_Os01g16910.1 protein|outer mitochondrial membrane porin, putative, expressed
pep10390	E0-1	20120601_Cueff_055_1_A10_E0-1-8	877.943	1762.14	987677	1751.31	1773.95	EAFMSLKPDVFEGLR	2	pep10390-2	M4:+15.99491	LOC_Os01g16910.1 protein|outer mitochondrial membrane porin, putative, expressed
pep10390	E0-2	20120601_Cueff_055_1_C02_E0-2-8	877.943	1761.6	1251198	1747.82	1772.12	EAFMSLKPDVFEGLR	2	pep10390-2	M4:+15.99491	LOC_Os01g16910.1 protein|outer mitochondrial membrane porin, putative, expressed
pep10390	E0-3	20120601_Cueff_055_1_D06_E0-3-8	585.631	1760.36	4.02773e+06	1746.27	1781.6	EAFMSLKPDVFEGLR	3	pep10390-3	M4:+15.99491	LOC_Os01g16910.1 protein|outer mitochondrial membrane porin, putative, expressed
pep10390	E0-3	20120601_Cueff_055_1_D06_E0-3-8	877.943	1761.41	1.32248e+06	1749.28	1772.11	EAFMSLKPDVFEGLR	2	pep10390-2	M4:+15.99491	LOC_Os01g16910.1 protein|outer mitochondrial membrane porin, putative, expressed
pep10390	E0-1	20120601_Cueff_055_1_A10_E0-1-8	585.631	1759.88	3.78926e+06	1747.74	1777.33	EAFMSLKPDVFEGLR	3	pep10390-3	M4:+15.99491	LOC_Os01g16910.1 protein|outer mitochondrial membrane porin, putative, expressed
pep10391	E0-2	20120601_Cueff_055_1_C02_E0-2-8	758.405	1969.8	2235764	1956.11	1982.47	IDTNGVVSALLEER	2	pep10391-2		LOC_Os01g16910.1 protein|outer mitochondrial membrane porin, putative, expressed
pep10391	E0-1	20120601_Cueff_055_1_A10_E0-1-8	758.405	1971.85	1.79479e+06	1956.96	1988.25	IDTNGVVSALLEER	2	pep10391-2		LOC_Os01g16910.1 protein|outer mitochondrial membrane porin, putative, expressed
pep10391	E0-3	20120601_Cueff_055_1_D06_E0-3-8	758.405	1968.52	2.70566e+06	1957.36	1996.24	IDTNGVVSALLEER	2	pep10391-2		LOC_Os01g16910.1 protein|outer mitochondrial membrane porin, putative, expressed
pep10392	E0-3	20120601_Cueff_055_1_D06_E0-3-8	860.445	1990.9	758279	1982.78	2003.71	NLSLGTEAFWLGQQR	2	pep10392-2		LOC_Os01g16910.1 protein|outer mitochondrial membrane porin, putative, expressed
pep10392	E0-1	20120601_Cueff_055_1_A10_E0-1-8	860.445	2001.74	1.0261e+06	1985.67	2011.84	NLSLGTEAFWLGQQR	2	pep10392-2		LOC_Os01g16910.1 protein|outer mitochondrial membrane porin, putative, expressed
pep10393	E0-2	20120601_Cueff_055_1_C02_E0-2-8	1168.57	1852.68	1.0414e+06	1844.37	1867.25	SQFQLGNNAFYGGNYIQSVTK	2	pep10393-2		LOC_Os01g16910.1 protein|outer mitochondrial membrane porin, putative, expressed
pep10393	E0-3	20120601_Cueff_055_1_D06_E0-3-8	1168.57	1854.27	824538	1845.11	1864.2	SQFQLGNNAFYGGNYIQSVTK	2	pep10393-2		LOC_Os01g16910.1 protein|outer mitochondrial membrane porin, putative, expressed
pep10394	E0-3	20120601_Cueff_055_1_D05_E0-3-7	823.372	1368.38	669784	1356.4	1373.47	VSLASDFMYNHMAK	2	pep10394-2	M8:+15.99491 M12:+15.99491	LOC_Os01g16910.1 protein|outer mitochondrial membrane porin, putative, expressed
pep10396	E0-2	20120601_Cueff_055_1_B12_E0-2-6	485.875	760.073	4.30304e+06	748.316	796.301	GEDGQLGHGDAEDR	3	pep10396-3		LOC_Os04g35570.1 protein|Regulator of chromosome condensation domain containing protein, expressed
pep10396	E0-3	20120601_Cueff_055_1_D04_E0-3-6	728.309	759.525	5.82709e+06	749.127	789.025	GEDGQLGHGDAEDR	2	pep10396-2		LOC_Os04g35570.1 protein|Regulator of chromosome condensation domain containing protein, expressed
pep10396	E0-1	20120601_Cueff_055_1_A08_E0-1-6	485.875	759.824	1.94712e+06	751.726	781.038	GEDGQLGHGDAEDR	3	pep10396-3		LOC_Os04g35570.1 protein|Regulator of chromosome condensation domain containing protein, expressed
pep10396	E0-3	20120601_Cueff_055_1_D04_E0-3-6	485.875	759.525	6.42776e+06	749.127	795.302	GEDGQLGHGDAEDR	3	pep10396-3		LOC_Os04g35570.1 protein|Regulator of chromosome condensation domain containing protein, expressed
pep10396	E0-1	20120601_Cueff_055_1_A08_E0-1-6	728.309	760.846	1.78067e+06	750.8	774.557	GEDGQLGHGDAEDR	2	pep10396-2		LOC_Os04g35570.1 protein|Regulator of chromosome condensation domain containing protein, expressed
pep10396	E0-2	20120601_Cueff_055_1_B12_E0-2-6	728.309	759.67	2.96266e+06	749.95	782.915	GEDGQLGHGDAEDR	2	pep10396-2		LOC_Os04g35570.1 protein|Regulator of chromosome condensation domain containing protein, expressed
pep10397	E0-2	20120601_Cueff_055_1_B12_E0-2-6	713.358	1021.09	5.69533e+06	1014.47	1033.77	GTSGQLGHGEIVDR	2	pep10397-2		LOC_Os04g35570.1 protein|Regulator of chromosome condensation domain containing protein, expressed
pep10397	E0-3	20120601_Cueff_055_1_D04_E0-3-6	475.908	1020.51	9.67491e+06	1012.11	1046.94	GTSGQLGHGEIVDR	3	pep10397-3		LOC_Os04g35570.1 protein|Regulator of chromosome condensation domain containing protein, expressed
pep10397	E0-2	20120601_Cueff_055_1_B12_E0-2-6	475.908	1022.35	7.41813e+06	1011.9	1051.72	GTSGQLGHGEIVDR	3	pep10397-3		LOC_Os04g35570.1 protein|Regulator of chromosome condensation domain containing protein, expressed
pep10397	E0-3	20120601_Cueff_055_1_D04_E0-3-6	713.358	1022.47	10453560	1012.11	1040.66	GTSGQLGHGEIVDR	2	pep10397-2		LOC_Os04g35570.1 protein|Regulator of chromosome condensation domain containing protein, expressed
pep10397	E0-1	20120601_Cueff_055_1_A08_E0-1-6	713.358	1023.72	2.69924e+06	1014.16	1037.75	GTSGQLGHGEIVDR	2	pep10397-2		LOC_Os04g35570.1 protein|Regulator of chromosome condensation domain containing protein, expressed
pep10397	E0-1	20120601_Cueff_055_1_A08_E0-1-6	475.908	1020.29	3.59375e+06	1014.45	1040.19	GTSGQLGHGEIVDR	3	pep10397-3		LOC_Os04g35570.1 protein|Regulator of chromosome condensation domain containing protein, expressed
pep10397	E0-1	20120601_Cueff_055_1_A09_E0-1-7	713.358	1022.76	4.93127e+06	1013.24	1035.54	GTSGQLGHGEIVDR	2	pep10397-2		LOC_Os04g35570.1 protein|Regulator of chromosome condensation domain containing protein, expressed
pep10398	E0-2	20120601_Cueff_055_1_B12_E0-2-6	778.377	875.42	1.11932e+06	866.595	883.452	GNGADANVPENDVKR	2	pep10398-2		LOC_Os04g35570.1 protein|Regulator of chromosome condensation domain containing protein, expressed
pep10398	E0-3	20120601_Cueff_055_1_D04_E0-3-6	778.377	879.387	2.32617e+06	850.476	881.921	GNGADANVPENDVKR	2	pep10398-2		LOC_Os04g35570.1 protein|Regulator of chromosome condensation domain containing protein, expressed
pep10398	E0-1	20120601_Cueff_055_1_A09_E0-1-7	778.377	868.245	907770	861.159	876.72	GNGADANVPENDVKR	2	pep10398-2		LOC_Os04g35570.1 protein|Regulator of chromosome condensation domain containing protein, expressed
pep104	E0-1	20120601_Cueff_055_1_B03_E0-1-13	1055.21	2017.68	1.06214e+06	2013.12	2033	VNLYQNAILSPFWNVNAHSLVYMIQGR	3	pep104-3	M23:+15.99491	LOC_Os02g15169.1 protein|glutelin, putative, expressed
pep1040	E0-1	20120601_Cueff_055_1_A12_E0-1-10	705.782	1098.5	68126768	1082.28	1178.32	YEEMVEYMER	2	pep1040-2	M4:+15.99491 M8:+15.99491	LOC_Os11g34450.1 protein|14-3-3 protein, putative, expressed
pep1040	E0-3	20120601_Cueff_055_1_D07_E0-3-9	705.782	1102.23	37055599	1086.89	1146.05	YEEMVEYMER	2	pep1040-2	M4:+15.99491 M8:+15.99491	LOC_Os11g34450.1 protein|14-3-3 protein, putative, expressed
pep1040	E0-2	20120601_Cueff_055_1_C03_E0-2-9	705.782	1103.98	37190206	1087	1143.68	YEEMVEYMER	2	pep1040-2	M4:+15.99491 M8:+15.99491	LOC_Os11g34450.1 protein|14-3-3 protein, putative, expressed
pep1040	E0-1	20120601_Cueff_055_1_A11_E0-1-9	705.782	1102.51	4.30456e+06	1091.13	1120.01	YEEMVEYMER	2	pep1040-2	M4:+15.99491 M8:+15.99491	LOC_Os11g34450.1 protein|14-3-3 protein, putative, expressed
pep1040	E0-3	20120601_Cueff_055_1_D08_E0-3-10	705.782	1098.2	15720239	1084.09	1127.55	YEEMVEYMER	2	pep1040-2	M4:+15.99491 M8:+15.99491	LOC_Os11g34450.1 protein|14-3-3 protein, putative, expressed
pep1040	E0-2	20120601_Cueff_055_1_C04_E0-2-10	705.782	1098.16	45271668	1081.72	1141.4	YEEMVEYMER	2	pep1040-2	M4:+15.99491 M8:+15.99491	LOC_Os11g34450.1 protein|14-3-3 protein, putative, expressed
pep10400	E0-3	20120601_Cueff_055_1_D04_E0-3-6	675.332	1121.98	3.27461e+06	1117.67	1135.19	YGNLGLGDRNDR	2	pep10400-2		LOC_Os04g35570.1 protein|Regulator of chromosome condensation domain containing protein, expressed
pep10400	E0-2	20120601_Cueff_055_1_B12_E0-2-6	675.332	1126.68	1.5305e+06	1120.95	1137.97	YGNLGLGDRNDR	2	pep10400-2		LOC_Os04g35570.1 protein|Regulator of chromosome condensation domain containing protein, expressed
pep10401	E0-2	20120601_Cueff_055_1_B12_E0-2-6	561.622	1237.94	6.53568e+06	1229.41	1254.22	LGHGNSSDVFTPQPVK	3	pep10401-3		LOC_Os04g35570.1 protein|Regulator of chromosome condensation domain containing protein, expressed
pep10401	E0-3	20120601_Cueff_055_1_D04_E0-3-6	841.929	1238.21	3.48595e+06	1228.23	1253.08	LGHGNSSDVFTPQPVK	2	pep10401-2		LOC_Os04g35570.1 protein|Regulator of chromosome condensation domain containing protein, expressed
pep10401	E0-2	20120601_Cueff_055_1_B12_E0-2-6	841.929	1237.94	2.19488e+06	1229.41	1251.08	LGHGNSSDVFTPQPVK	2	pep10401-2		LOC_Os04g35570.1 protein|Regulator of chromosome condensation domain containing protein, expressed
pep10401	E0-3	20120601_Cueff_055_1_D04_E0-3-6	561.622	1239.66	9.60753e+06	1227.04	1253.66	LGHGNSSDVFTPQPVK	3	pep10401-3		LOC_Os04g35570.1 protein|Regulator of chromosome condensation domain containing protein, expressed
pep10401	E0-1	20120601_Cueff_055_1_A08_E0-1-6	561.622	1240.25	4.14727e+06	1229.13	1254.1	LGHGNSSDVFTPQPVK	3	pep10401-3		LOC_Os04g35570.1 protein|Regulator of chromosome condensation domain containing protein, expressed
pep10401	E0-1	20120601_Cueff_055_1_A08_E0-1-6	841.929	1243.78	838764	1232.62	1252.88	LGHGNSSDVFTPQPVK	2	pep10401-2		LOC_Os04g35570.1 protein|Regulator of chromosome condensation domain containing protein, expressed
pep10402	E0-2	20120601_Cueff_055_1_B12_E0-2-6	634.991	1267.07	1.80728e+06	1254.22	1271.5	YAIVPDEKVPNSGEGTAR	3	pep10402-3		LOC_Os04g35570.1 protein|Regulator of chromosome condensation domain containing protein, expressed
pep10402	E0-3	20120601_Cueff_055_1_D04_E0-3-6	634.991	1260.54	2.98129e+06	1254.7	1272.31	YAIVPDEKVPNSGEGTAR	3	pep10402-3		LOC_Os04g35570.1 protein|Regulator of chromosome condensation domain containing protein, expressed
pep10403	E0-3	20120601_Cueff_055_1_D04_E0-3-6	907.943	1281.66	1.91952e+06	1266.64	1294.75	NKPVMIDALSPDGPGCK	2	pep10403-2	C16:+57.02146 M5:+15.99491	LOC_Os04g35570.1 protein|Regulator of chromosome condensation domain containing protein, expressed
pep10404	E0-2	20120601_Cueff_055_1_B12_E0-2-6	679.888	1334.26	1.33826e+06	1329.79	1344.76	KLEPSTAVPFAAK	2	pep10404-2		LOC_Os04g35570.1 protein|Regulator of chromosome condensation domain containing protein, expressed
pep10404	E0-3	20120601_Cueff_055_1_D04_E0-3-6	679.888	1336.97	3.38182e+06	1327.11	1346.28	KLEPSTAVPFAAK	2	pep10404-2		LOC_Os04g35570.1 protein|Regulator of chromosome condensation domain containing protein, expressed
pep10404	E0-1	20120601_Cueff_055_1_A08_E0-1-6	679.888	1342.24	771340	1333.06	1347.59	KLEPSTAVPFAAK	2	pep10404-2		LOC_Os04g35570.1 protein|Regulator of chromosome condensation domain containing protein, expressed
pep10406	E0-2	20120601_Cueff_055_1_C07_E0-2-13	648.297	1032.29	9.34186e+06	1017.22	1059.46	EDGQEYAQVTR	2	pep10406-2		LOC_Os06g23440.1 protein|eukaryotic translation initiation factor 1A, putative, expressed
pep10406	E0-3	20120601_Cueff_055_1_D12_E0-3-14	648.297	1048.81	3.00523e+06	1037.9	1059.94	EDGQEYAQVTR	2	pep10406-2		LOC_Os06g23440.1 protein|eukaryotic translation initiation factor 1A, putative, expressed
pep10406	E0-2	20120601_Cueff_055_1_C08_E0-2-14	648.297	1047.57	3.73547e+06	1038.14	1059.61	EDGQEYAQVTR	2	pep10406-2		LOC_Os06g23440.1 protein|eukaryotic translation initiation factor 1A, putative, expressed
pep10406	E0-3	20120601_Cueff_055_1_D11_E0-3-13	648.297	1035.42	8.0678e+06	1021.87	1066.28	EDGQEYAQVTR	2	pep10406-2		LOC_Os06g23440.1 protein|eukaryotic translation initiation factor 1A, putative, expressed
pep10406	E0-1	20120601_Cueff_055_1_B04_E0-1-14	648.297	1043.88	5.23593e+06	1034.58	1061.79	EDGQEYAQVTR	2	pep10406-2		LOC_Os06g23440.1 protein|eukaryotic translation initiation factor 1A, putative, expressed
pep10406	E0-1	20120601_Cueff_055_1_B03_E0-1-13	648.297	1032.97	4836503	1022.61	1054.6	EDGQEYAQVTR	2	pep10406-2		LOC_Os06g23440.1 protein|eukaryotic translation initiation factor 1A, putative, expressed
pep10407	E0-2	20120601_Cueff_055_1_C07_E0-2-13	637.987	1432.21	808812	1422.81	1441.9	ELVFKEDGQEYAQVTR	3	pep10407-3		LOC_Os06g23440.1 protein|eukaryotic translation initiation factor 1A, putative, expressed
pep10407	E0-3	20120601_Cueff_055_1_D11_E0-3-13	637.987	1431.22	730416	1422.94	1447.82	ELVFKEDGQEYAQVTR	3	pep10407-3		LOC_Os06g23440.1 protein|eukaryotic translation initiation factor 1A, putative, expressed
pep10407	E0-1	20120601_Cueff_055_1_B03_E0-1-13	637.987	1433.6	1121999	1421.52	1449.52	ELVFKEDGQEYAQVTR	3	pep10407-3		LOC_Os06g23440.1 protein|eukaryotic translation initiation factor 1A, putative, expressed
pep10408	E0-3	20120601_Cueff_055_1_D11_E0-3-13	567.794	1465.7	18640829	1451.17	1491.19	AYGELPDTLR	2	pep10408-2		LOC_Os06g23440.1 protein|eukaryotic translation initiation factor 1A, putative, expressed
pep10408	E0-1	20120601_Cueff_055_1_B04_E0-1-14	567.794	1477.99	12574339	1461.91	1522.1	AYGELPDTLR	2	pep10408-2		LOC_Os06g23440.1 protein|eukaryotic translation initiation factor 1A, putative, expressed
pep10408	E0-1	20120601_Cueff_055_1_B03_E0-1-13	567.794	1464.61	21548090	1448.45	1506.73	AYGELPDTLR	2	pep10408-2		LOC_Os06g23440.1 protein|eukaryotic translation initiation factor 1A, putative, expressed
pep10408	E0-2	20120601_Cueff_055_1_C08_E0-2-14	567.794	1479.74	7.53181e+06	1463.77	1506.73	AYGELPDTLR	2	pep10408-2		LOC_Os06g23440.1 protein|eukaryotic translation initiation factor 1A, putative, expressed
pep10408	E0-3	20120601_Cueff_055_1_D12_E0-3-14	567.794	1478.78	7.85019e+06	1463.5	1511	AYGELPDTLR	2	pep10408-2		LOC_Os06g23440.1 protein|eukaryotic translation initiation factor 1A, putative, expressed
pep10408	E0-2	20120601_Cueff_055_1_C07_E0-2-13	567.794	1466.33	21384279	1451.92	1519.23	AYGELPDTLR	2	pep10408-2		LOC_Os06g23440.1 protein|eukaryotic translation initiation factor 1A, putative, expressed
pep10409	E0-3	20120601_Cueff_055_1_D11_E0-3-13	1121.82	1821.5	2.31896e+06	1812.34	1843.54	LNEGVDVDGPEDGGDHDDYIQFEDEDIDKI	3	pep10409-3		LOC_Os06g23440.1 protein|eukaryotic translation initiation factor 1A, putative, expressed
pep10409	E0-3	20120601_Cueff_055_1_D12_E0-3-14	1121.82	1828.13	1.30807e+06	1821.64	1849.23	LNEGVDVDGPEDGGDHDDYIQFEDEDIDKI	3	pep10409-3		LOC_Os06g23440.1 protein|eukaryotic translation initiation factor 1A, putative, expressed
pep10409	E0-2	20120601_Cueff_055_1_C07_E0-2-13	1121.82	1821.13	2.81961e+06	1810.88	1847.24	LNEGVDVDGPEDGGDHDDYIQFEDEDIDKI	3	pep10409-3		LOC_Os06g23440.1 protein|eukaryotic translation initiation factor 1A, putative, expressed
pep10409	E0-1	20120601_Cueff_055_1_B04_E0-1-14	1121.82	1832.19	1.9168e+06	1821.64	1849.22	LNEGVDVDGPEDGGDHDDYIQFEDEDIDKI	3	pep10409-3		LOC_Os06g23440.1 protein|eukaryotic translation initiation factor 1A, putative, expressed
pep10409	E0-1	20120601_Cueff_055_1_B03_E0-1-13	1121.82	1820.99	1.88508e+06	1811.53	1841.47	LNEGVDVDGPEDGGDHDDYIQFEDEDIDKI	3	pep10409-3		LOC_Os06g23440.1 protein|eukaryotic translation initiation factor 1A, putative, expressed
pep10409	E0-2	20120601_Cueff_055_1_C08_E0-2-14	1121.82	1826.36	833322	1820.23	1841.94	LNEGVDVDGPEDGGDHDDYIQFEDEDIDKI	3	pep10409-3		LOC_Os06g23440.1 protein|eukaryotic translation initiation factor 1A, putative, expressed
pep1041	E0-1	20120601_Cueff_055_1_A12_E0-1-10	570.307	1098.81	44754078	1084.33	1143.98	GNEEHVTLIK	2	pep1041-2		LOC_Os08g33370.1 protein|14-3-3 protein, putative, expressed
pep1041	E0-3	20120601_Cueff_055_1_D08_E0-3-10	570.307	1093.47	34060013	1081.26	1134.42	GNEEHVTLIK	2	pep1041-2		LOC_Os08g33370.1 protein|14-3-3 protein, putative, expressed
pep1041	E0-2	20120601_Cueff_055_1_C04_E0-2-10	570.307	1098.16	53881617	1082.96	1141.4	GNEEHVTLIK	2	pep1041-2		LOC_Os08g33370.1 protein|14-3-3 protein, putative, expressed
pep10412	E0-2	20120601_Cueff_055_1_B09_E0-2-3	727.853	769.606	1.09527e+06	760.615	785.363	AQDQQETSAHALR	2	pep10412-2		LOC_Os01g68750.1 protein|adaptin, putative, expressed
pep10412	E0-3	20120601_Cueff_055_1_D01_E0-3-3	727.853	768.75	1.18946e+06	759.23	784.949	AQDQQETSAHALR	2	pep10412-2		LOC_Os01g68750.1 protein|adaptin, putative, expressed
pep10412	E0-3	20120601_Cueff_055_1_C12_E0-3-2	727.853	765.043	551569	758.03	778.644	AQDQQETSAHALR	2	pep10412-2		LOC_Os01g68750.1 protein|adaptin, putative, expressed
pep10412	E0-1	20120601_Cueff_055_1_A05_E0-1-3	727.853	767.688	815705	761.252	778.625	AQDQQETSAHALR	2	pep10412-2		LOC_Os01g68750.1 protein|adaptin, putative, expressed
pep10413	E0-3	20120601_Cueff_055_1_D01_E0-3-3	968.451	1553.32	800248	1546.34	1567.68	LIAEGFGEEDEGADSQLR	2	pep10413-2		LOC_Os01g68750.1 protein|adaptin, putative, expressed
pep10413	E0-1	20120601_Cueff_055_1_A05_E0-1-3	968.451	1554.31	707472	1545.93	1563.63	LIAEGFGEEDEGADSQLR	2	pep10413-2		LOC_Os01g68750.1 protein|adaptin, putative, expressed
pep10413	E0-2	20120601_Cueff_055_1_B08_E0-2-2	968.451	1545.4	674362	1541.65	1564.02	LIAEGFGEEDEGADSQLR	2	pep10413-2		LOC_Os01g68750.1 protein|adaptin, putative, expressed
pep10413	E0-2	20120601_Cueff_055_1_B09_E0-2-3	968.451	1552.89	1.2667e+06	1544.22	1566.43	LIAEGFGEEDEGADSQLR	2	pep10413-2		LOC_Os01g68750.1 protein|adaptin, putative, expressed
pep10414	E0-3	20120601_Cueff_055_1_C12_E0-3-2	708.866	1446.66	851067	1435.85	1459.04	SPSSVSHLVSNFR	2	pep10414-2		LOC_Os01g68750.1 protein|adaptin, putative, expressed
pep10414	E0-2	20120601_Cueff_055_1_B08_E0-2-2	708.866	1443.45	891719	1437.4	1462.67	SPSSVSHLVSNFR	2	pep10414-2		LOC_Os01g68750.1 protein|adaptin, putative, expressed
pep10415	E0-1	20120601_Cueff_055_1_A05_E0-1-3	441.738	1083.29	5.78629e+06	1069.33	1112.28	LADPDVPR	2	pep10415-2		LOC_Os01g68750.1 protein|adaptin, putative, expressed
pep10415	E0-3	20120601_Cueff_055_1_D01_E0-3-3	441.738	1079.54	3.84078e+06	1071.06	1101.4	LADPDVPR	2	pep10415-2		LOC_Os01g68750.1 protein|adaptin, putative, expressed
pep10415	E0-2	20120601_Cueff_055_1_B09_E0-2-3	441.738	1083.41	4270195	1069.34	1111.74	LADPDVPR	2	pep10415-2		LOC_Os01g68750.1 protein|adaptin, putative, expressed
pep10416	E0-1	20120601_Cueff_055_1_A05_E0-1-3	499.252	1324.33	3.68722e+06	1314	1335.3	SSAVDSYLR	2	pep10416-2		LOC_Os01g68750.1 protein|adaptin, putative, expressed
pep10416	E0-2	20120601_Cueff_055_1_B09_E0-2-3	499.252	1325.18	2.63628e+06	1317.59	1331.06	SSAVDSYLR	2	pep10416-2		LOC_Os01g68750.1 protein|adaptin, putative, expressed
pep10416	E0-3	20120601_Cueff_055_1_D01_E0-3-3	499.252	1327.32	3.06043e+06	1314.24	1336.71	SSAVDSYLR	2	pep10416-2		LOC_Os01g68750.1 protein|adaptin, putative, expressed
pep10419	E0-3	20120601_Cueff_055_1_C12_E0-3-2	851.408	1244.33	561486	1231.27	1249.68	LYDVAEAHPTDDTVR	2	pep10419-2		LOC_Os01g68750.1 protein|adaptin, putative, expressed
pep10419	E0-2	20120601_Cueff_055_1_B08_E0-2-2	567.941	1239.87	1.40398e+06	1228.23	1261.1	LYDVAEAHPTDDTVR	3	pep10419-3		LOC_Os01g68750.1 protein|adaptin, putative, expressed
pep10419	E0-2	20120601_Cueff_055_1_B08_E0-2-2	851.408	1238.59	684259	1229.79	1252.37	LYDVAEAHPTDDTVR	2	pep10419-2		LOC_Os01g68750.1 protein|adaptin, putative, expressed
pep10419	E0-1	20120601_Cueff_055_1_A04_E0-1-2	567.941	1240.12	675290	1233.78	1255.05	LYDVAEAHPTDDTVR	3	pep10419-3		LOC_Os01g68750.1 protein|adaptin, putative, expressed
pep10419	E0-3	20120601_Cueff_055_1_C12_E0-3-2	567.941	1239.49	1123476	1232.63	1256.11	LYDVAEAHPTDDTVR	3	pep10419-3		LOC_Os01g68750.1 protein|adaptin, putative, expressed
pep10421	E0-3	20120601_Cueff_055_1_C12_E0-3-2	566.304	1316.99	2.75404e+06	1303.39	1333.79	STNVEVIVDR	2	pep10421-2		LOC_Os01g68750.1 protein|adaptin, putative, expressed
pep10421	E0-2	20120601_Cueff_055_1_B08_E0-2-2	566.304	1312.82	2.70645e+06	1302.99	1334.06	STNVEVIVDR	2	pep10421-2		LOC_Os01g68750.1 protein|adaptin, putative, expressed
pep10422	E0-2	20120601_Cueff_055_1_B08_E0-2-2	685.365	1476.18	1.00861e+06	1466.74	1484.6	VFEHAGDLVNIR	2	pep10422-2		LOC_Os01g68750.1 protein|adaptin, putative, expressed
pep10422	E0-3	20120601_Cueff_055_1_C12_E0-3-2	685.365	1474.15	1.09983e+06	1466.17	1484.01	VFEHAGDLVNIR	2	pep10422-2		LOC_Os01g68750.1 protein|adaptin, putative, expressed
pep10422	E0-1	20120601_Cueff_055_1_A04_E0-1-2	685.365	1476.38	870029	1467.54	1484.21	VFEHAGDLVNIR	2	pep10422-2		LOC_Os01g68750.1 protein|adaptin, putative, expressed
pep10426	E0-1	20120601_Cueff_055_1_A09_E0-1-7	812.421	986.542	8.65315e+06	975.304	1009.48	AAAVEAGGAATAPAPAAEK	2	pep10426-2		LOC_Os08g36150.1 protein|activator of 90 kDa heat shock protein ATPase homolog, putative, expressed
pep10426	E0-3	20120601_Cueff_055_1_D05_E0-3-7	812.421	989.101	4.41344e+06	980.088	1006.06	AAAVEAGGAATAPAPAAEK	2	pep10426-2		LOC_Os08g36150.1 protein|activator of 90 kDa heat shock protein ATPase homolog, putative, expressed
pep10426	E0-2	20120601_Cueff_055_1_C01_E0-2-7	812.421	991.011	8.49502e+06	981.525	1014.88	AAAVEAGGAATAPAPAAEK	2	pep10426-2		LOC_Os08g36150.1 protein|activator of 90 kDa heat shock protein ATPase homolog, putative, expressed
pep10427	E0-1	20120601_Cueff_055_1_A09_E0-1-7	684.824	991.748	2.89204e+06	981.911	999.771	YGNSTVVENTER	2	pep10427-2		LOC_Os08g36150.1 protein|activator of 90 kDa heat shock protein ATPase homolog, putative, expressed
pep10427	E0-2	20120601_Cueff_055_1_C01_E0-2-7	684.824	993.854	3.2587e+06	982.71	998.436	YGNSTVVENTER	2	pep10427-2		LOC_Os08g36150.1 protein|activator of 90 kDa heat shock protein ATPase homolog, putative, expressed
pep10427	E0-3	20120601_Cueff_055_1_D05_E0-3-7	684.824	992.418	1.44421e+06	983.281	997.999	YGNSTVVENTER	2	pep10427-2		LOC_Os08g36150.1 protein|activator of 90 kDa heat shock protein ATPase homolog, putative, expressed
pep10428	E0-3	20120601_Cueff_055_1_D05_E0-3-7	813.374	1190.53	2.65196e+06	1182.27	1213.57	QTDVPEEDRYGNSTVVENTER	3	pep10428-3		LOC_Os08g36150.1 protein|activator of 90 kDa heat shock protein ATPase homolog, putative, expressed
pep10428	E0-1	20120601_Cueff_055_1_A09_E0-1-7	813.374	1188.07	5748919	1181.27	1210.64	QTDVPEEDRYGNSTVVENTER	3	pep10428-3		LOC_Os08g36150.1 protein|activator of 90 kDa heat shock protein ATPase homolog, putative, expressed
pep10428	E0-2	20120601_Cueff_055_1_C01_E0-2-7	813.374	1189.95	4.15797e+06	1182.69	1212.77	QTDVPEEDRYGNSTVVENTER	3	pep10428-3		LOC_Os08g36150.1 protein|activator of 90 kDa heat shock protein ATPase homolog, putative, expressed
pep10429	E0-3	20120601_Cueff_055_1_D05_E0-3-7	889.968	1644.35	627363	1634.67	1652.89	TTALDKLDGEAYVNIR	2	pep10429-2		LOC_Os08g36150.1 protein|activator of 90 kDa heat shock protein ATPase homolog, putative, expressed
pep10430	E0-3	20120601_Cueff_055_1_D05_E0-3-7	1180.55	1671.78	1.54304e+06	1662.24	1683.19	VSGAAEVPYLADENADEDPELR	2	pep10430-2		LOC_Os08g36150.1 protein|activator of 90 kDa heat shock protein ATPase homolog, putative, expressed
pep10430	E0-2	20120601_Cueff_055_1_C01_E0-2-7	1180.55	1674.4	1.45787e+06	1660.16	1682.37	VSGAAEVPYLADENADEDPELR	2	pep10430-2		LOC_Os08g36150.1 protein|activator of 90 kDa heat shock protein ATPase homolog, putative, expressed
pep10430	E0-1	20120601_Cueff_055_1_A09_E0-1-7	1180.55	1670.43	784807	1661.73	1677.83	VSGAAEVPYLADENADEDPELR	2	pep10430-2		LOC_Os08g36150.1 protein|activator of 90 kDa heat shock protein ATPase homolog, putative, expressed
pep10431	E0-3	20120601_Cueff_055_1_D05_E0-3-7	866.973	1898.33	1.5743e+06	1883.62	1909.55	LVFDEPESGVTVISLK	2	pep10431-2		LOC_Os08g36150.1 protein|activator of 90 kDa heat shock protein ATPase homolog, putative, expressed
pep10431	E0-1	20120601_Cueff_055_1_A09_E0-1-7	866.973	1896.35	1.03407e+06	1881.56	1902.93	LVFDEPESGVTVISLK	2	pep10431-2		LOC_Os08g36150.1 protein|activator of 90 kDa heat shock protein ATPase homolog, putative, expressed
pep10431	E0-2	20120601_Cueff_055_1_C01_E0-2-7	866.973	1896.94	1.20567e+06	1883.55	1916.42	LVFDEPESGVTVISLK	2	pep10431-2		LOC_Os08g36150.1 protein|activator of 90 kDa heat shock protein ATPase homolog, putative, expressed
pep10432	E0-2	20120601_Cueff_055_1_C01_E0-2-7	584.648	888.359	1394736	884.738	907.61	AAAVEAGGAATAPAPAAEKK	3	pep10432-3		LOC_Os08g36150.1 protein|activator of 90 kDa heat shock protein ATPase homolog, putative, expressed
pep10432	E0-1	20120601_Cueff_055_1_A09_E0-1-7	584.648	889.145	1.63321e+06	882.864	903.624	AAAVEAGGAATAPAPAAEKK	3	pep10432-3		LOC_Os08g36150.1 protein|activator of 90 kDa heat shock protein ATPase homolog, putative, expressed
pep10432	E0-3	20120601_Cueff_055_1_D05_E0-3-7	584.648	895.18	838812	886.154	912.039	AAAVEAGGAATAPAPAAEKK	3	pep10432-3		LOC_Os08g36150.1 protein|activator of 90 kDa heat shock protein ATPase homolog, putative, expressed
pep10435	E0-1	20120601_Cueff_055_1_A09_E0-1-7	691.868	1438.14	2.05218e+06	1428.52	1460.04	LENTLLDGSPAPR	2	pep10435-2		LOC_Os04g35240.1 protein|CAMK_CAMK_like.25 - CAMK includes calcium/calmodulin depedent protein kinases, expressed
pep10435	E0-2	20120601_Cueff_055_1_C01_E0-2-7	691.868	1438.02	5.93944e+06	1426.85	1472.82	LENTLLDGSPAPR	2	pep10435-2		LOC_Os04g35240.1 protein|CAMK_CAMK_like.25 - CAMK includes calcium/calmodulin depedent protein kinases, expressed
pep10435	E0-1	20120601_Cueff_055_1_A10_E0-1-8	691.868	1428.08	6.15924e+06	1413.5	1447.13	LENTLLDGSPAPR	2	pep10435-2		LOC_Os04g35240.1 protein|CAMK_CAMK_like.25 - CAMK includes calcium/calmodulin depedent protein kinases, expressed
pep10435	E0-2	20120601_Cueff_055_1_C02_E0-2-8	691.868	1427.78	2.1346e+06	1417.43	1437.47	LENTLLDGSPAPR	2	pep10435-2		LOC_Os04g35240.1 protein|CAMK_CAMK_like.25 - CAMK includes calcium/calmodulin depedent protein kinases, expressed
pep10435	E0-3	20120601_Cueff_055_1_D05_E0-3-7	691.868	1438.93	8.38221e+06	1424.57	1477.74	LENTLLDGSPAPR	2	pep10435-2		LOC_Os04g35240.1 protein|CAMK_CAMK_like.25 - CAMK includes calcium/calmodulin depedent protein kinases, expressed
pep10436	E0-1	20120601_Cueff_055_1_A09_E0-1-7	747.633	1072.42	579867	1067.58	1086.26	KPEEEQEEEEDAEDEYDK	3	pep10436-3		LOC_Os04g35240.1 protein|CAMK_CAMK_like.25 - CAMK includes calcium/calmodulin depedent protein kinases, expressed
pep10436	E0-3	20120601_Cueff_055_1_D05_E0-3-7	747.633	1075.47	1.49614e+06	1068.57	1093.65	KPEEEQEEEEDAEDEYDK	3	pep10436-3		LOC_Os04g35240.1 protein|CAMK_CAMK_like.25 - CAMK includes calcium/calmodulin depedent protein kinases, expressed
pep10436	E0-1	20120601_Cueff_055_1_A10_E0-1-8	747.633	1071.29	2.23724e+06	1060.32	1084.12	KPEEEQEEEEDAEDEYDK	3	pep10436-3		LOC_Os04g35240.1 protein|CAMK_CAMK_like.25 - CAMK includes calcium/calmodulin depedent protein kinases, expressed
pep10436	E0-2	20120601_Cueff_055_1_C01_E0-2-7	747.633	1077.01	1.62938e+06	1068.21	1088.33	KPEEEQEEEEDAEDEYDK	3	pep10436-3		LOC_Os04g35240.1 protein|CAMK_CAMK_like.25 - CAMK includes calcium/calmodulin depedent protein kinases, expressed
pep10437	E0-3	20120601_Cueff_055_1_D05_E0-3-7	751.857	1209.8	1.48341e+06	1196.83	1223.89	IPEYVHVSQDCR	2	pep10437-2	C11:+57.02146	LOC_Os04g35240.1 protein|CAMK_CAMK_like.25 - CAMK includes calcium/calmodulin depedent protein kinases, expressed
pep10437	E0-1	20120601_Cueff_055_1_A10_E0-1-8	751.857	1202.09	1.49174e+06	1194.17	1210.92	IPEYVHVSQDCR	2	pep10437-2	C11:+57.02146	LOC_Os04g35240.1 protein|CAMK_CAMK_like.25 - CAMK includes calcium/calmodulin depedent protein kinases, expressed
pep10437	E0-2	20120601_Cueff_055_1_C01_E0-2-7	751.857	1216.32	1.22803e+06	1201.41	1219.4	IPEYVHVSQDCR	2	pep10437-2	C11:+57.02146	LOC_Os04g35240.1 protein|CAMK_CAMK_like.25 - CAMK includes calcium/calmodulin depedent protein kinases, expressed
pep10438	E0-3	20120601_Cueff_055_1_D05_E0-3-7	717.335	1249.28	3.37282e+06	1240.74	1271.78	ELTEAAQAMYYK	2	pep10438-2	M9:+15.99491	LOC_Os04g35240.1 protein|CAMK_CAMK_like.25 - CAMK includes calcium/calmodulin depedent protein kinases, expressed
pep10438	E0-1	20120601_Cueff_055_1_A10_E0-1-8	717.335	1238.89	3.6836e+06	1229.95	1255.35	ELTEAAQAMYYK	2	pep10438-2	M9:+15.99491	LOC_Os04g35240.1 protein|CAMK_CAMK_like.25 - CAMK includes calcium/calmodulin depedent protein kinases, expressed
pep10438	E0-2	20120601_Cueff_055_1_C01_E0-2-7	717.335	1254.31	2.70175e+06	1243.16	1260.01	ELTEAAQAMYYK	2	pep10438-2	M9:+15.99491	LOC_Os04g35240.1 protein|CAMK_CAMK_like.25 - CAMK includes calcium/calmodulin depedent protein kinases, expressed
pep10439	E0-2	20120601_Cueff_055_1_C02_E0-2-8	762.854	1341.49	2.41825e+06	1331.51	1361.31	NLPIEMTDEYQR	2	pep10439-2	M6:+15.99491	LOC_Os03g27280.1 protein|CAMK_CAMK_like.19 - CAMK includes calcium/calmodulin depedent protein kinases, expressed
pep10439	E0-3	20120601_Cueff_055_1_D06_E0-3-8	762.854	1340.82	2.31555e+06	1327.99	1357.37	NLPIEMTDEYQR	2	pep10439-2	M6:+15.99491	LOC_Os03g27280.1 protein|CAMK_CAMK_like.19 - CAMK includes calcium/calmodulin depedent protein kinases, expressed
pep10439	E0-1	20120601_Cueff_055_1_A10_E0-1-8	762.854	1342.34	1.80569e+06	1331.61	1356.42	NLPIEMTDEYQR	2	pep10439-2	M6:+15.99491	LOC_Os03g27280.1 protein|CAMK_CAMK_like.19 - CAMK includes calcium/calmodulin depedent protein kinases, expressed
pep1044	E0-1	20120601_Cueff_055_1_A12_E0-1-10	452.231	1080.11	20457735	1065.36	1120.77	SAQAELSR	2	pep1044-2	S1:+42.01057	LOC_Os04g38870.1 protein|14-3-3 protein, putative, expressed
pep1044	E0-2	20120601_Cueff_055_1_C04_E0-2-10	452.231	1079.89	9.38764e+06	1066.6	1107.35	SAQAELSR	2	pep1044-2	S1:+42.01057	LOC_Os04g38870.1 protein|14-3-3 protein, putative, expressed
pep1044	E0-3	20120601_Cueff_055_1_D08_E0-3-10	452.231	1086.03	3.68326e+06	1070.58	1107.89	SAQAELSR	2	pep1044-2	S1:+42.01057	LOC_Os04g38870.1 protein|14-3-3 protein, putative, expressed
pep1044	E0-1	20120601_Cueff_055_1_A11_E0-1-9	452.231	1088.11	3.58907e+06	1073.72	1106.95	SAQAELSR	2	pep1044-2	S1:+42.01057	LOC_Os04g38870.1 protein|14-3-3 protein, putative, expressed
pep1044	E0-2	20120601_Cueff_055_1_C03_E0-2-9	452.231	1090.04	13515096	1075.42	1125.32	SAQAELSR	2	pep1044-2	S1:+42.01057	LOC_Os04g38870.1 protein|14-3-3 protein, putative, expressed
pep1044	E0-3	20120601_Cueff_055_1_D07_E0-3-9	452.231	1086.89	13200643	1069.53	1126.45	SAQAELSR	2	pep1044-2	S1:+42.01057	LOC_Os04g38870.1 protein|14-3-3 protein, putative, expressed
pep10440	E0-2	20120601_Cueff_055_1_C02_E0-2-8	707.881	1526.76	1774889	1511.6	1542.48	LENTLLDGSVTPR	2	pep10440-2		LOC_Os03g27280.1 protein|CAMK_CAMK_like.19 - CAMK includes calcium/calmodulin depedent protein kinases, expressed
pep10440	E0-3	20120601_Cueff_055_1_D06_E0-3-8	707.881	1526.78	1440263	1507.67	1538.4	LENTLLDGSVTPR	2	pep10440-2		LOC_Os03g27280.1 protein|CAMK_CAMK_like.19 - CAMK includes calcium/calmodulin depedent protein kinases, expressed
pep10440	E0-1	20120601_Cueff_055_1_A10_E0-1-8	707.881	1524.73	1.21712e+06	1512.17	1542.85	LENTLLDGSVTPR	2	pep10440-2		LOC_Os03g27280.1 protein|CAMK_CAMK_like.19 - CAMK includes calcium/calmodulin depedent protein kinases, expressed
pep10442	E0-2	20120601_Cueff_055_1_C02_E0-2-8	776.923	1811.37	646303	1798.25	1821.92	ILSVQYSIPDYVR	2	pep10442-2		LOC_Os03g27280.1 protein|CAMK_CAMK_like.19 - CAMK includes calcium/calmodulin depedent protein kinases, expressed
pep10442	E0-3	20120601_Cueff_055_1_D06_E0-3-8	776.923	1809.6	881172	1800.61	1827.99	ILSVQYSIPDYVR	2	pep10442-2		LOC_Os03g27280.1 protein|CAMK_CAMK_like.19 - CAMK includes calcium/calmodulin depedent protein kinases, expressed
pep10444	E0-1	20120601_Cueff_055_1_A04_E0-1-2	733.873	1420.3	738162	1411.41	1425.4	LLEEATNSVEAYK	2	pep10444-2		LOC_Os04g52460.1 protein|retrotransposon protein, putative, unclassified, expressed
pep10444	E0-2	20120601_Cueff_055_1_B07_E0-2-1	733.873	1417.99	968723	1407.44	1433.24	LLEEATNSVEAYK	2	pep10444-2		LOC_Os04g52460.1 protein|retrotransposon protein, putative, unclassified, expressed
pep10445	E0-3	20120601_Cueff_055_1_C11_E0-3-1	809.882	1316.03	456395	1308.84	1324.95	TQDLENELNTANEK	2	pep10445-2		LOC_Os04g52460.1 protein|retrotransposon protein, putative, unclassified, expressed
pep10445	E0-2	20120601_Cueff_055_1_B07_E0-2-1	809.882	1315.51	1283179	1310.68	1325.3	TQDLENELNTANEK	2	pep10445-2		LOC_Os04g52460.1 protein|retrotransposon protein, putative, unclassified, expressed
pep1045	E0-2	20120601_Cueff_055_1_C03_E0-2-9	604.812	1271.5	4.90092e+06	1257.77	1285.96	EAAENTLVAYK	2	pep1045-2		LOC_Os03g50290.1 protein|14-3-3 protein, putative, expressed
pep1045	E0-3	20120601_Cueff_055_1_D07_E0-3-9	604.812	1267.14	8.99764e+06	1255.43	1292.48	EAAENTLVAYK	2	pep1045-2		LOC_Os03g50290.1 protein|14-3-3 protein, putative, expressed
pep10451	E0-2	20120601_Cueff_055_1_B07_E0-2-1	602.807	1118.39	1.18208e+06	1110.81	1132.14	ATAAAEEVESVK	2	pep10451-2		LOC_Os04g52460.1 protein|retrotransposon protein, putative, unclassified, expressed
pep10453	E0-2	20120601_Cueff_055_1_B07_E0-2-1	884.076	1296.14	715429	1289.92	1310.68	YMEEIQTMQVETTEKDEALTTK	3	pep10453-3	M2:+15.99491 M8:+15.99491	LOC_Os04g52460.1 protein|retrotransposon protein, putative, unclassified, expressed
pep10454	E0-2	20120601_Cueff_055_1_B07_E0-2-1	1004.01	1313.47	772948	1308.16	1329.06	SLAPETTPPNPTQQQELR	2	pep10454-2		LOC_Os04g52460.1 protein|retrotransposon protein, putative, unclassified, expressed
pep10459	E0-2	20120601_Cueff_055_1_B07_E0-2-1	657.357	1772.87	815179	1768.22	1794.03	DALEQQLLEVR	2	pep10459-2		LOC_Os04g52460.1 protein|retrotransposon protein, putative, unclassified, expressed
pep1046	E0-2	20120601_Cueff_055_1_C04_E0-2-10	672.33	820.301	9.9912e+06	808.845	847.503	KEAAESTMVAYK	2	pep1046-2	M8:+15.99491	LOC_Os08g33370.1 protein|14-3-3 protein, putative, expressed
pep1046	E0-3	20120601_Cueff_055_1_D08_E0-3-10	672.33	818.591	7.59168e+06	808.232	844.265	KEAAESTMVAYK	2	pep1046-2	M8:+15.99491	LOC_Os08g33370.1 protein|14-3-3 protein, putative, expressed
pep1046	E0-1	20120601_Cueff_055_1_A12_E0-1-10	672.33	818.685	6404208	809.228	847.628	KEAAESTMVAYK	2	pep1046-2	M8:+15.99491	LOC_Os08g33370.1 protein|14-3-3 protein, putative, expressed
pep10461	E0-1	20120601_Cueff_055_1_A08_E0-1-6	494.757	847.666	23734821	834.72	866.556	VTQEQLDR	2	pep10461-2		LOC_Os01g53700.1 protein|mitochondrial-processing peptidase subunit, mitochondrial precursor, putative, expressed
pep10461	E0-2	20120601_Cueff_055_1_B12_E0-2-6	494.757	849.231	26093309	835.203	866.053	VTQEQLDR	2	pep10461-2		LOC_Os01g53700.1 protein|mitochondrial-processing peptidase subunit, mitochondrial precursor, putative, expressed
pep10461	E0-3	20120601_Cueff_055_1_D04_E0-3-6	494.757	849.273	35311010	836.395	882.748	VTQEQLDR	2	pep10461-2		LOC_Os01g53700.1 protein|mitochondrial-processing peptidase subunit, mitochondrial precursor, putative, expressed
pep10462	E0-1	20120601_Cueff_055_1_A08_E0-1-6	473.254	975.525	27595532	963.96	992.051	VVASEDIGR	2	pep10462-2		LOC_Os01g53700.1 protein|mitochondrial-processing peptidase subunit, mitochondrial precursor, putative, expressed
pep10462	E0-2	20120601_Cueff_055_1_B12_E0-2-6	473.254	975.553	29298945	961.497	990.359	VVASEDIGR	2	pep10462-2		LOC_Os01g53700.1 protein|mitochondrial-processing peptidase subunit, mitochondrial precursor, putative, expressed
pep10462	E0-3	20120601_Cueff_055_1_D04_E0-3-6	473.254	975.999	35890386	959.273	991.526	VVASEDIGR	2	pep10462-2		LOC_Os01g53700.1 protein|mitochondrial-processing peptidase subunit, mitochondrial precursor, putative, expressed
pep10463	E0-3	20120601_Cueff_055_1_D04_E0-3-6	723.863	1137.54	8.5929e+06	1132.07	1168.71	EVEAIGGNVSASASR	2	pep10463-2		LOC_Os01g53700.1 protein|mitochondrial-processing peptidase subunit, mitochondrial precursor, putative, expressed
pep10463	E0-2	20120601_Cueff_055_1_B12_E0-2-6	723.863	1136.91	7.4984e+06	1129.7	1157.68	EVEAIGGNVSASASR	2	pep10463-2		LOC_Os01g53700.1 protein|mitochondrial-processing peptidase subunit, mitochondrial precursor, putative, expressed
pep10463	E0-3	20120601_Cueff_055_1_D05_E0-3-7	723.863	1136.99	1.53595e+06	1129.31	1151.75	EVEAIGGNVSASASR	2	pep10463-2		LOC_Os01g53700.1 protein|mitochondrial-processing peptidase subunit, mitochondrial precursor, putative, expressed
pep10463	E0-1	20120601_Cueff_055_1_A08_E0-1-6	723.863	1137.6	8.35244e+06	1128.24	1161.23	EVEAIGGNVSASASR	2	pep10463-2		LOC_Os01g53700.1 protein|mitochondrial-processing peptidase subunit, mitochondrial precursor, putative, expressed
pep10464	E0-1	20120601_Cueff_055_1_A08_E0-1-6	736.298	1437.68	1.9656e+06	1428.38	1455.05	EQMCYTYDAFK	2	pep10464-2	C4:+57.02146 M3:+15.99491	LOC_Os01g53700.1 protein|mitochondrial-processing peptidase subunit, mitochondrial precursor, putative, expressed
pep10464	E0-3	20120601_Cueff_055_1_D04_E0-3-6	736.298	1438.58	2701175	1428.6	1453.06	EQMCYTYDAFK	2	pep10464-2	C4:+57.02146 M3:+15.99491	LOC_Os01g53700.1 protein|mitochondrial-processing peptidase subunit, mitochondrial precursor, putative, expressed
pep10464	E0-2	20120601_Cueff_055_1_B12_E0-2-6	736.298	1437.19	2.64117e+06	1415.6	1455.69	EQMCYTYDAFK	2	pep10464-2	C4:+57.02146 M3:+15.99491	LOC_Os01g53700.1 protein|mitochondrial-processing peptidase subunit, mitochondrial precursor, putative, expressed
pep10465	E0-3	20120601_Cueff_055_1_D04_E0-3-6	795.915	1829.63	2.09316e+06	1817.32	1857.55	DLEAITLNDISSTAK	2	pep10465-2		LOC_Os01g53700.1 protein|mitochondrial-processing peptidase subunit, mitochondrial precursor, putative, expressed
pep10465	E0-2	20120601_Cueff_055_1_B12_E0-2-6	795.915	1828	2554797	1816.35	1846.9	DLEAITLNDISSTAK	2	pep10465-2		LOC_Os01g53700.1 protein|mitochondrial-processing peptidase subunit, mitochondrial precursor, putative, expressed
pep10465	E0-1	20120601_Cueff_055_1_A08_E0-1-6	795.915	1827.17	2.40428e+06	1812.8	1846.97	DLEAITLNDISSTAK	2	pep10465-2		LOC_Os01g53700.1 protein|mitochondrial-processing peptidase subunit, mitochondrial precursor, putative, expressed
pep10466	E0-3	20120601_Cueff_055_1_D04_E0-3-6	827.457	1902.14	662186	1889.27	1917.95	AVDLAAGELLEVATPGK	2	pep10466-2		LOC_Os01g53700.1 protein|mitochondrial-processing peptidase subunit, mitochondrial precursor, putative, expressed
pep10468	E0-2	20120601_Cueff_055_1_B12_E0-2-6	508.246	1155.01	15255478	1142.76	1162.07	SVYVGGDYR	2	pep10468-2		LOC_Os01g53700.1 protein|mitochondrial-processing peptidase subunit, mitochondrial precursor, putative, expressed
pep10468	E0-3	20120601_Cueff_055_1_D04_E0-3-6	508.246	1153.84	20298134	1142.31	1165.19	SVYVGGDYR	2	pep10468-2		LOC_Os01g53700.1 protein|mitochondrial-processing peptidase subunit, mitochondrial precursor, putative, expressed
pep10468	E0-1	20120601_Cueff_055_1_A08_E0-1-6	508.246	1153.28	16550418	1141.4	1163.21	SVYVGGDYR	2	pep10468-2		LOC_Os01g53700.1 protein|mitochondrial-processing peptidase subunit, mitochondrial precursor, putative, expressed
pep10471	E0-3	20120601_Cueff_055_1_D05_E0-3-7	964.496	1334.71	747919	1327.25	1348.55	VPASQGEQLGQIATSNATR	2	pep10471-2		LOC_Os02g13840.1 protein|citrate synthase, putative, expressed
pep10471	E0-1	20120601_Cueff_055_1_A09_E0-1-7	964.496	1337.81	1.66593e+06	1326.55	1349.87	VPASQGEQLGQIATSNATR	2	pep10471-2		LOC_Os02g13840.1 protein|citrate synthase, putative, expressed
pep10471	E0-2	20120601_Cueff_055_1_C01_E0-2-7	964.496	1338.09	1.82222e+06	1327.92	1350.71	VPASQGEQLGQIATSNATR	2	pep10471-2		LOC_Os02g13840.1 protein|citrate synthase, putative, expressed
pep10472	E0-2	20120601_Cueff_055_1_C06_E0-2-12	739.886	1514.45	1.39007e+06	1504.94	1532.46	IYDPGYLNTAPVR	2	pep10472-2		LOC_Os02g13840.1 protein|citrate synthase, putative, expressed
pep10472	E0-3	20120601_Cueff_055_1_D05_E0-3-7	739.886	1511.99	3.01755e+06	1503.35	1530.7	IYDPGYLNTAPVR	2	pep10472-2		LOC_Os02g13840.1 protein|citrate synthase, putative, expressed
pep10472	E0-3	20120601_Cueff_055_1_D04_E0-3-6	739.886	1515.24	910031	1504.06	1527.11	IYDPGYLNTAPVR	2	pep10472-2		LOC_Os02g13840.1 protein|citrate synthase, putative, expressed
pep10472	E0-1	20120601_Cueff_055_1_B02_E0-1-12	739.886	1511.12	1.69015e+06	1505.08	1526.8	IYDPGYLNTAPVR	2	pep10472-2		LOC_Os02g13840.1 protein|citrate synthase, putative, expressed
pep10472	E0-2	20120601_Cueff_055_1_C01_E0-2-7	739.886	1512.77	4.99092e+06	1503.67	1536.98	IYDPGYLNTAPVR	2	pep10472-2		LOC_Os02g13840.1 protein|citrate synthase, putative, expressed
pep10472	E0-3	20120601_Cueff_055_1_D10_E0-3-12	739.886	1517.66	2.6716e+06	1504.54	1533.86	IYDPGYLNTAPVR	2	pep10472-2		LOC_Os02g13840.1 protein|citrate synthase, putative, expressed
pep10472	E0-1	20120601_Cueff_055_1_A09_E0-1-7	739.886	1511.34	3071728	1501.28	1531.95	IYDPGYLNTAPVR	2	pep10472-2		LOC_Os02g13840.1 protein|citrate synthase, putative, expressed
pep10473	E0-1	20120601_Cueff_055_1_A09_E0-1-7	559.322	1600.29	8.83665e+06	1591.31	1616.65	APTIAAAAYLR	2	pep10473-2		LOC_Os02g13840.1 protein|citrate synthase, putative, expressed
pep10473	E0-3	20120601_Cueff_055_1_D04_E0-3-6	559.322	1595.81	1.81057e+06	1585.43	1609.23	APTIAAAAYLR	2	pep10473-2		LOC_Os02g13840.1 protein|citrate synthase, putative, expressed
pep10473	E0-2	20120601_Cueff_055_1_C01_E0-2-7	559.322	1599.28	9.63034e+06	1590.77	1610.65	APTIAAAAYLR	2	pep10473-2		LOC_Os02g13840.1 protein|citrate synthase, putative, expressed
pep10473	E0-3	20120601_Cueff_055_1_D05_E0-3-7	559.322	1599.73	4.84631e+06	1592.64	1607.23	APTIAAAAYLR	2	pep10473-2		LOC_Os02g13840.1 protein|citrate synthase, putative, expressed
pep10474	E0-2	20120601_Cueff_055_1_C06_E0-2-12	799.38	1672.12	829140	1667.11	1692.94	SSICYIDGDEGILR	2	pep10474-2	C4:+57.02146	LOC_Os02g13840.1 protein|citrate synthase, putative, expressed
pep10474	E0-3	20120601_Cueff_055_1_D10_E0-3-12	799.38	1672.66	1.3575e+06	1665.25	1688.55	SSICYIDGDEGILR	2	pep10474-2	C4:+57.02146	LOC_Os02g13840.1 protein|citrate synthase, putative, expressed
pep10474	E0-2	20120601_Cueff_055_1_C01_E0-2-7	799.38	1680.39	2.30707e+06	1665.65	1704.4	SSICYIDGDEGILR	2	pep10474-2	C4:+57.02146	LOC_Os02g13840.1 protein|citrate synthase, putative, expressed
pep10474	E0-3	20120601_Cueff_055_1_D05_E0-3-7	799.38	1678.02	1.02724e+06	1671.78	1687.06	SSICYIDGDEGILR	2	pep10474-2	C4:+57.02146	LOC_Os02g13840.1 protein|citrate synthase, putative, expressed
pep10474	E0-1	20120601_Cueff_055_1_A09_E0-1-7	799.38	1676.4	1.54885e+06	1668.12	1693.7	SSICYIDGDEGILR	2	pep10474-2	C4:+57.02146	LOC_Os02g13840.1 protein|citrate synthase, putative, expressed
pep10474	E0-1	20120601_Cueff_055_1_B02_E0-1-12	799.38	1673.33	931821	1666.23	1692.85	SSICYIDGDEGILR	2	pep10474-2	C4:+57.02146	LOC_Os02g13840.1 protein|citrate synthase, putative, expressed
pep10476	E0-3	20120601_Cueff_055_1_D04_E0-3-6	738.381	1284.76	201038	1281.66	1286.37	ERVPASQGEQLGQIATSNATR	3	pep10476-3		LOC_Os02g13840.1 protein|citrate synthase, putative, expressed
pep10478	E0-2	20120601_Cueff_055_1_C03_E0-2-9	482.218	1155.17	2.46477e+06	1143.68	1176.57	GHNGAVWSCDVSR	3	pep10478-3	C9:+57.02146	LOC_Os08g21660.1 protein|WD domain, G-beta repeat domain containing protein, expressed
pep10478	E0-1	20120601_Cueff_055_1_A11_E0-1-9	482.218	1156.85	4324490	1144.71	1170.66	GHNGAVWSCDVSR	3	pep10478-3	C9:+57.02146	LOC_Os08g21660.1 protein|WD domain, G-beta repeat domain containing protein, expressed
pep10478	E0-1	20120601_Cueff_055_1_A11_E0-1-9	722.823	1156.24	1520613	1146.86	1171.87	GHNGAVWSCDVSR	2	pep10478-2	C9:+57.02146	LOC_Os08g21660.1 protein|WD domain, G-beta repeat domain containing protein, expressed
pep10478	E0-2	20120601_Cueff_055_1_C03_E0-2-9	722.823	1155.81	1.22822e+06	1143.68	1167.76	GHNGAVWSCDVSR	2	pep10478-2	C9:+57.02146	LOC_Os08g21660.1 protein|WD domain, G-beta repeat domain containing protein, expressed
pep1048	E0-2	20120601_Cueff_055_1_C04_E0-2-10	805.911	1023.67	3.84584e+06	1012.09	1043.24	EEGRGNEEHVTLIK	2	pep1048-2		LOC_Os08g33370.1 protein|14-3-3 protein, putative, expressed
pep1048	E0-1	20120601_Cueff_055_1_A12_E0-1-10	805.911	1022.35	1.73845e+06	1015.11	1035.9	EEGRGNEEHVTLIK	2	pep1048-2		LOC_Os08g33370.1 protein|14-3-3 protein, putative, expressed
pep1048	E0-1	20120601_Cueff_055_1_A12_E0-1-10	537.61	1025.05	6.63821e+06	1012.47	1054.88	EEGRGNEEHVTLIK	3	pep1048-3		LOC_Os08g33370.1 protein|14-3-3 protein, putative, expressed
pep1048	E0-2	20120601_Cueff_055_1_C04_E0-2-10	537.61	1022.92	9.61528e+06	1012.09	1056.41	EEGRGNEEHVTLIK	3	pep1048-3		LOC_Os08g33370.1 protein|14-3-3 protein, putative, expressed
pep1048	E0-3	20120601_Cueff_055_1_D08_E0-3-10	537.61	1020.6	8.20853e+06	1009.6	1055.62	EEGRGNEEHVTLIK	3	pep1048-3		LOC_Os08g33370.1 protein|14-3-3 protein, putative, expressed
pep1048	E0-3	20120601_Cueff_055_1_D08_E0-3-10	805.911	1018.94	3.06038e+06	1009.6	1038.77	EEGRGNEEHVTLIK	2	pep1048-2		LOC_Os08g33370.1 protein|14-3-3 protein, putative, expressed
pep10482	E0-3	20120601_Cueff_055_1_D06_E0-3-8	1086.55	1967.75	534109	1963.18	1982.01	IAEDPDDQSEESLLVITGIK	2	pep10482-2		LOC_Os08g21660.1 protein|WD domain, G-beta repeat domain containing protein, expressed
pep10482	E0-2	20120601_Cueff_055_1_C03_E0-2-9	1086.55	1974.03	1034555	1961.39	1987.4	IAEDPDDQSEESLLVITGIK	2	pep10482-2		LOC_Os08g21660.1 protein|WD domain, G-beta repeat domain containing protein, expressed
pep10482	E0-3	20120601_Cueff_055_1_D07_E0-3-9	1086.55	1972.01	524591	1967.01	1985.21	IAEDPDDQSEESLLVITGIK	2	pep10482-2		LOC_Os08g21660.1 protein|WD domain, G-beta repeat domain containing protein, expressed
pep10482	E0-1	20120601_Cueff_055_1_A11_E0-1-9	1086.55	1976.05	863016	1964.49	1990.96	IAEDPDDQSEESLLVITGIK	2	pep10482-2		LOC_Os08g21660.1 protein|WD domain, G-beta repeat domain containing protein, expressed
pep10483	E0-2	20120601_Cueff_055_1_C03_E0-2-9	655.968	1345.91	1.15341e+06	1336.19	1354.04	LGTYSGHNGAVWSCDVSR	3	pep10483-3	C14:+57.02146	LOC_Os05g16660.1 protein|WD domain, G-beta repeat domain containing protein, expressed
pep10485	E0-3	20120601_Cueff_055_1_D07_E0-3-9	1072.53	1920.73	635273	1912.17	1933.68	IADDPDDQSEESLLVISGIK	2	pep10485-2		LOC_Os05g16660.1 protein|WD domain, G-beta repeat domain containing protein, expressed
pep10485	E0-2	20120601_Cueff_055_1_C03_E0-2-9	1072.53	1919.39	728261	1912.31	1931.17	IADDPDDQSEESLLVISGIK	2	pep10485-2		LOC_Os05g16660.1 protein|WD domain, G-beta repeat domain containing protein, expressed
pep1049	E0-1	20120601_Cueff_055_1_A11_E0-1-9	465.238	1049.06	6.91134e+06	1035.49	1080.6	SQPAELSR	2	pep1049-2	S1:+42.01057	LOC_Os02g36974.1 protein|14-3-3 protein, putative, expressed
pep1049	E0-2	20120601_Cueff_055_1_C03_E0-2-9	465.238	1055.03	23196872	1039.29	1119.54	SQPAELSR	2	pep1049-2	S1:+42.01057	LOC_Os02g36974.1 protein|14-3-3 protein, putative, expressed
pep1049	E0-3	20120601_Cueff_055_1_D07_E0-3-9	465.238	1053.56	13739114	1036.31	1118.46	SQPAELSR	2	pep1049-2	S1:+42.01057	LOC_Os02g36974.1 protein|14-3-3 protein, putative, expressed
pep10490	E0-3	20120601_Cueff_055_1_D09_E0-3-11	669.613	931.347	815109	924.249	942.769	TGCTGAGAQLHCATGDCGGR	3	pep10490-3	C3:+57.02146 C12:+57.02146 C17:+57.02146	LOC_Os01g62260.1 protein|thaumatin, putative, expressed
pep10490	E0-1	20120601_Cueff_055_1_A12_E0-1-10	1003.92	906.833	457614	902.193	919.899	TGCTGAGAQLHCATGDCGGR	2	pep10490-2	C3:+57.02146 C12:+57.02146 C17:+57.02146	LOC_Os01g62260.1 protein|thaumatin, putative, expressed
pep10490	E0-1	20120601_Cueff_055_1_B01_E0-1-11	1003.92	935.321	1.1772e+06	925.689	945.92	TGCTGAGAQLHCATGDCGGR	2	pep10490-2	C3:+57.02146 C12:+57.02146 C17:+57.02146	LOC_Os01g62260.1 protein|thaumatin, putative, expressed
pep10490	E0-1	20120601_Cueff_055_1_A12_E0-1-10	669.613	906.833	2.58264e+06	899.738	928.794	TGCTGAGAQLHCATGDCGGR	3	pep10490-3	C3:+57.02146 C12:+57.02146 C17:+57.02146	LOC_Os01g62260.1 protein|thaumatin, putative, expressed
pep10490	E0-2	20120601_Cueff_055_1_C05_E0-2-11	1003.92	934.284	861661	928.717	944.681	TGCTGAGAQLHCATGDCGGR	2	pep10490-2	C3:+57.02146 C12:+57.02146 C17:+57.02146	LOC_Os01g62260.1 protein|thaumatin, putative, expressed
pep10490	E0-1	20120601_Cueff_055_1_B01_E0-1-11	669.613	933.949	6.66877e+06	922.9	957.417	TGCTGAGAQLHCATGDCGGR	3	pep10490-3	C3:+57.02146 C12:+57.02146 C17:+57.02146	LOC_Os01g62260.1 protein|thaumatin, putative, expressed
pep10490	E0-3	20120601_Cueff_055_1_D08_E0-3-10	669.613	905.585	3.22191e+06	898.139	920.951	TGCTGAGAQLHCATGDCGGR	3	pep10490-3	C3:+57.02146 C12:+57.02146 C17:+57.02146	LOC_Os01g62260.1 protein|thaumatin, putative, expressed
pep10490	E0-2	20120601_Cueff_055_1_C05_E0-2-11	669.613	934.673	2.69036e+06	924.546	952.898	TGCTGAGAQLHCATGDCGGR	3	pep10490-3	C3:+57.02146 C12:+57.02146 C17:+57.02146	LOC_Os01g62260.1 protein|thaumatin, putative, expressed
pep10490	E0-3	20120601_Cueff_055_1_D08_E0-3-10	1003.92	905.585	974732	901.207	922.159	TGCTGAGAQLHCATGDCGGR	2	pep10490-2	C3:+57.02146 C12:+57.02146 C17:+57.02146	LOC_Os01g62260.1 protein|thaumatin, putative, expressed
pep10490	E0-2	20120601_Cueff_055_1_C04_E0-2-10	1003.92	910.069	1.5712e+06	900.834	927.212	TGCTGAGAQLHCATGDCGGR	2	pep10490-2	C3:+57.02146 C12:+57.02146 C17:+57.02146	LOC_Os01g62260.1 protein|thaumatin, putative, expressed
pep10490	E0-2	20120601_Cueff_055_1_C04_E0-2-10	669.613	910.682	4863231	900.163	935.348	TGCTGAGAQLHCATGDCGGR	3	pep10490-3	C3:+57.02146 C12:+57.02146 C17:+57.02146	LOC_Os01g62260.1 protein|thaumatin, putative, expressed
pep10491	E0-3	20120601_Cueff_055_1_D08_E0-3-10	882.389	1310.56	1.46995e+06	1304.68	1320.35	ECPQAFTYAHDSPSLTHECAAPR	3	pep10491-3	C2:+57.02146 C19:+57.02146	LOC_Os01g62260.1 protein|thaumatin, putative, expressed
pep10491	E0-1	20120601_Cueff_055_1_B01_E0-1-11	882.389	1323.64	2.68517e+06	1315.56	1340.41	ECPQAFTYAHDSPSLTHECAAPR	3	pep10491-3	C2:+57.02146 C19:+57.02146	LOC_Os01g62260.1 protein|thaumatin, putative, expressed
pep10491	E0-2	20120601_Cueff_055_1_C05_E0-2-11	882.389	1328.62	1.37313e+06	1322.38	1341.26	ECPQAFTYAHDSPSLTHECAAPR	3	pep10491-3	C2:+57.02146 C19:+57.02146	LOC_Os01g62260.1 protein|thaumatin, putative, expressed
pep10491	E0-1	20120601_Cueff_055_1_A12_E0-1-10	882.389	1309.88	1.13486e+06	1303.28	1321.16	ECPQAFTYAHDSPSLTHECAAPR	3	pep10491-3	C2:+57.02146 C19:+57.02146	LOC_Os01g62260.1 protein|thaumatin, putative, expressed
pep10491	E0-2	20120601_Cueff_055_1_C04_E0-2-10	882.389	1310.68	3.30203e+06	1304.54	1325.02	ECPQAFTYAHDSPSLTHECAAPR	3	pep10491-3	C2:+57.02146 C19:+57.02146	LOC_Os01g62260.1 protein|thaumatin, putative, expressed
pep10492	E0-3	20120601_Cueff_055_1_D08_E0-3-10	666.007	1854.73	735001	1842.27	1871.53	SGHDVLEGGGFFLPALSHR	3	pep10492-3		LOC_Os01g62260.1 protein|thaumatin, putative, expressed
pep10492	E0-2	20120601_Cueff_055_1_C04_E0-2-10	998.506	1857.96	429741	1845.34	1859.61	SGHDVLEGGGFFLPALSHR	2	pep10492-2		LOC_Os01g62260.1 protein|thaumatin, putative, expressed
pep10492	E0-2	20120601_Cueff_055_1_C04_E0-2-10	666.007	1855.99	3.17799e+06	1840.71	1888.33	SGHDVLEGGGFFLPALSHR	3	pep10492-3		LOC_Os01g62260.1 protein|thaumatin, putative, expressed
pep10492	E0-1	20120601_Cueff_055_1_B01_E0-1-11	666.007	1870.65	1.52783e+06	1862.52	1895.11	SGHDVLEGGGFFLPALSHR	3	pep10492-3		LOC_Os01g62260.1 protein|thaumatin, putative, expressed
pep10492	E0-2	20120601_Cueff_055_1_C05_E0-2-11	666.007	1871.69	1.48495e+06	1856.27	1902.01	SGHDVLEGGGFFLPALSHR	3	pep10492-3		LOC_Os01g62260.1 protein|thaumatin, putative, expressed
pep10492	E0-1	20120601_Cueff_055_1_A12_E0-1-10	998.506	1868.91	2.4595e+06	1851.11	1908.94	SGHDVLEGGGFFLPALSHR	2	pep10492-2		LOC_Os01g62260.1 protein|thaumatin, putative, expressed
pep10492	E0-1	20120601_Cueff_055_1_A12_E0-1-10	666.007	1853.57	1.27168e+06	1843.09	1868.27	SGHDVLEGGGFFLPALSHR	3	pep10492-3		LOC_Os01g62260.1 protein|thaumatin, putative, expressed
pep10493	E0-1	20120601_Cueff_055_1_A12_E0-1-10	642.318	1289.98	4763533	1279.77	1291.9	SFAAPAHPWSGR	2	pep10493-2		LOC_Os01g62260.1 protein|thaumatin, putative, expressed
pep10493	E0-2	20120601_Cueff_055_1_C05_E0-2-11	642.318	1305.23	3.78712e+06	1290.35	1307.28	SFAAPAHPWSGR	2	pep10493-2		LOC_Os01g62260.1 protein|thaumatin, putative, expressed
pep10493	E0-2	20120601_Cueff_055_1_C04_E0-2-10	642.318	1289.7	11821386	1277.96	1300.05	SFAAPAHPWSGR	2	pep10493-2		LOC_Os01g62260.1 protein|thaumatin, putative, expressed
pep10493	E0-1	20120601_Cueff_055_1_B01_E0-1-11	642.318	1305.34	12670960	1291.48	1320.4	SFAAPAHPWSGR	2	pep10493-2		LOC_Os01g62260.1 protein|thaumatin, putative, expressed
pep10493	E0-3	20120601_Cueff_055_1_D09_E0-3-11	642.318	1303.65	1.5173e+06	1291.89	1306.06	SFAAPAHPWSGR	2	pep10493-2		LOC_Os01g62260.1 protein|thaumatin, putative, expressed
pep10493	E0-3	20120601_Cueff_055_1_D08_E0-3-10	642.318	1288.55	6.60914e+06	1270.51	1295.33	SFAAPAHPWSGR	2	pep10493-2		LOC_Os01g62260.1 protein|thaumatin, putative, expressed
pep10495	E0-1	20120601_Cueff_055_1_B04_E0-1-14	729.854	1123.87	510433	1115.71	1129.97	QCVAPGTVDEQVR	2	pep10495-2	C2:+57.02146	LOC_Os07g11410.1 protein|RAL5 - Seed allergenic protein RA5/RA14/RA17 precursor, expressed
pep10495	E0-3	20120601_Cueff_055_1_E01_E0-3-15	729.854	1113.68	4.30372e+06	1103.34	1136.58	QCVAPGTVDEQVR	2	pep10495-2	C2:+57.02146	LOC_Os07g11410.1 protein|RAL5 - Seed allergenic protein RA5/RA14/RA17 precursor, expressed
pep10495	E0-2	20120601_Cueff_055_1_C10_E0-2-16	729.854	1121.4	10349799	1110.23	1144.58	QCVAPGTVDEQVR	2	pep10495-2	C2:+57.02146	LOC_Os07g11410.1 protein|RAL5 - Seed allergenic protein RA5/RA14/RA17 precursor, expressed
pep10495	E0-2	20120601_Cueff_055_1_C08_E0-2-14	729.854	1123.05	1.81706e+06	1112.74	1135.86	QCVAPGTVDEQVR	2	pep10495-2	C2:+57.02146	LOC_Os07g11410.1 protein|RAL5 - Seed allergenic protein RA5/RA14/RA17 precursor, expressed
pep10495	E0-3	20120601_Cueff_055_1_E02_E0-3-16	729.854	1126.26	7.92216e+06	1114.39	1155.73	QCVAPGTVDEQVR	2	pep10495-2	C2:+57.02146	LOC_Os07g11410.1 protein|RAL5 - Seed allergenic protein RA5/RA14/RA17 precursor, expressed
pep10495	E0-3	20120601_Cueff_055_1_D12_E0-3-14	729.854	1123.82	361916	1119.05	1130.01	QCVAPGTVDEQVR	2	pep10495-2	C2:+57.02146	LOC_Os07g11410.1 protein|RAL5 - Seed allergenic protein RA5/RA14/RA17 precursor, expressed
pep10495	E0-2	20120601_Cueff_055_1_C09_E0-2-15	729.854	1112.27	15393038	1100.33	1141.67	QCVAPGTVDEQVR	2	pep10495-2	C2:+57.02146	LOC_Os07g11410.1 protein|RAL5 - Seed allergenic protein RA5/RA14/RA17 precursor, expressed
pep10495	E0-1	20120601_Cueff_055_1_B05_E0-1-15	729.854	1114.37	13140327	1101.96	1144.86	QCVAPGTVDEQVR	2	pep10495-2	C2:+57.02146	LOC_Os07g11410.1 protein|RAL5 - Seed allergenic protein RA5/RA14/RA17 precursor, expressed
pep10495	E0-1	20120601_Cueff_055_1_B06_E0-1-16	729.854	1121.64	17548062	1110.47	1153.23	QCVAPGTVDEQVR	2	pep10495-2	C2:+57.02146	LOC_Os07g11410.1 protein|RAL5 - Seed allergenic protein RA5/RA14/RA17 precursor, expressed
pep10496	E0-3	20120601_Cueff_055_1_E02_E0-3-16	830.873	1130.96	5.09498e+06	1121.57	1157.09	ESGAADAGHPMAEVFR	2	pep10496-2	M11:+15.99491	LOC_Os07g11410.1 protein|RAL5 - Seed allergenic protein RA5/RA14/RA17 precursor, expressed
pep10496	E0-1	20120601_Cueff_055_1_B05_E0-1-15	830.873	1124.05	9.39206e+06	1111.72	1139.02	ESGAADAGHPMAEVFR	2	pep10496-2	M11:+15.99491	LOC_Os07g11410.1 protein|RAL5 - Seed allergenic protein RA5/RA14/RA17 precursor, expressed
pep10496	E0-2	20120601_Cueff_055_1_C09_E0-2-15	830.873	1120.33	12806932	1110.3	1153.55	ESGAADAGHPMAEVFR	2	pep10496-2	M11:+15.99491	LOC_Os07g11410.1 protein|RAL5 - Seed allergenic protein RA5/RA14/RA17 precursor, expressed
pep10496	E0-2	20120601_Cueff_055_1_C08_E0-2-14	830.873	1129.59	1.35152e+06	1121.23	1137.27	ESGAADAGHPMAEVFR	2	pep10496-2	M11:+15.99491	LOC_Os07g11410.1 protein|RAL5 - Seed allergenic protein RA5/RA14/RA17 precursor, expressed
pep10496	E0-2	20120601_Cueff_055_1_C10_E0-2-16	830.873	1132.22	7.10014e+06	1122.28	1160.71	ESGAADAGHPMAEVFR	2	pep10496-2	M11:+15.99491	LOC_Os07g11410.1 protein|RAL5 - Seed allergenic protein RA5/RA14/RA17 precursor, expressed
pep10496	E0-1	20120601_Cueff_055_1_B06_E0-1-16	830.873	1133.24	9.08394e+06	1120.9	1154.47	ESGAADAGHPMAEVFR	2	pep10496-2	M11:+15.99491	LOC_Os07g11410.1 protein|RAL5 - Seed allergenic protein RA5/RA14/RA17 precursor, expressed
pep10496	E0-3	20120601_Cueff_055_1_E01_E0-3-15	830.873	1122.3	3748164	1108.96	1138.57	ESGAADAGHPMAEVFR	2	pep10496-2	M11:+15.99491	LOC_Os07g11410.1 protein|RAL5 - Seed allergenic protein RA5/RA14/RA17 precursor, expressed
pep10497	E0-3	20120601_Cueff_055_1_E01_E0-3-15	653.815	1540.72	701405	1533.96	1550.7	QLAAIDSSWCR	2	pep10497-2	C10:+57.02146	LOC_Os07g11410.1 protein|RAL5 - Seed allergenic protein RA5/RA14/RA17 precursor, expressed
pep10497	E0-2	20120601_Cueff_055_1_C09_E0-2-15	653.815	1541.56	1.27408e+06	1532.27	1554.82	QLAAIDSSWCR	2	pep10497-2	C10:+57.02146	LOC_Os07g11410.1 protein|RAL5 - Seed allergenic protein RA5/RA14/RA17 precursor, expressed
pep10497	E0-1	20120601_Cueff_055_1_B05_E0-1-15	653.815	1538.54	1.89715e+06	1531.14	1553.52	QLAAIDSSWCR	2	pep10497-2	C10:+57.02146	LOC_Os07g11410.1 protein|RAL5 - Seed allergenic protein RA5/RA14/RA17 precursor, expressed
pep10500	E0-2	20120601_Cueff_055_1_C09_E0-2-15	460.733	709.087	7.408e+06	693.88	732.535	YVNSPNAR	2	pep10500-2		LOC_Os03g02050.1 protein|LTPL151 - Protease inhibitor/seed storage/LTP family protein precursor, expressed
pep10500	E0-1	20120601_Cueff_055_1_B06_E0-1-16	460.733	717.337	331962860	697.066	776.241	YVNSPNAR	2	pep10500-2		LOC_Os03g02050.1 protein|LTPL151 - Protease inhibitor/seed storage/LTP family protein precursor, expressed
pep10500	E0-3	20120601_Cueff_055_1_E01_E0-3-15	460.733	697.601	3.40212e+06	684.825	717.506	YVNSPNAR	2	pep10500-2		LOC_Os03g02050.1 protein|LTPL151 - Protease inhibitor/seed storage/LTP family protein precursor, expressed
pep10500	E0-1	20120601_Cueff_055_1_B05_E0-1-15	460.733	694.674	4.90455e+06	680.263	720.926	YVNSPNAR	2	pep10500-2		LOC_Os03g02050.1 protein|LTPL151 - Protease inhibitor/seed storage/LTP family protein precursor, expressed
pep10500	E0-2	20120601_Cueff_055_1_C10_E0-2-16	460.733	716.533	205471960	693.851	767.878	YVNSPNAR	2	pep10500-2		LOC_Os03g02050.1 protein|LTPL151 - Protease inhibitor/seed storage/LTP family protein precursor, expressed
pep10500	E0-3	20120601_Cueff_055_1_E02_E0-3-16	460.733	721.922	230722450	700.678	782.347	YVNSPNAR	2	pep10500-2		LOC_Os03g02050.1 protein|LTPL151 - Protease inhibitor/seed storage/LTP family protein precursor, expressed
pep10501	E0-3	20120601_Cueff_055_1_E02_E0-3-16	561.756	884.107	89064600	870.563	937.651	PTAACCSSLR	2	pep10501-2	C5:+57.02146 C6:+57.02146	LOC_Os03g02050.1 protein|LTPL151 - Protease inhibitor/seed storage/LTP family protein precursor, expressed
pep10501	E0-1	20120601_Cueff_055_1_B06_E0-1-16	561.756	886.354	190731870	871.82	925.313	PTAACCSSLR	2	pep10501-2	C5:+57.02146 C6:+57.02146	LOC_Os03g02050.1 protein|LTPL151 - Protease inhibitor/seed storage/LTP family protein precursor, expressed
pep10501	E0-2	20120601_Cueff_055_1_C10_E0-2-16	561.756	885.919	96713425	873.149	940.298	PTAACCSSLR	2	pep10501-2	C5:+57.02146 C6:+57.02146	LOC_Os03g02050.1 protein|LTPL151 - Protease inhibitor/seed storage/LTP family protein precursor, expressed
pep10502	E0-3	20120601_Cueff_055_1_E02_E0-3-16	750.869	1275.78	34574325	1251.41	1313.71	KAVSSCGIALPTCH	2	pep10502-2	C6:+57.02146 C13:+57.02146	LOC_Os03g02050.1 protein|LTPL151 - Protease inhibitor/seed storage/LTP family protein precursor, expressed
pep10502	E0-1	20120601_Cueff_055_1_B06_E0-1-16	750.869	1279.39	38975301	1254.35	1318.07	KAVSSCGIALPTCH	2	pep10502-2	C6:+57.02146 C13:+57.02146	LOC_Os03g02050.1 protein|LTPL151 - Protease inhibitor/seed storage/LTP family protein precursor, expressed
pep10502	E0-2	20120601_Cueff_055_1_C10_E0-2-16	750.869	1277.49	37416981	1254.43	1322.68	KAVSSCGIALPTCH	2	pep10502-2	C6:+57.02146 C13:+57.02146	LOC_Os03g02050.1 protein|LTPL151 - Protease inhibitor/seed storage/LTP family protein precursor, expressed
pep10503	E0-3	20120601_Cueff_055_1_E02_E0-3-16	672.795	1319.29	90094851	1304.63	1381.66	AQQGCFCQFAK	2	pep10503-2	C5:+57.02146 C7:+57.02146	LOC_Os03g02050.1 protein|LTPL151 - Protease inhibitor/seed storage/LTP family protein precursor, expressed
pep10503	E0-1	20120601_Cueff_055_1_B06_E0-1-16	672.795	1320.23	120392350	1305.4	1382.02	AQQGCFCQFAK	2	pep10503-2	C5:+57.02146 C7:+57.02146	LOC_Os03g02050.1 protein|LTPL151 - Protease inhibitor/seed storage/LTP family protein precursor, expressed
pep10503	E0-2	20120601_Cueff_055_1_C10_E0-2-16	672.795	1321.2	89174379	1306.13	1381.8	AQQGCFCQFAK	2	pep10503-2	C5:+57.02146 C7:+57.02146	LOC_Os03g02050.1 protein|LTPL151 - Protease inhibitor/seed storage/LTP family protein precursor, expressed
pep10503	E0-1	20120601_Cueff_055_1_B05_E0-1-15	672.795	1304.08	1778004	1294.49	1314.15	AQQGCFCQFAK	2	pep10503-2	C5:+57.02146 C7:+57.02146	LOC_Os03g02050.1 protein|LTPL151 - Protease inhibitor/seed storage/LTP family protein precursor, expressed
pep10503	E0-3	20120601_Cueff_055_1_E01_E0-3-15	672.795	1305.12	1.50482e+06	1295.75	1313.03	AQQGCFCQFAK	2	pep10503-2	C5:+57.02146 C7:+57.02146	LOC_Os03g02050.1 protein|LTPL151 - Protease inhibitor/seed storage/LTP family protein precursor, expressed
pep10503	E0-2	20120601_Cueff_055_1_C09_E0-2-15	672.795	1303.36	1.97208e+06	1294.59	1318.85	AQQGCFCQFAK	2	pep10503-2	C5:+57.02146 C7:+57.02146	LOC_Os03g02050.1 protein|LTPL151 - Protease inhibitor/seed storage/LTP family protein precursor, expressed
pep10504	E0-1	20120601_Cueff_055_1_B06_E0-1-16	952.957	1407.18	23179115	1393.27	1441.13	AGCNAGQLTVCTGAIAGGAR	2	pep10504-2	C3:+57.02146 C11:+57.02146	LOC_Os03g02050.1 protein|LTPL151 - Protease inhibitor/seed storage/LTP family protein precursor, expressed
pep10504	E0-2	20120601_Cueff_055_1_C10_E0-2-16	952.957	1407.51	17936336	1386.47	1442.33	AGCNAGQLTVCTGAIAGGAR	2	pep10504-2	C3:+57.02146 C11:+57.02146	LOC_Os03g02050.1 protein|LTPL151 - Protease inhibitor/seed storage/LTP family protein precursor, expressed
pep10504	E0-3	20120601_Cueff_055_1_E02_E0-3-16	635.641	1408.91	9.48698e+06	1397.61	1444.95	AGCNAGQLTVCTGAIAGGAR	3	pep10504-3	C3:+57.02146 C11:+57.02146	LOC_Os03g02050.1 protein|LTPL151 - Protease inhibitor/seed storage/LTP family protein precursor, expressed
pep10504	E0-2	20120601_Cueff_055_1_C10_E0-2-16	635.641	1407.21	10387629	1396	1446.16	AGCNAGQLTVCTGAIAGGAR	3	pep10504-3	C3:+57.02146 C11:+57.02146	LOC_Os03g02050.1 protein|LTPL151 - Protease inhibitor/seed storage/LTP family protein precursor, expressed
pep10504	E0-3	20120601_Cueff_055_1_E02_E0-3-16	952.957	1410.42	17795279	1390.2	1440.52	AGCNAGQLTVCTGAIAGGAR	2	pep10504-2	C3:+57.02146 C11:+57.02146	LOC_Os03g02050.1 protein|LTPL151 - Protease inhibitor/seed storage/LTP family protein precursor, expressed
pep10504	E0-1	20120601_Cueff_055_1_B06_E0-1-16	635.641	1407.18	14261528	1392.69	1450.81	AGCNAGQLTVCTGAIAGGAR	3	pep10504-3	C3:+57.02146 C11:+57.02146	LOC_Os03g02050.1 protein|LTPL151 - Protease inhibitor/seed storage/LTP family protein precursor, expressed
pep10505	E0-3	20120601_Cueff_055_1_E02_E0-3-16	981.468	1411.93	765212	1399.42	1423.24	GAGCNAGQLTVCTGAIAGGAR	2	pep10505-2	C4:+57.02146 C12:+57.02146	LOC_Os03g02050.1 protein|LTPL151 - Protease inhibitor/seed storage/LTP family protein precursor, expressed
pep10505	E0-1	20120601_Cueff_055_1_B06_E0-1-16	981.468	1405.55	1.15274e+06	1398.8	1418.35	GAGCNAGQLTVCTGAIAGGAR	2	pep10505-2	C4:+57.02146 C12:+57.02146	LOC_Os03g02050.1 protein|LTPL151 - Protease inhibitor/seed storage/LTP family protein precursor, expressed
pep10506	E0-1	20120601_Cueff_055_1_B06_E0-1-16	686.822	1413.94	24292307	1396.55	1439.21	AVSSCGIALPTCH	2	pep10506-2	C5:+57.02146 C12:+57.02146	LOC_Os03g02050.1 protein|LTPL151 - Protease inhibitor/seed storage/LTP family protein precursor, expressed
pep10506	E0-3	20120601_Cueff_055_1_E02_E0-3-16	686.822	1416.59	22979253	1390.2	1436.6	AVSSCGIALPTCH	2	pep10506-2	C5:+57.02146 C12:+57.02146	LOC_Os03g02050.1 protein|LTPL151 - Protease inhibitor/seed storage/LTP family protein precursor, expressed
pep10506	E0-2	20120601_Cueff_055_1_C10_E0-2-16	686.822	1413.81	22780464	1396	1467.11	AVSSCGIALPTCH	2	pep10506-2	C5:+57.02146 C12:+57.02146	LOC_Os03g02050.1 protein|LTPL151 - Protease inhibitor/seed storage/LTP family protein precursor, expressed
pep10507	E0-1	20120601_Cueff_055_1_B06_E0-1-16	1003.47	1437.65	2531906	1423.59	1460.98	AGCNAGQLTVCTGAIAGGARPTAACCSSLR	3	pep10507-3	C3:+57.02146 C11:+57.02146 C25:+57.02146 C26:+57.02146	LOC_Os03g02050.1 protein|LTPL151 - Protease inhibitor/seed storage/LTP family protein precursor, expressed
pep10507	E0-3	20120601_Cueff_055_1_E02_E0-3-16	1003.47	1436.6	3.79622e+06	1421.42	1459.2	AGCNAGQLTVCTGAIAGGARPTAACCSSLR	3	pep10507-3	C3:+57.02146 C11:+57.02146 C25:+57.02146 C26:+57.02146	LOC_Os03g02050.1 protein|LTPL151 - Protease inhibitor/seed storage/LTP family protein precursor, expressed
pep10507	E0-2	20120601_Cueff_055_1_C10_E0-2-16	1003.47	1438.17	3.58531e+06	1426.28	1456.48	AGCNAGQLTVCTGAIAGGARPTAACCSSLR	3	pep10507-3	C3:+57.02146 C11:+57.02146 C25:+57.02146 C26:+57.02146	LOC_Os03g02050.1 protein|LTPL151 - Protease inhibitor/seed storage/LTP family protein precursor, expressed
pep10508	E0-3	20120601_Cueff_055_1_E01_E0-3-15	620.294	1283.17	6.81463e+06	1268.09	1307.82	ERADDDTGAVLIEPDDK	3	pep10508-3		LOC_Os01g06630.1 protein|small hydrophilic plant seed protein, putative, expressed
pep10508	E0-2	20120601_Cueff_055_1_C09_E0-2-15	929.937	1281.35	6.12361e+06	1272.17	1299.64	ERADDDTGAVLIEPDDK	2	pep10508-2		LOC_Os01g06630.1 protein|small hydrophilic plant seed protein, putative, expressed
pep10508	E0-1	20120601_Cueff_055_1_B06_E0-1-16	929.937	1300.2	9228214	1285.88	1315.61	ERADDDTGAVLIEPDDK	2	pep10508-2		LOC_Os01g06630.1 protein|small hydrophilic plant seed protein, putative, expressed
pep10508	E0-3	20120601_Cueff_055_1_E02_E0-3-16	620.294	1296.87	3.51515e+06	1284.42	1316.38	ERADDDTGAVLIEPDDK	3	pep10508-3		LOC_Os01g06630.1 protein|small hydrophilic plant seed protein, putative, expressed
pep10508	E0-3	20120601_Cueff_055_1_E02_E0-3-16	929.937	1298.35	2036595	1285.89	1309.56	ERADDDTGAVLIEPDDK	2	pep10508-2		LOC_Os01g06630.1 protein|small hydrophilic plant seed protein, putative, expressed
pep10508	E0-1	20120601_Cueff_055_1_B06_E0-1-16	620.294	1297.17	16536293	1279.39	1333.86	ERADDDTGAVLIEPDDK	3	pep10508-3		LOC_Os01g06630.1 protein|small hydrophilic plant seed protein, putative, expressed
pep10508	E0-2	20120601_Cueff_055_1_C10_E0-2-16	929.937	1297.72	1.68345e+06	1286.73	1308.07	ERADDDTGAVLIEPDDK	2	pep10508-2		LOC_Os01g06630.1 protein|small hydrophilic plant seed protein, putative, expressed
pep10508	E0-1	20120601_Cueff_055_1_B05_E0-1-15	620.294	1280.92	1371251	1270.28	1294.49	ERADDDTGAVLIEPDDK	3	pep10508-3		LOC_Os01g06630.1 protein|small hydrophilic plant seed protein, putative, expressed
pep10508	E0-3	20120601_Cueff_055_1_E01_E0-3-15	929.937	1283.17	5.17741e+06	1270.72	1304.38	ERADDDTGAVLIEPDDK	2	pep10508-2		LOC_Os01g06630.1 protein|small hydrophilic plant seed protein, putative, expressed
pep10508	E0-2	20120601_Cueff_055_1_C09_E0-2-15	620.294	1284.05	9.94608e+06	1266.04	1312.85	ERADDDTGAVLIEPDDK	3	pep10508-3		LOC_Os01g06630.1 protein|small hydrophilic plant seed protein, putative, expressed
pep10508	E0-2	20120601_Cueff_055_1_C10_E0-2-16	620.294	1301.75	2.89302e+06	1286.15	1316.21	ERADDDTGAVLIEPDDK	3	pep10508-3		LOC_Os01g06630.1 protein|small hydrophilic plant seed protein, putative, expressed
pep10509	E0-2	20120601_Cueff_055_1_C10_E0-2-16	787.365	1397.36	26252247	1375.71	1445.02	ADDDTGAVLIEPDDK	2	pep10509-2		LOC_Os01g06630.1 protein|small hydrophilic plant seed protein, putative, expressed
pep10509	E0-1	20120601_Cueff_055_1_B06_E0-1-16	787.365	1396.55	94872521	1368.17	1482.97	ADDDTGAVLIEPDDK	2	pep10509-2		LOC_Os01g06630.1 protein|small hydrophilic plant seed protein, putative, expressed
pep10509	E0-3	20120601_Cueff_055_1_E01_E0-3-15	787.365	1381.62	61205138	1356.19	1423.26	ADDDTGAVLIEPDDK	2	pep10509-2		LOC_Os01g06630.1 protein|small hydrophilic plant seed protein, putative, expressed
pep10509	E0-2	20120601_Cueff_055_1_C09_E0-2-15	787.365	1383.8	70087754	1357.04	1429.71	ADDDTGAVLIEPDDK	2	pep10509-2		LOC_Os01g06630.1 protein|small hydrophilic plant seed protein, putative, expressed
pep10509	E0-3	20120601_Cueff_055_1_E02_E0-3-16	787.365	1397.61	31605473	1371.71	1458.14	ADDDTGAVLIEPDDK	2	pep10509-2		LOC_Os01g06630.1 protein|small hydrophilic plant seed protein, putative, expressed
pep10509	E0-1	20120601_Cueff_055_1_B05_E0-1-15	787.365	1382.45	6.36841e+06	1366.77	1407.77	ADDDTGAVLIEPDDK	2	pep10509-2		LOC_Os01g06630.1 protein|small hydrophilic plant seed protein, putative, expressed
pep10510	E0-1	20120601_Cueff_055_1_B06_E0-1-16	571.297	1241.15	238015840	1209.35	1306.22	AAELQDPEIR	2	pep10510-2		LOC_Os01g06630.1 protein|small hydrophilic plant seed protein, putative, expressed
pep10510	E0-3	20120601_Cueff_055_1_E01_E0-3-15	571.297	1226.48	139358210	1207.54	1277.81	AAELQDPEIR	2	pep10510-2		LOC_Os01g06630.1 protein|small hydrophilic plant seed protein, putative, expressed
pep10510	E0-2	20120601_Cueff_055_1_C09_E0-2-15	571.297	1226.35	177975770	1207.65	1281.35	AAELQDPEIR	2	pep10510-2		LOC_Os01g06630.1 protein|small hydrophilic plant seed protein, putative, expressed
pep10510	E0-3	20120601_Cueff_055_1_E02_E0-3-16	571.297	1239.57	63568371	1220.56	1307.58	AAELQDPEIR	2	pep10510-2		LOC_Os01g06630.1 protein|small hydrophilic plant seed protein, putative, expressed
pep10510	E0-1	20120601_Cueff_055_1_B05_E0-1-15	571.297	1226.54	15261144	1211.6	1256.72	AAELQDPEIR	2	pep10510-2		LOC_Os01g06630.1 protein|small hydrophilic plant seed protein, putative, expressed
pep10510	E0-2	20120601_Cueff_055_1_C10_E0-2-16	571.297	1240.61	51984782	1220.55	1277.49	AAELQDPEIR	2	pep10510-2		LOC_Os01g06630.1 protein|small hydrophilic plant seed protein, putative, expressed
pep10511	E0-2	20120601_Cueff_055_1_C09_E0-2-15	653.324	687.311	696349	678.203	702.531	SGTGGKSLDAQER	2	pep10511-2		LOC_Os01g06630.1 protein|small hydrophilic plant seed protein, putative, expressed
pep10512	E0-2	20120601_Cueff_055_1_C09_E0-2-15	821.39	1178.69	544302	1171.21	1184.74	TTESGKERADDDTGAVLIEPDDK	3	pep10512-3		LOC_Os01g06630.1 protein|small hydrophilic plant seed protein, putative, expressed
pep10512	E0-3	20120601_Cueff_055_1_E01_E0-3-15	821.39	1174.29	647983	1167.68	1188.12	TTESGKERADDDTGAVLIEPDDK	3	pep10512-3		LOC_Os01g06630.1 protein|small hydrophilic plant seed protein, putative, expressed
pep10513	E0-3	20120601_Cueff_055_1_D03_E0-3-5	743.349	1079.44	639349	1072.57	1098.02	TNAAAHEDAQEVVEEEKETK	3	pep10513-3		LOC_Os04g20220.1 protein|elongation factor Tu, putative, expressed
pep10513	E0-1	20120601_Cueff_055_1_A06_E0-1-4	743.349	1074.74	963622	1070.11	1095.96	TNAAAHEDAQEVVEEEKETK	3	pep10513-3		LOC_Os04g20220.1 protein|elongation factor Tu, putative, expressed
pep10513	E0-1	20120601_Cueff_055_1_A07_E0-1-5	743.349	1077.15	5.4929e+06	1069	1094.89	TNAAAHEDAQEVVEEEKETK	3	pep10513-3		LOC_Os04g20220.1 protein|elongation factor Tu, putative, expressed
pep10513	E0-2	20120601_Cueff_055_1_B10_E0-2-4	743.349	1078.46	4.20396e+06	1068.32	1110.78	TNAAAHEDAQEVVEEEKETK	3	pep10513-3		LOC_Os04g20220.1 protein|elongation factor Tu, putative, expressed
pep10513	E0-3	20120601_Cueff_055_1_D02_E0-3-4	743.349	1076.57	6.1329e+06	1065.87	1102.42	TNAAAHEDAQEVVEEEKETK	3	pep10513-3		LOC_Os04g20220.1 protein|elongation factor Tu, putative, expressed
pep10513	E0-2	20120601_Cueff_055_1_B11_E0-2-5	743.349	1080	1.72997e+06	1072.04	1092.47	TNAAAHEDAQEVVEEEKETK	3	pep10513-3		LOC_Os04g20220.1 protein|elongation factor Tu, putative, expressed
pep10514	E0-2	20120601_Cueff_055_1_B10_E0-2-4	935.427	1087.23	787292	1078.46	1096.79	TNAAAHEDAQEVVEEEK	2	pep10514-2		LOC_Os04g20220.1 protein|elongation factor Tu, putative, expressed
pep10514	E0-3	20120601_Cueff_055_1_D02_E0-3-4	935.427	1085.52	1.35447e+06	1077.56	1097.16	TNAAAHEDAQEVVEEEK	2	pep10514-2		LOC_Os04g20220.1 protein|elongation factor Tu, putative, expressed
pep10514	E0-1	20120601_Cueff_055_1_A07_E0-1-5	935.427	1082.42	794781	1078.02	1094.89	TNAAAHEDAQEVVEEEK	2	pep10514-2		LOC_Os04g20220.1 protein|elongation factor Tu, putative, expressed
pep10516	E0-2	20120601_Cueff_055_1_B10_E0-2-4	882.45	1784.85	1.60707e+06	1774.57	1805.04	STAGGQILFLSGQVDDR	2	pep10516-2		LOC_Os04g20220.1 protein|elongation factor Tu, putative, expressed
pep10516	E0-1	20120601_Cueff_055_1_A07_E0-1-5	882.45	1781.47	2314240	1771.33	1811.18	STAGGQILFLSGQVDDR	2	pep10516-2		LOC_Os04g20220.1 protein|elongation factor Tu, putative, expressed
pep10516	E0-2	20120601_Cueff_055_1_B11_E0-2-5	882.45	1781.67	2.03749e+06	1771.87	1808.78	STAGGQILFLSGQVDDR	2	pep10516-2		LOC_Os04g20220.1 protein|elongation factor Tu, putative, expressed
pep10516	E0-3	20120601_Cueff_055_1_D02_E0-3-4	882.45	1785.49	2.97882e+06	1774.57	1801.91	STAGGQILFLSGQVDDR	2	pep10516-2		LOC_Os04g20220.1 protein|elongation factor Tu, putative, expressed
pep10517	E0-3	20120601_Cueff_055_1_D02_E0-3-4	872.459	1982.84	1.00656e+06	1964.41	1999.52	DVHFLPISGLLGSNMK	2	pep10517-2	M15:+15.99491	LOC_Os04g20220.1 protein|elongation factor Tu, putative, expressed
pep10518	E0-2	20120601_Cueff_055_1_B11_E0-2-5	795.383	1042.13	860085	1034.11	1048.49	TNAAAHEDAQEVVEEEKETKR	3	pep10518-3		LOC_Os04g20220.1 protein|elongation factor Tu, putative, expressed
pep10519	E0-3	20120601_Cueff_055_1_D02_E0-3-4	686.273	956.546	2.11335e+06	942.221	981.988	DEDTEPMAVDPH	2	pep10519-2	M7:+15.99491	LOC_Os04g20220.1 protein|elongation factor Tu, putative, expressed
pep10519	E0-2	20120601_Cueff_055_1_B10_E0-2-4	686.273	958.739	854573	944.128	969.821	DEDTEPMAVDPH	2	pep10519-2	M7:+15.99491	LOC_Os04g20220.1 protein|elongation factor Tu, putative, expressed
pep1052	E0-2	20120601_Cueff_055_1_C04_E0-2-10	513.304	1161.23	115925310	1138.06	1196.18	LVPAAAAVDAK	2	pep1052-2		LOC_Os08g37490.1 protein|14-3-3 protein, putative, expressed
pep1052	E0-3	20120601_Cueff_055_1_D08_E0-3-10	513.304	1159.9	83700090	1145.94	1197.45	LVPAAAAVDAK	2	pep1052-2		LOC_Os08g37490.1 protein|14-3-3 protein, putative, expressed
pep1052	E0-1	20120601_Cueff_055_1_A12_E0-1-10	513.304	1161.92	97938398	1140.06	1235.02	LVPAAAAVDAK	2	pep1052-2		LOC_Os08g37490.1 protein|14-3-3 protein, putative, expressed
pep10520	E0-1	20120601_Cueff_055_1_A09_E0-1-7	546.26	786.937	660216	781.678	799.78	AHFETETTR	2	pep10520-2		LOC_Os04g20220.1 protein|elongation factor Tu, putative, expressed
pep10520	E0-3	20120601_Cueff_055_1_D02_E0-3-4	546.26	789.519	19917918	777.564	824.984	AHFETETTR	2	pep10520-2		LOC_Os04g20220.1 protein|elongation factor Tu, putative, expressed
pep10520	E0-1	20120601_Cueff_055_1_A06_E0-1-4	546.26	785.149	1.81648e+06	777.768	798.46	AHFETETTR	2	pep10520-2		LOC_Os04g20220.1 protein|elongation factor Tu, putative, expressed
pep10520	E0-2	20120601_Cueff_055_1_B10_E0-2-4	546.26	789.675	9330952	777.722	832.744	AHFETETTR	2	pep10520-2		LOC_Os04g20220.1 protein|elongation factor Tu, putative, expressed
pep10521	E0-2	20120601_Cueff_055_1_B10_E0-2-4	609.806	1295.21	12049900	1275.04	1321.57	EGDSLLVMPNK	2	pep10521-2	M8:+15.99491	LOC_Os04g20220.1 protein|elongation factor Tu, putative, expressed
pep10521	E0-3	20120601_Cueff_055_1_D02_E0-3-4	609.806	1294.01	20772799	1276.46	1323.66	EGDSLLVMPNK	2	pep10521-2	M8:+15.99491	LOC_Os04g20220.1 protein|elongation factor Tu, putative, expressed
pep10521	E0-1	20120601_Cueff_055_1_A06_E0-1-4	609.806	1298.11	1.65698e+06	1280.93	1311.29	EGDSLLVMPNK	2	pep10521-2	M8:+15.99491	LOC_Os04g20220.1 protein|elongation factor Tu, putative, expressed
pep10522	E0-2	20120601_Cueff_055_1_B10_E0-2-4	502.613	1443.84	3.85412e+06	1432.54	1480.86	HLNVVFIGHVDAGK	3	pep10522-3		LOC_Os04g20220.1 protein|elongation factor Tu, putative, expressed
pep10522	E0-3	20120601_Cueff_055_1_D02_E0-3-4	502.613	1443.06	8.12333e+06	1428.4	1506	HLNVVFIGHVDAGK	3	pep10522-3		LOC_Os04g20220.1 protein|elongation factor Tu, putative, expressed
pep10522	E0-1	20120601_Cueff_055_1_A06_E0-1-4	502.613	1442.93	867031	1436.36	1465.83	HLNVVFIGHVDAGK	3	pep10522-3		LOC_Os04g20220.1 protein|elongation factor Tu, putative, expressed
pep10523	E0-1	20120601_Cueff_055_1_B06_E0-1-16	571.934	1196.85	33609731	1173.2	1236.65	HIGGCDDTLALNNEGK	3	pep10523-3	C5:+57.02146	LOC_Os04g42930.1 protein|OsGrx_C2.2 - glutaredoxin subgroup I, expressed
pep10523	E0-2	20120601_Cueff_055_1_C10_E0-2-16	571.934	1196.65	22962024	1182.44	1239.21	HIGGCDDTLALNNEGK	3	pep10523-3	C5:+57.02146	LOC_Os04g42930.1 protein|OsGrx_C2.2 - glutaredoxin subgroup I, expressed
pep10523	E0-1	20120601_Cueff_055_1_B06_E0-1-16	857.397	1196.85	18981549	1184.44	1220.41	HIGGCDDTLALNNEGK	2	pep10523-2	C5:+57.02146	LOC_Os04g42930.1 protein|OsGrx_C2.2 - glutaredoxin subgroup I, expressed
pep10523	E0-2	20120601_Cueff_055_1_C09_E0-2-15	571.934	1182.5	1.01927e+06	1173.88	1191.69	HIGGCDDTLALNNEGK	3	pep10523-3	C5:+57.02146	LOC_Os04g42930.1 protein|OsGrx_C2.2 - glutaredoxin subgroup I, expressed
pep10523	E0-3	20120601_Cueff_055_1_E02_E0-3-16	857.397	1195.65	13059557	1183.04	1219.07	HIGGCDDTLALNNEGK	2	pep10523-2	C5:+57.02146	LOC_Os04g42930.1 protein|OsGrx_C2.2 - glutaredoxin subgroup I, expressed
pep10523	E0-2	20120601_Cueff_055_1_C10_E0-2-16	857.397	1196.65	17009869	1183.17	1224.33	HIGGCDDTLALNNEGK	2	pep10523-2	C5:+57.02146	LOC_Os04g42930.1 protein|OsGrx_C2.2 - glutaredoxin subgroup I, expressed
pep10523	E0-3	20120601_Cueff_055_1_E02_E0-3-16	571.934	1194.75	20066304	1174.94	1239.57	HIGGCDDTLALNNEGK	3	pep10523-3	C5:+57.02146	LOC_Os04g42930.1 protein|OsGrx_C2.2 - glutaredoxin subgroup I, expressed
pep10524	E0-2	20120601_Cueff_055_1_C09_E0-2-15	774.936	1199.29	936859	1189.45	1206.45	AKETVASAPVVVYSK	2	pep10524-2		LOC_Os04g42930.1 protein|OsGrx_C2.2 - glutaredoxin subgroup I, expressed
pep10524	E0-2	20120601_Cueff_055_1_C10_E0-2-16	774.936	1209.9	26360396	1197.72	1252.85	AKETVASAPVVVYSK	2	pep10524-2		LOC_Os04g42930.1 protein|OsGrx_C2.2 - glutaredoxin subgroup I, expressed
pep10524	E0-3	20120601_Cueff_055_1_E02_E0-3-16	774.936	1209.26	20736281	1196.7	1255.6	AKETVASAPVVVYSK	2	pep10524-2		LOC_Os04g42930.1 protein|OsGrx_C2.2 - glutaredoxin subgroup I, expressed
pep10524	E0-1	20120601_Cueff_055_1_B06_E0-1-16	516.96	1210.09	48997545	1196.85	1266.39	AKETVASAPVVVYSK	3	pep10524-3		LOC_Os04g42930.1 protein|OsGrx_C2.2 - glutaredoxin subgroup I, expressed
pep10524	E0-1	20120601_Cueff_055_1_B06_E0-1-16	774.936	1210.84	29076438	1198.06	1245.56	AKETVASAPVVVYSK	2	pep10524-2		LOC_Os04g42930.1 protein|OsGrx_C2.2 - glutaredoxin subgroup I, expressed
pep10524	E0-3	20120601_Cueff_055_1_E02_E0-3-16	516.96	1208.37	31385216	1194.75	1259.91	AKETVASAPVVVYSK	3	pep10524-3		LOC_Os04g42930.1 protein|OsGrx_C2.2 - glutaredoxin subgroup I, expressed
pep10524	E0-2	20120601_Cueff_055_1_C10_E0-2-16	516.96	1209.9	34060975	1196.65	1262.97	AKETVASAPVVVYSK	3	pep10524-3		LOC_Os04g42930.1 protein|OsGrx_C2.2 - glutaredoxin subgroup I, expressed
pep10525	E0-3	20120601_Cueff_055_1_E01_E0-3-15	675.37	1324.41	1.43316e+06	1315.12	1343.32	ETVASAPVVVYSK	2	pep10525-2		LOC_Os04g42930.1 protein|OsGrx_C2.2 - glutaredoxin subgroup I, expressed
pep10525	E0-2	20120601_Cueff_055_1_C09_E0-2-15	675.37	1321.95	2.83737e+06	1316.14	1342.61	ETVASAPVVVYSK	2	pep10525-2		LOC_Os04g42930.1 protein|OsGrx_C2.2 - glutaredoxin subgroup I, expressed
pep10525	E0-1	20120601_Cueff_055_1_B06_E0-1-16	675.37	1338.95	77311304	1325.37	1386.62	ETVASAPVVVYSK	2	pep10525-2		LOC_Os04g42930.1 protein|OsGrx_C2.2 - glutaredoxin subgroup I, expressed
pep10525	E0-2	20120601_Cueff_055_1_C10_E0-2-16	675.37	1339.57	57803197	1325.6	1394.81	ETVASAPVVVYSK	2	pep10525-2		LOC_Os04g42930.1 protein|OsGrx_C2.2 - glutaredoxin subgroup I, expressed
pep10525	E0-3	20120601_Cueff_055_1_E02_E0-3-16	675.37	1339.4	48766138	1326.66	1380.6	ETVASAPVVVYSK	2	pep10525-2		LOC_Os04g42930.1 protein|OsGrx_C2.2 - glutaredoxin subgroup I, expressed
pep10525	E0-1	20120601_Cueff_055_1_B05_E0-1-15	675.37	1323.74	735321	1317.62	1333.41	ETVASAPVVVYSK	2	pep10525-2		LOC_Os04g42930.1 protein|OsGrx_C2.2 - glutaredoxin subgroup I, expressed
pep10526	E0-2	20120601_Cueff_055_1_C10_E0-2-16	770.951	2016.23	56099136	1976.25	2047.34	LVPLLTEAGAIASSAK	2	pep10526-2		LOC_Os04g42930.1 protein|OsGrx_C2.2 - glutaredoxin subgroup I, expressed
pep10526	E0-3	20120601_Cueff_055_1_E02_E0-3-16	770.951	2014.66	48472528	1984.85	2040.29	LVPLLTEAGAIASSAK	2	pep10526-2		LOC_Os04g42930.1 protein|OsGrx_C2.2 - glutaredoxin subgroup I, expressed
pep10526	E0-1	20120601_Cueff_055_1_A03_E0-1-1	770.951	2002.24	3.9396e+06	1992.02	2027.92	LVPLLTEAGAIASSAK	2	pep10526-2		LOC_Os04g42930.1 protein|OsGrx_C2.2 - glutaredoxin subgroup I, expressed
pep10526	E0-2	20120601_Cueff_055_1_C09_E0-2-15	770.951	2006.69	1.80976e+06	1986.93	2018.69	LVPLLTEAGAIASSAK	2	pep10526-2		LOC_Os04g42930.1 protein|OsGrx_C2.2 - glutaredoxin subgroup I, expressed
pep10526	E0-1	20120601_Cueff_055_1_B06_E0-1-16	770.951	2015.46	64043480	1980.96	2045.59	LVPLLTEAGAIASSAK	2	pep10526-2		LOC_Os04g42930.1 protein|OsGrx_C2.2 - glutaredoxin subgroup I, expressed
pep10526	E0-3	20120601_Cueff_055_1_C11_E0-3-1	770.951	2008.71	5.61682e+06	1994.39	2033.09	LVPLLTEAGAIASSAK	2	pep10526-2		LOC_Os04g42930.1 protein|OsGrx_C2.2 - glutaredoxin subgroup I, expressed
pep10526	E0-2	20120601_Cueff_055_1_B07_E0-2-1	770.951	2008.39	9.75206e+06	1992.88	2038.59	LVPLLTEAGAIASSAK	2	pep10526-2		LOC_Os04g42930.1 protein|OsGrx_C2.2 - glutaredoxin subgroup I, expressed
pep10527	E0-2	20120601_Cueff_055_1_C10_E0-2-16	854.737	2028.59	934919	2024.27	2038.58	AIELDGESDGSELQSALAEWTGQR	3	pep10527-3		LOC_Os04g42930.1 protein|OsGrx_C2.2 - glutaredoxin subgroup I, expressed
pep10528	E0-2	20120601_Cueff_055_1_C09_E0-2-15	544.737	1481.77	632066	1469.27	1491.69	SYCPFCVR	2	pep10528-2	C3:+57.02146 C6:+57.02146	LOC_Os04g42930.1 protein|OsGrx_C2.2 - glutaredoxin subgroup I, expressed
pep10529	E0-2	20120601_Cueff_055_1_C09_E0-2-15	641.364	1607.38	623318	1595.77	1619.59	KLFEQLGATFK	2	pep10529-2		LOC_Os04g42930.1 protein|OsGrx_C2.2 - glutaredoxin subgroup I, expressed
pep1053	E0-2	20120601_Cueff_055_1_C04_E0-2-10	727.323	1365.63	509524	1347.29	1375.26	LAEQAERYEEMVEYMEK	3	pep1053-3	M11:+15.99491 M15:+15.99491	LOC_Os08g33370.1 protein|14-3-3 protein, putative, expressed
pep1053	E0-3	20120601_Cueff_055_1_D08_E0-3-10	727.323	1367.01	557779	1357.96	1371.87	LAEQAERYEEMVEYMEK	3	pep1053-3	M11:+15.99491 M15:+15.99491	LOC_Os08g33370.1 protein|14-3-3 protein, putative, expressed
pep10530	E0-1	20120601_Cueff_055_1_A09_E0-1-7	644.313	1022.76	27918195	1001.98	1057.12	VTVATADPAGDDR	2	pep10530-2		LOC_Os01g11880.1 protein|DJ-1 family protein, putative, expressed
pep10530	E0-3	20120601_Cueff_055_1_D05_E0-3-7	644.313	1023.11	14447131	1004.82	1064.4	VTVATADPAGDDR	2	pep10530-2		LOC_Os01g11880.1 protein|DJ-1 family protein, putative, expressed
pep10530	E0-2	20120601_Cueff_055_1_C01_E0-2-7	644.313	1025.19	24332700	1001.83	1053.85	VTVATADPAGDDR	2	pep10530-2		LOC_Os01g11880.1 protein|DJ-1 family protein, putative, expressed
pep10531	E0-1	20120601_Cueff_055_1_A09_E0-1-7	708.876	1035.54	4280274	1029.51	1052.04	RAGANVTVASVEDK	2	pep10531-2		LOC_Os01g11880.1 protein|DJ-1 family protein, putative, expressed
pep10531	E0-3	20120601_Cueff_055_1_D05_E0-3-7	708.876	1035.74	2.59525e+06	1028.04	1054.8	RAGANVTVASVEDK	2	pep10531-2		LOC_Os01g11880.1 protein|DJ-1 family protein, putative, expressed
pep10531	E0-2	20120601_Cueff_055_1_C01_E0-2-7	708.876	1035.31	3.75124e+06	1026.87	1051.74	RAGANVTVASVEDK	2	pep10531-2		LOC_Os01g11880.1 protein|DJ-1 family protein, putative, expressed
pep10532	E0-1	20120601_Cueff_055_1_A09_E0-1-7	630.826	1152.46	15716163	1143.25	1184.89	AGANVTVASVEDK	2	pep10532-2		LOC_Os01g11880.1 protein|DJ-1 family protein, putative, expressed
pep10532	E0-3	20120601_Cueff_055_1_D05_E0-3-7	630.826	1154.61	9.97262e+06	1144.82	1192.92	AGANVTVASVEDK	2	pep10532-2		LOC_Os01g11880.1 protein|DJ-1 family protein, putative, expressed
pep10532	E0-1	20120601_Cueff_055_1_A08_E0-1-6	630.826	1149.46	882846	1145.48	1156.67	AGANVTVASVEDK	2	pep10532-2		LOC_Os01g11880.1 protein|DJ-1 family protein, putative, expressed
pep10532	E0-2	20120601_Cueff_055_1_C01_E0-2-7	630.826	1155.79	14029416	1143.66	1201.41	AGANVTVASVEDK	2	pep10532-2		LOC_Os01g11880.1 protein|DJ-1 family protein, putative, expressed
pep10533	E0-1	20120601_Cueff_055_1_A08_E0-1-6	623.844	1552.39	856131	1542.59	1565.72	FTAEIIPVNSR	2	pep10533-2		LOC_Os01g11880.1 protein|DJ-1 family protein, putative, expressed
pep10533	E0-2	20120601_Cueff_055_1_C01_E0-2-7	623.844	1554.99	11482419	1543.22	1596.28	FTAEIIPVNSR	2	pep10533-2		LOC_Os01g11880.1 protein|DJ-1 family protein, putative, expressed
pep10533	E0-1	20120601_Cueff_055_1_A09_E0-1-7	623.844	1553.72	10176346	1544.61	1587.77	FTAEIIPVNSR	2	pep10533-2		LOC_Os01g11880.1 protein|DJ-1 family protein, putative, expressed
pep10533	E0-3	20120601_Cueff_055_1_D05_E0-3-7	623.844	1556.06	12727146	1541.2	1579.79	FTAEIIPVNSR	2	pep10533-2		LOC_Os01g11880.1 protein|DJ-1 family protein, putative, expressed
pep10534	E0-3	20120601_Cueff_055_1_D05_E0-3-7	844.44	1850.46	2.84502e+06	1833.89	1868.82	EFDLIVMPGGLPGAQK	2	pep10534-2	M7:+15.99491	LOC_Os01g11880.1 protein|DJ-1 family protein, putative, expressed
pep10534	E0-1	20120601_Cueff_055_1_A09_E0-1-7	844.44	1847.57	1.77989e+06	1833.54	1872.59	EFDLIVMPGGLPGAQK	2	pep10534-2	M7:+15.99491	LOC_Os01g11880.1 protein|DJ-1 family protein, putative, expressed
pep10534	E0-2	20120601_Cueff_055_1_C01_E0-2-7	844.44	1850.12	2875520	1835.17	1873.42	EFDLIVMPGGLPGAQK	2	pep10534-2	M7:+15.99491	LOC_Os01g11880.1 protein|DJ-1 family protein, putative, expressed
pep10535	E0-1	20120601_Cueff_055_1_A09_E0-1-7	769.745	1849.02	1.00658e+06	1834.76	1862.85	VLVPVADGTEPVEAAATADVLNR	3	pep10535-3		LOC_Os01g11880.1 protein|DJ-1 family protein, putative, expressed
pep10535	E0-3	20120601_Cueff_055_1_D05_E0-3-7	769.745	1852.13	1810996	1837.64	1866.16	VLVPVADGTEPVEAAATADVLNR	3	pep10535-3		LOC_Os01g11880.1 protein|DJ-1 family protein, putative, expressed
pep10535	E0-2	20120601_Cueff_055_1_C01_E0-2-7	769.745	1848.66	1.69034e+06	1840.59	1870.12	VLVPVADGTEPVEAAATADVLNR	3	pep10535-3		LOC_Os01g11880.1 protein|DJ-1 family protein, putative, expressed
pep10535	E0-3	20120601_Cueff_055_1_D05_E0-3-7	1154.11	1852.75	815746	1842.67	1863.33	VLVPVADGTEPVEAAATADVLNR	2	pep10535-2		LOC_Os01g11880.1 protein|DJ-1 family protein, putative, expressed
pep10535	E0-2	20120601_Cueff_055_1_C01_E0-2-7	1154.11	1848.66	800323	1843.39	1862.59	VLVPVADGTEPVEAAATADVLNR	2	pep10535-2		LOC_Os01g11880.1 protein|DJ-1 family protein, putative, expressed
pep10536	E0-2	20120601_Cueff_055_1_C01_E0-2-7	752.407	1936.92	2.7456e+06	1925.57	1954.1	APGSATEFALAIVEK	2	pep10536-2		LOC_Os01g11880.1 protein|DJ-1 family protein, putative, expressed
pep10536	E0-3	20120601_Cueff_055_1_D05_E0-3-7	752.407	1935.92	2.87313e+06	1924.84	1966.27	APGSATEFALAIVEK	2	pep10536-2		LOC_Os01g11880.1 protein|DJ-1 family protein, putative, expressed
pep10536	E0-1	20120601_Cueff_055_1_A09_E0-1-7	752.407	1938.43	2.17308e+06	1926.14	1968.74	APGSATEFALAIVEK	2	pep10536-2		LOC_Os01g11880.1 protein|DJ-1 family protein, putative, expressed
pep10537	E0-2	20120601_Cueff_055_1_B10_E0-2-4	644.975	1064	2.6924e+06	1052.11	1079.62	PPVDPHSYTDGDHPVTAK	3	pep10537-3		LOC_Os03g60460.1 protein|aminopeptidase, putative, expressed
pep10537	E0-1	20120601_Cueff_055_1_A07_E0-1-5	966.958	1067.26	584756	1057.6	1073.44	PPVDPHSYTDGDHPVTAK	2	pep10537-2		LOC_Os03g60460.1 protein|aminopeptidase, putative, expressed
pep10537	E0-2	20120601_Cueff_055_1_B10_E0-2-4	966.958	1064	703134	1048.14	1075.36	PPVDPHSYTDGDHPVTAK	2	pep10537-2		LOC_Os03g60460.1 protein|aminopeptidase, putative, expressed
pep10537	E0-3	20120601_Cueff_055_1_D02_E0-3-4	644.975	1064.82	5477397	1049.6	1084.06	PPVDPHSYTDGDHPVTAK	3	pep10537-3		LOC_Os03g60460.1 protein|aminopeptidase, putative, expressed
pep10537	E0-3	20120601_Cueff_055_1_D02_E0-3-4	966.958	1064.82	1.58766e+06	1053.44	1073.43	PPVDPHSYTDGDHPVTAK	2	pep10537-2		LOC_Os03g60460.1 protein|aminopeptidase, putative, expressed
pep10538	E0-2	20120601_Cueff_055_1_B10_E0-2-4	679.32	1101.44	2.05127e+06	1090.34	1114.88	SVFPCHDTPAAR	2	pep10538-2	C5:+57.02146	LOC_Os03g60460.1 protein|aminopeptidase, putative, expressed
pep10538	E0-1	20120601_Cueff_055_1_A07_E0-1-5	679.32	1099.19	3.43198e+06	1081.09	1134.04	SVFPCHDTPAAR	2	pep10538-2	C5:+57.02146	LOC_Os03g60460.1 protein|aminopeptidase, putative, expressed
pep10538	E0-3	20120601_Cueff_055_1_D02_E0-3-4	679.32	1099.88	4.2545e+06	1087.59	1119.65	SVFPCHDTPAAR	2	pep10538-2	C5:+57.02146	LOC_Os03g60460.1 protein|aminopeptidase, putative, expressed
pep10538	E0-2	20120601_Cueff_055_1_B11_E0-2-5	679.32	1100.7	1.82497e+06	1089.28	1120.48	SVFPCHDTPAAR	2	pep10538-2	C5:+57.02146	LOC_Os03g60460.1 protein|aminopeptidase, putative, expressed
pep10539	E0-2	20120601_Cueff_055_1_B10_E0-2-4	972.433	1615.23	1.85065e+06	1605.17	1630.27	MAGIDPDDVYSEVPYEK	2	pep10539-2	M1:+15.99491	LOC_Os03g60460.1 protein|aminopeptidase, putative, expressed
pep10539	E0-2	20120601_Cueff_055_1_B11_E0-2-5	972.433	1617.82	1.63388e+06	1604.77	1633.38	MAGIDPDDVYSEVPYEK	2	pep10539-2	M1:+15.99491	LOC_Os03g60460.1 protein|aminopeptidase, putative, expressed
pep10539	E0-1	20120601_Cueff_055_1_A07_E0-1-5	972.433	1616.86	2.83854e+06	1604.96	1632.05	MAGIDPDDVYSEVPYEK	2	pep10539-2	M1:+15.99491	LOC_Os03g60460.1 protein|aminopeptidase, putative, expressed
pep10539	E0-3	20120601_Cueff_055_1_D02_E0-3-4	972.433	1619.04	3.58179e+06	1603.52	1632.46	MAGIDPDDVYSEVPYEK	2	pep10539-2	M1:+15.99491	LOC_Os03g60460.1 protein|aminopeptidase, putative, expressed
pep10540	E0-1	20120601_Cueff_055_1_A07_E0-1-5	784.873	1991.34	1.2838e+06	1954.94	2006.52	VGESLFGPYEWER	2	pep10540-2		LOC_Os03g60460.1 protein|aminopeptidase, putative, expressed
pep10540	E0-3	20120601_Cueff_055_1_D02_E0-3-4	784.873	1971.76	1.1246e+06	1952.77	1995.55	VGESLFGPYEWER	2	pep10540-2		LOC_Os03g60460.1 protein|aminopeptidase, putative, expressed
pep10541	E0-1	20120601_Cueff_055_1_A07_E0-1-5	546.781	743.93	5.5752e+06	725.996	768.124	RDPLPSDHR	2	pep10541-2		LOC_Os03g60460.1 protein|aminopeptidase, putative, expressed
pep10541	E0-2	20120601_Cueff_055_1_B11_E0-2-5	546.781	741.521	2.47065e+06	724.48	762.501	RDPLPSDHR	2	pep10541-2		LOC_Os03g60460.1 protein|aminopeptidase, putative, expressed
pep10542	E0-1	20120601_Cueff_055_1_A07_E0-1-5	657.363	1058.62	3.02233e+06	1047.64	1075.39	RIVEVVQGEER	2	pep10542-2		LOC_Os03g60460.1 protein|aminopeptidase, putative, expressed
pep10542	E0-2	20120601_Cueff_055_1_B11_E0-2-5	657.363	1062.2	1.56056e+06	1049.5	1070.32	RIVEVVQGEER	2	pep10542-2		LOC_Os03g60460.1 protein|aminopeptidase, putative, expressed
pep10543	E0-1	20120601_Cueff_055_1_A07_E0-1-5	723.401	1981.68	1.46883e+06	1971.46	2008.67	VAFLQLAIPTGCR	2	pep10543-2	C12:+57.02146	LOC_Os03g60460.1 protein|aminopeptidase, putative, expressed
pep10543	E0-2	20120601_Cueff_055_1_B11_E0-2-5	723.401	1973.87	624112	1966.4	1988.87	VAFLQLAIPTGCR	2	pep10543-2	C12:+57.02146	LOC_Os03g60460.1 protein|aminopeptidase, putative, expressed
pep10543	E0-3	20120601_Cueff_055_1_D02_E0-3-4	723.401	1974.91	1.58683e+06	1966.53	1995.55	VAFLQLAIPTGCR	2	pep10543-2	C12:+57.02146	LOC_Os03g60460.1 protein|aminopeptidase, putative, expressed
pep10543	E0-2	20120601_Cueff_055_1_B10_E0-2-4	723.401	1975.93	690606	1968.16	1987.63	VAFLQLAIPTGCR	2	pep10543-2	C12:+57.02146	LOC_Os03g60460.1 protein|aminopeptidase, putative, expressed
pep10544	E0-3	20120601_Cueff_055_1_D02_E0-3-4	796.9	1217.73	763792	1211.02	1230.99	VYAEGGDKVLDEAAR	2	pep10544-2		LOC_Os03g60460.1 protein|aminopeptidase, putative, expressed
pep10545	E0-3	20120601_Cueff_055_1_D02_E0-3-4	858.929	1407.61	1.54993e+06	1398.77	1419.69	IFSEAHEFYHPIAR	2	pep10545-2		LOC_Os03g60460.1 protein|aminopeptidase, putative, expressed
pep10545	E0-3	20120601_Cueff_055_1_D02_E0-3-4	572.955	1407.61	6.49195e+06	1395.54	1419.69	IFSEAHEFYHPIAR	3	pep10545-3		LOC_Os03g60460.1 protein|aminopeptidase, putative, expressed
pep10545	E0-2	20120601_Cueff_055_1_B10_E0-2-4	572.955	1408.29	3.11662e+06	1397.53	1419.22	IFSEAHEFYHPIAR	3	pep10545-3		LOC_Os03g60460.1 protein|aminopeptidase, putative, expressed
pep10545	E0-1	20120601_Cueff_055_1_A06_E0-1-4	572.955	1408.2	684382	1400.21	1416.08	IFSEAHEFYHPIAR	3	pep10545-3		LOC_Os03g60460.1 protein|aminopeptidase, putative, expressed
pep10545	E0-2	20120601_Cueff_055_1_B10_E0-2-4	858.929	1410.14	719786	1400.59	1418.7	IFSEAHEFYHPIAR	2	pep10545-2		LOC_Os03g60460.1 protein|aminopeptidase, putative, expressed
pep10548	E0-3	20120601_Cueff_055_1_D02_E0-3-4	579.312	1121.18	16495358	1109.31	1146.55	IVEVVQGEER	2	pep10548-2		LOC_Os03g60460.1 protein|aminopeptidase, putative, expressed
pep10548	E0-1	20120601_Cueff_055_1_A06_E0-1-4	579.312	1118.48	865143	1109.22	1131.95	IVEVVQGEER	2	pep10548-2		LOC_Os03g60460.1 protein|aminopeptidase, putative, expressed
pep10548	E0-2	20120601_Cueff_055_1_B10_E0-2-4	579.312	1118.46	8.45191e+06	1101.44	1143.73	IVEVVQGEER	2	pep10548-2		LOC_Os03g60460.1 protein|aminopeptidase, putative, expressed
pep10549	E0-2	20120601_Cueff_055_1_C04_E0-2-10	750.876	1290.63	8.03084e+06	1275.81	1312.2	NTAETVPFEHVTR	2	pep10549-2		LOC_Os03g08450.1 protein|eukaryotic translation initiation factor 3 subunit K, putative, expressed
pep10549	E0-1	20120601_Cueff_055_1_A12_E0-1-10	750.876	1291.29	5.00933e+06	1277.41	1305.82	NTAETVPFEHVTR	2	pep10549-2		LOC_Os03g08450.1 protein|eukaryotic translation initiation factor 3 subunit K, putative, expressed
pep10549	E0-1	20120601_Cueff_055_1_B01_E0-1-11	750.876	1305.65	4.33099e+06	1294.5	1337.28	NTAETVPFEHVTR	2	pep10549-2		LOC_Os03g08450.1 protein|eukaryotic translation initiation factor 3 subunit K, putative, expressed
pep10549	E0-1	20120601_Cueff_055_1_A12_E0-1-10	500.92	1291.29	7.50822e+06	1275.36	1308.65	NTAETVPFEHVTR	3	pep10549-3		LOC_Os03g08450.1 protein|eukaryotic translation initiation factor 3 subunit K, putative, expressed
pep10549	E0-3	20120601_Cueff_055_1_D09_E0-3-11	750.876	1304.55	1.10488e+06	1295.76	1314.66	NTAETVPFEHVTR	2	pep10549-2		LOC_Os03g08450.1 protein|eukaryotic translation initiation factor 3 subunit K, putative, expressed
pep10549	E0-3	20120601_Cueff_055_1_D08_E0-3-10	750.876	1288.86	4.67884e+06	1275.88	1301.47	NTAETVPFEHVTR	2	pep10549-2		LOC_Os03g08450.1 protein|eukaryotic translation initiation factor 3 subunit K, putative, expressed
pep10549	E0-1	20120601_Cueff_055_1_B01_E0-1-11	500.92	1305.95	7.19284e+06	1294.5	1323.64	NTAETVPFEHVTR	3	pep10549-3		LOC_Os03g08450.1 protein|eukaryotic translation initiation factor 3 subunit K, putative, expressed
pep10549	E0-2	20120601_Cueff_055_1_C04_E0-2-10	500.92	1289.7	11887040	1275.81	1315.08	NTAETVPFEHVTR	3	pep10549-3		LOC_Os03g08450.1 protein|eukaryotic translation initiation factor 3 subunit K, putative, expressed
pep10549	E0-3	20120601_Cueff_055_1_D08_E0-3-10	500.92	1288.55	6.75748e+06	1275.88	1311.75	NTAETVPFEHVTR	3	pep10549-3		LOC_Os03g08450.1 protein|eukaryotic translation initiation factor 3 subunit K, putative, expressed
pep10549	E0-3	20120601_Cueff_055_1_D09_E0-3-11	500.92	1302.76	1.51514e+06	1291	1316.54	NTAETVPFEHVTR	3	pep10549-3		LOC_Os03g08450.1 protein|eukaryotic translation initiation factor 3 subunit K, putative, expressed
pep10549	E0-2	20120601_Cueff_055_1_C05_E0-2-11	500.92	1306.57	3.71957e+06	1293.75	1320.69	NTAETVPFEHVTR	3	pep10549-3		LOC_Os03g08450.1 protein|eukaryotic translation initiation factor 3 subunit K, putative, expressed
pep10549	E0-2	20120601_Cueff_055_1_C05_E0-2-11	750.876	1308.98	2.71862e+06	1295.15	1322.38	NTAETVPFEHVTR	2	pep10549-2		LOC_Os03g08450.1 protein|eukaryotic translation initiation factor 3 subunit K, putative, expressed
pep10550	E0-2	20120601_Cueff_055_1_C04_E0-2-10	758.431	1797.9	2920340	1786.18	1818.46	TLIVLSHYLETAR	2	pep10550-2		LOC_Os03g08450.1 protein|eukaryotic translation initiation factor 3 subunit K, putative, expressed
pep10550	E0-1	20120601_Cueff_055_1_B01_E0-1-11	758.431	1819.18	1.23961e+06	1810.21	1831.6	TLIVLSHYLETAR	2	pep10550-2		LOC_Os03g08450.1 protein|eukaryotic translation initiation factor 3 subunit K, putative, expressed
pep10550	E0-1	20120601_Cueff_055_1_A12_E0-1-10	758.431	1799.74	1.25526e+06	1789.81	1817.61	TLIVLSHYLETAR	2	pep10550-2		LOC_Os03g08450.1 protein|eukaryotic translation initiation factor 3 subunit K, putative, expressed
pep10550	E0-2	20120601_Cueff_055_1_C05_E0-2-11	758.431	1815.66	716218	1809.62	1827.94	TLIVLSHYLETAR	2	pep10550-2		LOC_Os03g08450.1 protein|eukaryotic translation initiation factor 3 subunit K, putative, expressed
pep10550	E0-3	20120601_Cueff_055_1_D08_E0-3-10	758.431	1790.72	1.32023e+06	1787.31	1809.91	TLIVLSHYLETAR	2	pep10550-2		LOC_Os03g08450.1 protein|eukaryotic translation initiation factor 3 subunit K, putative, expressed
pep10551	E0-3	20120601_Cueff_055_1_D08_E0-3-10	673.394	2001.46	907440	1993.24	2011.86	VPRPVLAEAINIEGLALDK	3	pep10551-3		LOC_Os03g08450.1 protein|eukaryotic translation initiation factor 3 subunit K, putative, expressed
pep10551	E0-2	20120601_Cueff_055_1_C04_E0-2-10	673.394	2003.27	1.83234e+06	1995.01	2013.44	VPRPVLAEAINIEGLALDK	3	pep10551-3		LOC_Os03g08450.1 protein|eukaryotic translation initiation factor 3 subunit K, putative, expressed
pep10552	E0-3	20120601_Cueff_055_1_D08_E0-3-10	451.277	1328.1	14517460	1315.61	1367.01	LSVQIVSR	2	pep10552-2		LOC_Os03g08450.1 protein|eukaryotic translation initiation factor 3 subunit K, putative, expressed
pep10552	E0-1	20120601_Cueff_055_1_A12_E0-1-10	451.277	1329.4	15320302	1318.3	1382.89	LSVQIVSR	2	pep10552-2		LOC_Os03g08450.1 protein|eukaryotic translation initiation factor 3 subunit K, putative, expressed
pep10552	E0-2	20120601_Cueff_055_1_C04_E0-2-10	451.277	1330.2	22761126	1319.58	1369	LSVQIVSR	2	pep10552-2		LOC_Os03g08450.1 protein|eukaryotic translation initiation factor 3 subunit K, putative, expressed
pep10553	E0-1	20120601_Cueff_055_1_A12_E0-1-10	463.296	1572.07	14216579	1551.55	1615.64	SQLIVLPR	2	pep10553-2		LOC_Os03g08450.1 protein|eukaryotic translation initiation factor 3 subunit K, putative, expressed
pep10553	E0-2	20120601_Cueff_055_1_C04_E0-2-10	463.296	1570.96	19619084	1551.69	1632.55	SQLIVLPR	2	pep10553-2		LOC_Os03g08450.1 protein|eukaryotic translation initiation factor 3 subunit K, putative, expressed
pep10553	E0-3	20120601_Cueff_055_1_D08_E0-3-10	463.296	1570.67	11601829	1548.57	1593.18	SQLIVLPR	2	pep10553-2		LOC_Os03g08450.1 protein|eukaryotic translation initiation factor 3 subunit K, putative, expressed
pep10555	E0-3	20120601_Cueff_055_1_D11_E0-3-13	915.484	1458.25	19987561	1444.49	1484.87	ASVGSGSDIVSAAPGVSLQK	2	pep10555-2		LOC_Os01g16152.1 protein|peroxiredoxin, putative, expressed
pep10555	E0-1	20120601_Cueff_055_1_B03_E0-1-13	915.484	1457.71	23520636	1446.62	1486.17	ASVGSGSDIVSAAPGVSLQK	2	pep10555-2		LOC_Os01g16152.1 protein|peroxiredoxin, putative, expressed
pep10555	E0-1	20120601_Cueff_055_1_B04_E0-1-14	915.484	1472.5	3.45452e+06	1461.91	1489.83	ASVGSGSDIVSAAPGVSLQK	2	pep10555-2		LOC_Os01g16152.1 protein|peroxiredoxin, putative, expressed
pep10555	E0-3	20120601_Cueff_055_1_D12_E0-3-14	915.484	1472.89	2.04351e+06	1461.98	1491.6	ASVGSGSDIVSAAPGVSLQK	2	pep10555-2		LOC_Os01g16152.1 protein|peroxiredoxin, putative, expressed
pep10555	E0-2	20120601_Cueff_055_1_C08_E0-2-14	915.484	1474.83	1.38859e+06	1463.77	1486.18	ASVGSGSDIVSAAPGVSLQK	2	pep10555-2		LOC_Os01g16152.1 protein|peroxiredoxin, putative, expressed
pep10555	E0-2	20120601_Cueff_055_1_C07_E0-2-13	915.484	1459.69	26080125	1447.97	1495.29	ASVGSGSDIVSAAPGVSLQK	2	pep10555-2		LOC_Os01g16152.1 protein|peroxiredoxin, putative, expressed
pep10556	E0-3	20120601_Cueff_055_1_D11_E0-3-13	662.333	1650.97	33028006	1637.72	1692.15	AFNVEVAPSDFK	2	pep10556-2		LOC_Os01g16152.1 protein|peroxiredoxin, putative, expressed
pep10556	E0-3	20120601_Cueff_055_1_D10_E0-3-12	662.333	1644.9	637576	1638.21	1655.81	AFNVEVAPSDFK	2	pep10556-2		LOC_Os01g16152.1 protein|peroxiredoxin, putative, expressed
pep10556	E0-2	20120601_Cueff_055_1_C07_E0-2-13	662.333	1652.49	37072970	1636.71	1675.85	AFNVEVAPSDFK	2	pep10556-2		LOC_Os01g16152.1 protein|peroxiredoxin, putative, expressed
pep10556	E0-1	20120601_Cueff_055_1_B03_E0-1-13	662.333	1651.08	39433090	1633.71	1688.38	AFNVEVAPSDFK	2	pep10556-2		LOC_Os01g16152.1 protein|peroxiredoxin, putative, expressed
pep10557	E0-3	20120601_Cueff_055_1_D11_E0-3-13	876.926	1715.31	2.06534e+06	1704.26	1735.06	SWDEGVATNFSTTPLK	2	pep10557-2		LOC_Os01g16152.1 protein|peroxiredoxin, putative, expressed
pep10557	E0-1	20120601_Cueff_055_1_B03_E0-1-13	876.926	1715.05	1.96762e+06	1706.04	1730.41	SWDEGVATNFSTTPLK	2	pep10557-2		LOC_Os01g16152.1 protein|peroxiredoxin, putative, expressed
pep10557	E0-2	20120601_Cueff_055_1_C07_E0-2-13	876.926	1716.76	3.0986e+06	1705.27	1736.95	SWDEGVATNFSTTPLK	2	pep10557-2		LOC_Os01g16152.1 protein|peroxiredoxin, putative, expressed
pep10558	E0-1	20120601_Cueff_055_1_B04_E0-1-14	874.384	1802.44	723141	1794.45	1824.59	DAIEFYGDFDGSFHK	2	pep10558-2		LOC_Os01g16152.1 protein|peroxiredoxin, putative, expressed
pep10558	E0-3	20120601_Cueff_055_1_D11_E0-3-13	874.384	1793.49	1.91825e+06	1784.83	1827.99	DAIEFYGDFDGSFHK	2	pep10558-2		LOC_Os01g16152.1 protein|peroxiredoxin, putative, expressed
pep10558	E0-1	20120601_Cueff_055_1_B03_E0-1-13	874.384	1794.39	1.64007e+06	1786.18	1823.25	DAIEFYGDFDGSFHK	2	pep10558-2		LOC_Os01g16152.1 protein|peroxiredoxin, putative, expressed
pep10558	E0-2	20120601_Cueff_055_1_C07_E0-2-13	874.384	1794.8	1.85213e+06	1787.31	1813.56	DAIEFYGDFDGSFHK	2	pep10558-2		LOC_Os01g16152.1 protein|peroxiredoxin, putative, expressed
pep10559	E0-3	20120601_Cueff_055_1_D12_E0-3-14	817.423	1861.56	645323	1850.96	1869.9	VVIFGLPGAYTGVCSQAHVPSYK	3	pep10559-3	C14:+57.02146	LOC_Os01g16152.1 protein|peroxiredoxin, putative, expressed
pep10559	E0-2	20120601_Cueff_055_1_C07_E0-2-13	817.423	1853.21	3.44279e+06	1840.51	1875.49	VVIFGLPGAYTGVCSQAHVPSYK	3	pep10559-3	C14:+57.02146	LOC_Os01g16152.1 protein|peroxiredoxin, putative, expressed
pep10559	E0-1	20120601_Cueff_055_1_B03_E0-1-13	817.423	1855.66	3.44435e+06	1842.1	1879.72	VVIFGLPGAYTGVCSQAHVPSYK	3	pep10559-3	C14:+57.02146	LOC_Os01g16152.1 protein|peroxiredoxin, putative, expressed
pep10559	E0-1	20120601_Cueff_055_1_B04_E0-1-14	817.423	1862.18	976421	1854.53	1876	VVIFGLPGAYTGVCSQAHVPSYK	3	pep10559-3	C14:+57.02146	LOC_Os01g16152.1 protein|peroxiredoxin, putative, expressed
pep10559	E0-3	20120601_Cueff_055_1_D11_E0-3-13	817.423	1849.37	2555220	1838.52	1872.96	VVIFGLPGAYTGVCSQAHVPSYK	3	pep10559-3	C14:+57.02146	LOC_Os01g16152.1 protein|peroxiredoxin, putative, expressed
pep1056	E0-2	20120601_Cueff_055_1_B11_E0-2-5	726.341	1242.82	4.22693e+06	1230.15	1257.81	YYCTVIDAPGHR	2	pep1056-2	C3:+57.02146	LOC_Os03g08010.1 protein|elongation factor Tu, putative, expressed
pep1056	E0-2	20120601_Cueff_055_1_B10_E0-2-4	484.563	1246.57	3.80481e+06	1234.69	1258.54	YYCTVIDAPGHR	3	pep1056-3	C3:+57.02146	LOC_Os03g08010.1 protein|elongation factor Tu, putative, expressed
pep1056	E0-3	20120601_Cueff_055_1_D02_E0-3-4	726.341	1243.49	3.4542e+06	1235.95	1262.69	YYCTVIDAPGHR	2	pep1056-2	C3:+57.02146	LOC_Os03g08010.1 protein|elongation factor Tu, putative, expressed
pep1056	E0-3	20120601_Cueff_055_1_D04_E0-3-6	484.563	1241.1	680437350	1228.23	1303.66	YYCTVIDAPGHR	3	pep1056-3	C3:+57.02146	LOC_Os03g08010.1 protein|elongation factor Tu, putative, expressed
pep1056	E0-1	20120601_Cueff_055_1_B04_E0-1-14	484.563	1256.69	1.69646e+06	1246.65	1273.2	YYCTVIDAPGHR	3	pep1056-3	C3:+57.02146	LOC_Os03g08010.1 protein|elongation factor Tu, putative, expressed
pep1056	E0-3	20120601_Cueff_055_1_C12_E0-3-2	484.563	1248.08	4.32958e+06	1236.78	1274.35	YYCTVIDAPGHR	3	pep1056-3	C3:+57.02146	LOC_Os03g08010.1 protein|elongation factor Tu, putative, expressed
pep1056	E0-3	20120601_Cueff_055_1_D03_E0-3-5	726.341	1241.75	4.89628e+06	1231.15	1259.04	YYCTVIDAPGHR	2	pep1056-2	C3:+57.02146	LOC_Os03g08010.1 protein|elongation factor Tu, putative, expressed
pep1056	E0-2	20120601_Cueff_055_1_B08_E0-2-2	726.341	1252.37	4.36722e+06	1238.59	1275.68	YYCTVIDAPGHR	2	pep1056-2	C3:+57.02146	LOC_Os03g08010.1 protein|elongation factor Tu, putative, expressed
pep1056	E0-2	20120601_Cueff_055_1_B12_E0-2-6	726.341	1242.25	294802420	1229.41	1311.57	YYCTVIDAPGHR	2	pep1056-2	C3:+57.02146	LOC_Os03g08010.1 protein|elongation factor Tu, putative, expressed
pep1056	E0-1	20120601_Cueff_055_1_A10_E0-1-8	484.563	1231.01	2.8219e+06	1225.17	1255.35	YYCTVIDAPGHR	3	pep1056-3	C3:+57.02146	LOC_Os03g08010.1 protein|elongation factor Tu, putative, expressed
pep1056	E0-2	20120601_Cueff_055_1_C09_E0-2-15	726.341	1242.61	657607	1234.34	1253.46	YYCTVIDAPGHR	2	pep1056-2	C3:+57.02146	LOC_Os03g08010.1 protein|elongation factor Tu, putative, expressed
pep1056	E0-3	20120601_Cueff_055_1_D02_E0-3-4	484.563	1243.49	4.52901e+06	1232.44	1258.08	YYCTVIDAPGHR	3	pep1056-3	C3:+57.02146	LOC_Os03g08010.1 protein|elongation factor Tu, putative, expressed
pep1056	E0-1	20120601_Cueff_055_1_B04_E0-1-14	726.341	1258.32	650502	1248.91	1270.58	YYCTVIDAPGHR	2	pep1056-2	C3:+57.02146	LOC_Os03g08010.1 protein|elongation factor Tu, putative, expressed
pep1056	E0-1	20120601_Cueff_055_1_A04_E0-1-2	484.563	1247.88	8.06939e+06	1236.88	1266.13	YYCTVIDAPGHR	3	pep1056-3	C3:+57.02146	LOC_Os03g08010.1 protein|elongation factor Tu, putative, expressed
pep1056	E0-1	20120601_Cueff_055_1_A08_E0-1-6	726.341	1242.33	327094870	1229.13	1291.52	YYCTVIDAPGHR	2	pep1056-2	C3:+57.02146	LOC_Os03g08010.1 protein|elongation factor Tu, putative, expressed
pep1056	E0-1	20120601_Cueff_055_1_B06_E0-1-16	726.341	1257.81	532027	1250.56	1266.39	YYCTVIDAPGHR	2	pep1056-2	C3:+57.02146	LOC_Os03g08010.1 protein|elongation factor Tu, putative, expressed
pep1056	E0-2	20120601_Cueff_055_1_B12_E0-2-6	484.563	1242.25	538676180	1228.2	1330.7	YYCTVIDAPGHR	3	pep1056-3	C3:+57.02146	LOC_Os03g08010.1 protein|elongation factor Tu, putative, expressed
pep1056	E0-3	20120601_Cueff_055_1_D12_E0-3-14	484.563	1255.67	2195956	1246.42	1276.06	YYCTVIDAPGHR	3	pep1056-3	C3:+57.02146	LOC_Os03g08010.1 protein|elongation factor Tu, putative, expressed
pep1056	E0-2	20120601_Cueff_055_1_B07_E0-2-1	484.563	1244.49	11896600	1233.19	1284.82	YYCTVIDAPGHR	3	pep1056-3	C3:+57.02146	LOC_Os03g08010.1 protein|elongation factor Tu, putative, expressed
pep1056	E0-2	20120601_Cueff_055_1_B08_E0-2-2	484.563	1246.9	4.587e+06	1236.04	1268.84	YYCTVIDAPGHR	3	pep1056-3	C3:+57.02146	LOC_Os03g08010.1 protein|elongation factor Tu, putative, expressed
pep1056	E0-2	20120601_Cueff_055_1_C01_E0-2-7	484.563	1241.4	12434260	1231.2	1278.75	YYCTVIDAPGHR	3	pep1056-3	C3:+57.02146	LOC_Os03g08010.1 protein|elongation factor Tu, putative, expressed
pep1056	E0-3	20120601_Cueff_055_1_D03_E0-3-5	484.563	1241.36	10167311	1230.61	1279.85	YYCTVIDAPGHR	3	pep1056-3	C3:+57.02146	LOC_Os03g08010.1 protein|elongation factor Tu, putative, expressed
pep1056	E0-3	20120601_Cueff_055_1_D01_E0-3-3	726.341	1248.29	2.80198e+06	1239.56	1270.4	YYCTVIDAPGHR	2	pep1056-2	C3:+57.02146	LOC_Os03g08010.1 protein|elongation factor Tu, putative, expressed
pep1056	E0-3	20120601_Cueff_055_1_D05_E0-3-7	726.341	1244.27	1.9465e+06	1233.03	1249.28	YYCTVIDAPGHR	2	pep1056-2	C3:+57.02146	LOC_Os03g08010.1 protein|elongation factor Tu, putative, expressed
pep1056	E0-1	20120601_Cueff_055_1_A12_E0-1-10	484.563	1240.32	1.6255e+06	1226.28	1250.29	YYCTVIDAPGHR	3	pep1056-3	C3:+57.02146	LOC_Os03g08010.1 protein|elongation factor Tu, putative, expressed
pep1056	E0-2	20120601_Cueff_055_1_C09_E0-2-15	484.563	1243.37	1.42453e+06	1229.35	1262.6	YYCTVIDAPGHR	3	pep1056-3	C3:+57.02146	LOC_Os03g08010.1 protein|elongation factor Tu, putative, expressed
pep1056	E0-1	20120601_Cueff_055_1_A05_E0-1-3	484.563	1250.78	6.85568e+06	1238.32	1269.99	YYCTVIDAPGHR	3	pep1056-3	C3:+57.02146	LOC_Os03g08010.1 protein|elongation factor Tu, putative, expressed
pep1056	E0-1	20120601_Cueff_055_1_A08_E0-1-6	484.563	1243.78	629440860	1229.13	1345.74	YYCTVIDAPGHR	3	pep1056-3	C3:+57.02146	LOC_Os03g08010.1 protein|elongation factor Tu, putative, expressed
pep1056	E0-1	20120601_Cueff_055_1_A03_E0-1-1	726.341	1246.32	4.15398e+06	1237.07	1261.09	YYCTVIDAPGHR	2	pep1056-2	C3:+57.02146	LOC_Os03g08010.1 protein|elongation factor Tu, putative, expressed
pep1056	E0-2	20120601_Cueff_055_1_B07_E0-2-1	726.341	1246.3	5.77684e+06	1235.42	1265.08	YYCTVIDAPGHR	2	pep1056-2	C3:+57.02146	LOC_Os03g08010.1 protein|elongation factor Tu, putative, expressed
pep1056	E0-3	20120601_Cueff_055_1_D06_E0-3-8	484.563	1232.07	1.1158e+06	1225.07	1247.99	YYCTVIDAPGHR	3	pep1056-3	C3:+57.02146	LOC_Os03g08010.1 protein|elongation factor Tu, putative, expressed
pep1056	E0-1	20120601_Cueff_055_1_A03_E0-1-1	484.563	1245.24	10980816	1234.12	1259.07	YYCTVIDAPGHR	3	pep1056-3	C3:+57.02146	LOC_Os03g08010.1 protein|elongation factor Tu, putative, expressed
pep1056	E0-2	20120601_Cueff_055_1_C01_E0-2-7	726.341	1243.54	5.83886e+06	1229.87	1259.26	YYCTVIDAPGHR	2	pep1056-2	C3:+57.02146	LOC_Os03g08010.1 protein|elongation factor Tu, putative, expressed
pep1056	E0-3	20120601_Cueff_055_1_D08_E0-3-10	484.563	1234.11	1.05053e+06	1227.71	1249.04	YYCTVIDAPGHR	3	pep1056-3	C3:+57.02146	LOC_Os03g08010.1 protein|elongation factor Tu, putative, expressed
pep1056	E0-3	20120601_Cueff_055_1_D04_E0-3-6	726.341	1241.1	363737030	1228.23	1302.1	YYCTVIDAPGHR	2	pep1056-2	C3:+57.02146	LOC_Os03g08010.1 protein|elongation factor Tu, putative, expressed
pep1056	E0-1	20120601_Cueff_055_1_A09_E0-1-7	726.341	1242.16	25730491	1232.09	1269.33	YYCTVIDAPGHR	2	pep1056-2	C3:+57.02146	LOC_Os03g08010.1 protein|elongation factor Tu, putative, expressed
pep1056	E0-2	20120601_Cueff_055_1_C02_E0-2-8	726.341	1234.06	1.40854e+06	1223.98	1248.19	YYCTVIDAPGHR	2	pep1056-2	C3:+57.02146	LOC_Os03g08010.1 protein|elongation factor Tu, putative, expressed
pep1056	E0-2	20120601_Cueff_055_1_B09_E0-2-3	726.341	1251.58	3.14569e+06	1238.42	1268.66	YYCTVIDAPGHR	2	pep1056-2	C3:+57.02146	LOC_Os03g08010.1 protein|elongation factor Tu, putative, expressed
pep1056	E0-1	20120601_Cueff_055_1_B05_E0-1-15	726.341	1242.93	971634	1235.86	1256.72	YYCTVIDAPGHR	2	pep1056-2	C3:+57.02146	LOC_Os03g08010.1 protein|elongation factor Tu, putative, expressed
pep1056	E0-1	20120601_Cueff_055_1_A05_E0-1-3	726.341	1250.78	2.63206e+06	1238.86	1263.66	YYCTVIDAPGHR	2	pep1056-2	C3:+57.02146	LOC_Os03g08010.1 protein|elongation factor Tu, putative, expressed
pep1056	E0-1	20120601_Cueff_055_1_B05_E0-1-15	484.563	1244.26	2630017	1233.8	1259.83	YYCTVIDAPGHR	3	pep1056-3	C3:+57.02146	LOC_Os03g08010.1 protein|elongation factor Tu, putative, expressed
pep1056	E0-2	20120601_Cueff_055_1_B11_E0-2-5	484.563	1241.33	7.57922e+06	1230.15	1280.29	YYCTVIDAPGHR	3	pep1056-3	C3:+57.02146	LOC_Os03g08010.1 protein|elongation factor Tu, putative, expressed
pep1056	E0-2	20120601_Cueff_055_1_C08_E0-2-14	484.563	1257.51	2.69148e+06	1244.42	1271.13	YYCTVIDAPGHR	3	pep1056-3	C3:+57.02146	LOC_Os03g08010.1 protein|elongation factor Tu, putative, expressed
pep1056	E0-2	20120601_Cueff_055_1_B10_E0-2-4	726.341	1245.07	2.25972e+06	1234.69	1263.73	YYCTVIDAPGHR	2	pep1056-2	C3:+57.02146	LOC_Os03g08010.1 protein|elongation factor Tu, putative, expressed
pep1056	E0-2	20120601_Cueff_055_1_C08_E0-2-14	726.341	1257.51	1273836	1248.02	1273.29	YYCTVIDAPGHR	2	pep1056-2	C3:+57.02146	LOC_Os03g08010.1 protein|elongation factor Tu, putative, expressed
pep1056	E0-3	20120601_Cueff_055_1_D05_E0-3-7	484.563	1242.4	4.19544e+06	1231.53	1264.23	YYCTVIDAPGHR	3	pep1056-3	C3:+57.02146	LOC_Os03g08010.1 protein|elongation factor Tu, putative, expressed
pep1056	E0-3	20120601_Cueff_055_1_C11_E0-3-1	726.341	1244.15	4.47398e+06	1235.73	1263.36	YYCTVIDAPGHR	2	pep1056-2	C3:+57.02146	LOC_Os03g08010.1 protein|elongation factor Tu, putative, expressed
pep1056	E0-3	20120601_Cueff_055_1_C11_E0-3-1	484.563	1245.21	5.33643e+06	1232.71	1265.84	YYCTVIDAPGHR	3	pep1056-3	C3:+57.02146	LOC_Os03g08010.1 protein|elongation factor Tu, putative, expressed
pep1056	E0-1	20120601_Cueff_055_1_A07_E0-1-5	726.341	1242.61	3.02501e+06	1231.14	1259.23	YYCTVIDAPGHR	2	pep1056-2	C3:+57.02146	LOC_Os03g08010.1 protein|elongation factor Tu, putative, expressed
pep1056	E0-3	20120601_Cueff_055_1_D07_E0-3-9	726.341	1241.78	513044	1232.66	1250.05	YYCTVIDAPGHR	2	pep1056-2	C3:+57.02146	LOC_Os03g08010.1 protein|elongation factor Tu, putative, expressed
pep1056	E0-2	20120601_Cueff_055_1_C02_E0-2-8	484.563	1231.45	3.03031e+06	1222.47	1246.24	YYCTVIDAPGHR	3	pep1056-3	C3:+57.02146	LOC_Os03g08010.1 protein|elongation factor Tu, putative, expressed
pep1056	E0-1	20120601_Cueff_055_1_A06_E0-1-4	726.341	1243.1	2.70014e+06	1233.04	1258.37	YYCTVIDAPGHR	2	pep1056-2	C3:+57.02146	LOC_Os03g08010.1 protein|elongation factor Tu, putative, expressed
pep1056	E0-1	20120601_Cueff_055_1_A06_E0-1-4	484.563	1241.43	7451583	1230.66	1271.4	YYCTVIDAPGHR	3	pep1056-3	C3:+57.02146	LOC_Os03g08010.1 protein|elongation factor Tu, putative, expressed
pep1056	E0-1	20120601_Cueff_055_1_A07_E0-1-5	484.563	1242.61	8.04322e+06	1231.14	1267.81	YYCTVIDAPGHR	3	pep1056-3	C3:+57.02146	LOC_Os03g08010.1 protein|elongation factor Tu, putative, expressed
pep1056	E0-1	20120601_Cueff_055_1_A09_E0-1-7	484.563	1242.16	54362463	1230.38	1307.98	YYCTVIDAPGHR	3	pep1056-3	C3:+57.02146	LOC_Os03g08010.1 protein|elongation factor Tu, putative, expressed
pep1056	E0-3	20120601_Cueff_055_1_C12_E0-3-2	726.341	1249.68	4.72547e+06	1236.78	1271.55	YYCTVIDAPGHR	2	pep1056-2	C3:+57.02146	LOC_Os03g08010.1 protein|elongation factor Tu, putative, expressed
pep1056	E0-3	20120601_Cueff_055_1_D01_E0-3-3	484.563	1249.74	4.68774e+06	1237.9	1268.47	YYCTVIDAPGHR	3	pep1056-3	C3:+57.02146	LOC_Os03g08010.1 protein|elongation factor Tu, putative, expressed
pep1056	E0-3	20120601_Cueff_055_1_E01_E0-3-15	484.563	1242.56	1.18603e+06	1232.25	1258.35	YYCTVIDAPGHR	3	pep1056-3	C3:+57.02146	LOC_Os03g08010.1 protein|elongation factor Tu, putative, expressed
pep1056	E0-1	20120601_Cueff_055_1_A10_E0-1-8	726.341	1233.76	1.22222e+06	1225.17	1242.9	YYCTVIDAPGHR	2	pep1056-2	C3:+57.02146	LOC_Os03g08010.1 protein|elongation factor Tu, putative, expressed
pep1056	E0-2	20120601_Cueff_055_1_C04_E0-2-10	484.563	1237.42	2.24556e+06	1223.36	1253.78	YYCTVIDAPGHR	3	pep1056-3	C3:+57.02146	LOC_Os03g08010.1 protein|elongation factor Tu, putative, expressed
pep1056	E0-2	20120601_Cueff_055_1_B09_E0-2-3	484.563	1251.58	5.94514e+06	1234.97	1276.92	YYCTVIDAPGHR	3	pep1056-3	C3:+57.02146	LOC_Os03g08010.1 protein|elongation factor Tu, putative, expressed
pep1056	E0-3	20120601_Cueff_055_1_D12_E0-3-14	726.341	1257.63	874483	1246.42	1270.14	YYCTVIDAPGHR	2	pep1056-2	C3:+57.02146	LOC_Os03g08010.1 protein|elongation factor Tu, putative, expressed
pep1056	E0-3	20120601_Cueff_055_1_E01_E0-3-15	726.341	1242.16	587995	1236.61	1251.96	YYCTVIDAPGHR	2	pep1056-2	C3:+57.02146	LOC_Os03g08010.1 protein|elongation factor Tu, putative, expressed
pep1056	E0-2	20120601_Cueff_055_1_C04_E0-2-10	726.341	1236.51	794145	1229.56	1247.78	YYCTVIDAPGHR	2	pep1056-2	C3:+57.02146	LOC_Os03g08010.1 protein|elongation factor Tu, putative, expressed
pep1056	E0-1	20120601_Cueff_055_1_A04_E0-1-2	726.341	1249.02	3.69725e+06	1238.82	1267.71	YYCTVIDAPGHR	2	pep1056-2	C3:+57.02146	LOC_Os03g08010.1 protein|elongation factor Tu, putative, expressed
pep10560	E0-2	20120601_Cueff_055_1_C07_E0-2-13	786.436	2026.75	564220	2022.85	2031.85	SLDLEVDLSAALLGR	2	pep10560-2		LOC_Os01g16152.1 protein|peroxiredoxin, putative, expressed
pep10562	E0-2	20120601_Cueff_055_1_C07_E0-2-13	1197.08	1949.43	565279	1943.31	1976.36	GVDSVICVSVNDPYALNGWAEK	2	pep10562-2	C7:+57.02146	LOC_Os01g16152.1 protein|peroxiredoxin, putative, expressed
pep10563	E0-2	20120601_Cueff_055_1_C01_E0-2-7	692.367	1117.37	4711697	1106.82	1145.78	YLLEHQPPTTGK	2	pep10563-2		LOC_Os01g37960.1 protein|hydrolase, putative, expressed
pep10563	E0-3	20120601_Cueff_055_1_D05_E0-3-7	692.367	1118.66	3.61375e+06	1104.37	1141.82	YLLEHQPPTTGK	2	pep10563-2		LOC_Os01g37960.1 protein|hydrolase, putative, expressed
pep10563	E0-1	20120601_Cueff_055_1_A09_E0-1-7	692.367	1122.09	7.40447e+06	1106.8	1138.23	YLLEHQPPTTGK	2	pep10563-2		LOC_Os01g37960.1 protein|hydrolase, putative, expressed
pep10564	E0-2	20120601_Cueff_055_1_C01_E0-2-7	729.378	1451.84	5.25208e+06	1436.8	1471.43	EADPLDSQVVTVGK	2	pep10564-2		LOC_Os01g37960.1 protein|hydrolase, putative, expressed
pep10564	E0-1	20120601_Cueff_055_1_A09_E0-1-7	729.378	1451.22	4.16282e+06	1438.14	1467.72	EADPLDSQVVTVGK	2	pep10564-2		LOC_Os01g37960.1 protein|hydrolase, putative, expressed
pep10564	E0-3	20120601_Cueff_055_1_D05_E0-3-7	729.378	1450.29	6.69437e+06	1436.84	1479.2	EADPLDSQVVTVGK	2	pep10564-2		LOC_Os01g37960.1 protein|hydrolase, putative, expressed
pep10565	E0-3	20120601_Cueff_055_1_D05_E0-3-7	858.452	1674.29	2.93238e+06	1655.66	1685.28	GTVVLVFQPAEEGGGGAK	2	pep10565-2		LOC_Os01g37960.1 protein|hydrolase, putative, expressed
pep10565	E0-1	20120601_Cueff_055_1_A09_E0-1-7	858.452	1672.12	2.20681e+06	1659.9	1685.55	GTVVLVFQPAEEGGGGAK	2	pep10565-2		LOC_Os01g37960.1 protein|hydrolase, putative, expressed
pep10565	E0-2	20120601_Cueff_055_1_C01_E0-2-7	858.452	1671.47	3.13143e+06	1657.93	1688.67	GTVVLVFQPAEEGGGGAK	2	pep10565-2		LOC_Os01g37960.1 protein|hydrolase, putative, expressed
pep10566	E0-1	20120601_Cueff_055_1_A09_E0-1-7	745.031	1805.32	1.3448e+06	1795.88	1821.92	IHENPELGYEEFATSELVR	3	pep10566-3		LOC_Os01g37960.1 protein|hydrolase, putative, expressed
pep10566	E0-3	20120601_Cueff_055_1_D05_E0-3-7	745.031	1805.19	1479139	1794.14	1817.71	IHENPELGYEEFATSELVR	3	pep10566-3		LOC_Os01g37960.1 protein|hydrolase, putative, expressed
pep10566	E0-2	20120601_Cueff_055_1_C01_E0-2-7	745.031	1801.11	1.64645e+06	1790.98	1825.49	IHENPELGYEEFATSELVR	3	pep10566-3		LOC_Os01g37960.1 protein|hydrolase, putative, expressed
pep10569	E0-1	20120601_Cueff_055_1_A09_E0-1-7	729.402	1354.49	2.4037e+06	1344.07	1371.59	IEEVIVSQASVQR	2	pep10569-2		LOC_Os01g37960.1 protein|hydrolase, putative, expressed
pep10569	E0-2	20120601_Cueff_055_1_C01_E0-2-7	729.402	1352.39	2.91462e+06	1344.7	1372.18	IEEVIVSQASVQR	2	pep10569-2		LOC_Os01g37960.1 protein|hydrolase, putative, expressed
pep10569	E0-3	20120601_Cueff_055_1_D05_E0-3-7	729.402	1353.43	2.82933e+06	1345.1	1372.02	IEEVIVSQASVQR	2	pep10569-2		LOC_Os01g37960.1 protein|hydrolase, putative, expressed
pep1057	E0-2	20120601_Cueff_055_1_B09_E0-2-3	513.309	1357.78	28674971	1344.26	1385.12	IGGIGTVPVGR	2	pep1057-2		LOC_Os03g08010.1 protein|elongation factor Tu, putative, expressed
pep1057	E0-1	20120601_Cueff_055_1_A05_E0-1-3	513.309	1358.2	27612847	1342.71	1389.92	IGGIGTVPVGR	2	pep1057-2		LOC_Os03g08010.1 protein|elongation factor Tu, putative, expressed
pep1057	E0-3	20120601_Cueff_055_1_D05_E0-3-7	513.309	1351.67	20105276	1334.71	1391.98	IGGIGTVPVGR	2	pep1057-2		LOC_Os03g08010.1 protein|elongation factor Tu, putative, expressed
pep1057	E0-2	20120601_Cueff_055_1_C01_E0-2-7	513.309	1350.71	47891830	1335.06	1409.26	IGGIGTVPVGR	2	pep1057-2		LOC_Os03g08010.1 protein|elongation factor Tu, putative, expressed
pep1057	E0-1	20120601_Cueff_055_1_A09_E0-1-7	513.309	1351.13	156125110	1334.8	1414.2	IGGIGTVPVGR	2	pep1057-2		LOC_Os03g08010.1 protein|elongation factor Tu, putative, expressed
pep1057	E0-1	20120601_Cueff_055_1_A08_E0-1-6	513.309	1353.18	2026005400	1335.62	1447.03	IGGIGTVPVGR	2	pep1057-2		LOC_Os03g08010.1 protein|elongation factor Tu, putative, expressed
pep1057	E0-3	20120601_Cueff_055_1_D04_E0-3-6	513.309	1351.16	2454039500	1326.07	1515.24	IGGIGTVPVGR	2	pep1057-2		LOC_Os03g08010.1 protein|elongation factor Tu, putative, expressed
pep1057	E0-1	20120601_Cueff_055_1_A11_E0-1-9	513.309	1350.01	24087701	1333.15	1386.79	IGGIGTVPVGR	2	pep1057-2		LOC_Os03g08010.1 protein|elongation factor Tu, putative, expressed
pep1057	E0-2	20120601_Cueff_055_1_B07_E0-2-1	513.309	1350.91	77250861	1336.13	1398.5	IGGIGTVPVGR	2	pep1057-2		LOC_Os03g08010.1 protein|elongation factor Tu, putative, expressed
pep1057	E0-3	20120601_Cueff_055_1_D03_E0-3-5	513.309	1349.83	44779467	1334.36	1412.4	IGGIGTVPVGR	2	pep1057-2		LOC_Os03g08010.1 protein|elongation factor Tu, putative, expressed
pep1057	E0-2	20120601_Cueff_055_1_B11_E0-2-5	513.309	1350.09	37595988	1335.56	1425.21	IGGIGTVPVGR	2	pep1057-2		LOC_Os03g08010.1 protein|elongation factor Tu, putative, expressed
pep1057	E0-2	20120601_Cueff_055_1_C03_E0-2-9	513.309	1351.11	25820942	1333.96	1387.89	IGGIGTVPVGR	2	pep1057-2		LOC_Os03g08010.1 protein|elongation factor Tu, putative, expressed
pep1057	E0-3	20120601_Cueff_055_1_C11_E0-3-1	513.309	1351.17	59527399	1335.73	1397.98	IGGIGTVPVGR	2	pep1057-2		LOC_Os03g08010.1 protein|elongation factor Tu, putative, expressed
pep1057	E0-2	20120601_Cueff_055_1_B08_E0-2-2	513.309	1351.9	33218773	1337.68	1400.16	IGGIGTVPVGR	2	pep1057-2		LOC_Os03g08010.1 protein|elongation factor Tu, putative, expressed
pep1057	E0-2	20120601_Cueff_055_1_B12_E0-2-6	513.309	1351.73	2157609700	1332.2	1442.08	IGGIGTVPVGR	2	pep1057-2		LOC_Os03g08010.1 protein|elongation factor Tu, putative, expressed
pep1057	E0-3	20120601_Cueff_055_1_D01_E0-3-3	513.309	1356.88	24808144	1342.68	1399.6	IGGIGTVPVGR	2	pep1057-2		LOC_Os03g08010.1 protein|elongation factor Tu, putative, expressed
pep1057	E0-3	20120601_Cueff_055_1_D07_E0-3-9	513.309	1351.97	13801607	1335.89	1384.5	IGGIGTVPVGR	2	pep1057-2		LOC_Os03g08010.1 protein|elongation factor Tu, putative, expressed
pep1057	E0-3	20120601_Cueff_055_1_C12_E0-3-2	513.309	1353.38	31740057	1337.18	1394.03	IGGIGTVPVGR	2	pep1057-2		LOC_Os03g08010.1 protein|elongation factor Tu, putative, expressed
pep1057	E0-1	20120601_Cueff_055_1_A04_E0-1-2	513.309	1352.24	39748086	1336.54	1402	IGGIGTVPVGR	2	pep1057-2		LOC_Os03g08010.1 protein|elongation factor Tu, putative, expressed
pep1057	E0-1	20120601_Cueff_055_1_A03_E0-1-1	513.309	1349.86	62224499	1335.93	1389.07	IGGIGTVPVGR	2	pep1057-2		LOC_Os03g08010.1 protein|elongation factor Tu, putative, expressed
pep1057	E0-1	20120601_Cueff_055_1_A07_E0-1-5	513.309	1352.28	36514027	1335.09	1382.59	IGGIGTVPVGR	2	pep1057-2		LOC_Os03g08010.1 protein|elongation factor Tu, putative, expressed
pep10572	E0-2	20120601_Cueff_055_1_C03_E0-2-9	526.257	1150.33	27552220	1125.32	1183.48	YVDDVVEGR	2	pep10572-2		LOC_Os05g01450.1 protein|eukaryotic translation initiation factor 3 subunit F, putative, expressed
pep10572	E0-3	20120601_Cueff_055_1_D07_E0-3-9	526.257	1148.79	15159498	1131.65	1182.91	YVDDVVEGR	2	pep10572-2		LOC_Os05g01450.1 protein|eukaryotic translation initiation factor 3 subunit F, putative, expressed
pep10572	E0-1	20120601_Cueff_055_1_A11_E0-1-9	526.257	1149	28124315	1136.43	1178.53	YVDDVVEGR	2	pep10572-2		LOC_Os05g01450.1 protein|eukaryotic translation initiation factor 3 subunit F, putative, expressed
pep10573	E0-1	20120601_Cueff_055_1_A11_E0-1-9	648.334	1477.18	8.32467e+06	1455.37	1509.64	AYISSNLSLGDR	2	pep10573-2		LOC_Os05g01450.1 protein|eukaryotic translation initiation factor 3 subunit F, putative, expressed
pep10573	E0-2	20120601_Cueff_055_1_C03_E0-2-9	648.334	1476.52	13386580	1466.2	1505.43	AYISSNLSLGDR	2	pep10573-2		LOC_Os05g01450.1 protein|eukaryotic translation initiation factor 3 subunit F, putative, expressed
pep10573	E0-3	20120601_Cueff_055_1_D07_E0-3-9	648.334	1477.49	8.19009e+06	1450.54	1501.98	AYISSNLSLGDR	2	pep10573-2		LOC_Os05g01450.1 protein|eukaryotic translation initiation factor 3 subunit F, putative, expressed
pep10574	E0-2	20120601_Cueff_055_1_C03_E0-2-9	900.468	1648.79	2.36212e+06	1633.13	1673.39	EVQSPIHLTVDTGFTR	2	pep10574-2		LOC_Os05g01450.1 protein|eukaryotic translation initiation factor 3 subunit F, putative, expressed
pep10574	E0-3	20120601_Cueff_055_1_D07_E0-3-9	600.648	1647.52	6004775	1633.04	1686.2	EVQSPIHLTVDTGFTR	3	pep10574-3		LOC_Os05g01450.1 protein|eukaryotic translation initiation factor 3 subunit F, putative, expressed
pep10574	E0-1	20120601_Cueff_055_1_A11_E0-1-9	600.648	1648.43	4.79189e+06	1631.27	1686.62	EVQSPIHLTVDTGFTR	3	pep10574-3		LOC_Os05g01450.1 protein|eukaryotic translation initiation factor 3 subunit F, putative, expressed
pep10574	E0-3	20120601_Cueff_055_1_D07_E0-3-9	900.468	1648.43	2.76395e+06	1635.3	1672.32	EVQSPIHLTVDTGFTR	2	pep10574-2		LOC_Os05g01450.1 protein|eukaryotic translation initiation factor 3 subunit F, putative, expressed
pep10574	E0-1	20120601_Cueff_055_1_A11_E0-1-9	900.468	1647.04	1.06021e+06	1634.84	1663.03	EVQSPIHLTVDTGFTR	2	pep10574-2		LOC_Os05g01450.1 protein|eukaryotic translation initiation factor 3 subunit F, putative, expressed
pep10574	E0-2	20120601_Cueff_055_1_C03_E0-2-9	600.648	1648.79	7.82813e+06	1628.57	1687.49	EVQSPIHLTVDTGFTR	3	pep10574-3		LOC_Os05g01450.1 protein|eukaryotic translation initiation factor 3 subunit F, putative, expressed
pep10575	E0-1	20120601_Cueff_055_1_A11_E0-1-9	825.952	1752.46	2.14489e+06	1741.44	1766.3	HLAAQFQEIPLDLR	2	pep10575-2		LOC_Os05g01450.1 protein|eukaryotic translation initiation factor 3 subunit F, putative, expressed
pep10575	E0-2	20120601_Cueff_055_1_C03_E0-2-9	825.952	1750.7	2931492	1740.06	1767.86	HLAAQFQEIPLDLR	2	pep10575-2		LOC_Os05g01450.1 protein|eukaryotic translation initiation factor 3 subunit F, putative, expressed
pep10575	E0-3	20120601_Cueff_055_1_D07_E0-3-9	825.952	1751.77	4.48302e+06	1741.87	1768.28	HLAAQFQEIPLDLR	2	pep10575-2		LOC_Os05g01450.1 protein|eukaryotic translation initiation factor 3 subunit F, putative, expressed
pep10576	E0-2	20120601_Cueff_055_1_C03_E0-2-9	611.692	1890.16	7.07372e+06	1876.58	1918.08	VIGTLLGSVLPDGTVHVR	3	pep10576-3		LOC_Os05g01450.1 protein|eukaryotic translation initiation factor 3 subunit F, putative, expressed
pep10576	E0-3	20120601_Cueff_055_1_D07_E0-3-9	611.692	1890.46	5.36455e+06	1876.95	1932.31	VIGTLLGSVLPDGTVHVR	3	pep10576-3		LOC_Os05g01450.1 protein|eukaryotic translation initiation factor 3 subunit F, putative, expressed
pep10576	E0-2	20120601_Cueff_055_1_C03_E0-2-9	917.034	1889.07	1.60018e+06	1878.61	1904.36	VIGTLLGSVLPDGTVHVR	2	pep10576-2		LOC_Os05g01450.1 protein|eukaryotic translation initiation factor 3 subunit F, putative, expressed
pep10576	E0-3	20120601_Cueff_055_1_D07_E0-3-9	917.034	1891.21	1817344	1878.77	1908.97	VIGTLLGSVLPDGTVHVR	2	pep10576-2		LOC_Os05g01450.1 protein|eukaryotic translation initiation factor 3 subunit F, putative, expressed
pep10576	E0-1	20120601_Cueff_055_1_A11_E0-1-9	611.692	1894.18	3.87675e+06	1877.59	1914.83	VIGTLLGSVLPDGTVHVR	3	pep10576-3		LOC_Os05g01450.1 protein|eukaryotic translation initiation factor 3 subunit F, putative, expressed
pep10576	E0-1	20120601_Cueff_055_1_A11_E0-1-9	917.034	1890.9	740503	1880.62	1908.44	VIGTLLGSVLPDGTVHVR	2	pep10576-2		LOC_Os05g01450.1 protein|eukaryotic translation initiation factor 3 subunit F, putative, expressed
pep10577	E0-2	20120601_Cueff_055_1_C03_E0-2-9	952.492	1998.82	1.5179e+06	1980.91	2008.79	AAAEGPVLLFPSTSSTSAR	2	pep10577-2	A1:+42.01057	LOC_Os05g01450.1 protein|eukaryotic translation initiation factor 3 subunit F, putative, expressed
pep10577	E0-3	20120601_Cueff_055_1_D07_E0-3-9	952.492	1992.21	1.69581e+06	1980.36	2014.39	AAAEGPVLLFPSTSSTSAR	2	pep10577-2	A1:+42.01057	LOC_Os05g01450.1 protein|eukaryotic translation initiation factor 3 subunit F, putative, expressed
pep10579	E0-2	20120601_Cueff_055_1_C03_E0-2-9	806.348	1122.46	16082749	1103.98	1158.2	LPNDLEGMESSMEK	2	pep10579-2	M8:+15.99491 M12:+15.99491	LOC_Os05g01450.1 protein|eukaryotic translation initiation factor 3 subunit F, putative, expressed
pep10579	E0-1	20120601_Cueff_055_1_A11_E0-1-9	806.348	1123.14	15572817	1105.62	1163.61	LPNDLEGMESSMEK	2	pep10579-2	M8:+15.99491 M12:+15.99491	LOC_Os05g01450.1 protein|eukaryotic translation initiation factor 3 subunit F, putative, expressed
pep10579	E0-3	20120601_Cueff_055_1_D07_E0-3-9	806.348	1122.15	11093783	1104.5	1152.22	LPNDLEGMESSMEK	2	pep10579-2	M8:+15.99491 M12:+15.99491	LOC_Os05g01450.1 protein|eukaryotic translation initiation factor 3 subunit F, putative, expressed
pep1058	E0-1	20120601_Cueff_055_1_A10_E0-1-8	530.299	1371.57	88530208	1353.7	1421.65	THINIVVIGHVDSGK	3	pep1058-3		LOC_Os03g08010.1 protein|elongation factor Tu, putative, expressed
pep1058	E0-3	20120601_Cueff_055_1_D03_E0-3-5	794.944	1383.46	1.56441e+06	1372.56	1404.41	THINIVVIGHVDSGK	2	pep1058-2		LOC_Os03g08010.1 protein|elongation factor Tu, putative, expressed
pep1058	E0-2	20120601_Cueff_055_1_C04_E0-2-10	530.299	1379.77	33436842	1364.89	1430.09	THINIVVIGHVDSGK	3	pep1058-3		LOC_Os03g08010.1 protein|elongation factor Tu, putative, expressed
pep1058	E0-2	20120601_Cueff_055_1_B07_E0-2-1	794.944	1381.22	1.62926e+06	1370.78	1403.12	THINIVVIGHVDSGK	2	pep1058-2		LOC_Os03g08010.1 protein|elongation factor Tu, putative, expressed
pep1058	E0-1	20120601_Cueff_055_1_B02_E0-1-12	530.299	1390.73	19263346	1376.03	1429.37	THINIVVIGHVDSGK	3	pep1058-3		LOC_Os03g08010.1 protein|elongation factor Tu, putative, expressed
pep1058	E0-1	20120601_Cueff_055_1_B04_E0-1-14	530.299	1395.74	10351800	1384.34	1423.51	THINIVVIGHVDSGK	3	pep1058-3		LOC_Os03g08010.1 protein|elongation factor Tu, putative, expressed
pep1058	E0-1	20120601_Cueff_055_1_B03_E0-1-13	530.299	1378.04	14922264	1358.29	1442.15	THINIVVIGHVDSGK	3	pep1058-3		LOC_Os03g08010.1 protein|elongation factor Tu, putative, expressed
pep1058	E0-2	20120601_Cueff_055_1_C07_E0-2-13	530.299	1378	11248417	1366.04	1413.78	THINIVVIGHVDSGK	3	pep1058-3		LOC_Os03g08010.1 protein|elongation factor Tu, putative, expressed
pep1058	E0-2	20120601_Cueff_055_1_C05_E0-2-11	794.944	1393.2	4.72151e+06	1383.34	1441.88	THINIVVIGHVDSGK	2	pep1058-2		LOC_Os03g08010.1 protein|elongation factor Tu, putative, expressed
pep1058	E0-3	20120601_Cueff_055_1_D10_E0-3-12	794.944	1391.64	6209051	1380.01	1420.08	THINIVVIGHVDSGK	2	pep1058-2		LOC_Os03g08010.1 protein|elongation factor Tu, putative, expressed
pep1058	E0-1	20120601_Cueff_055_1_B03_E0-1-13	794.944	1376.97	1.57634e+06	1366.4	1386.22	THINIVVIGHVDSGK	2	pep1058-2		LOC_Os03g08010.1 protein|elongation factor Tu, putative, expressed
pep1058	E0-2	20120601_Cueff_055_1_B10_E0-2-4	530.299	1381.89	8.5649e+06	1355.06	1433.93	THINIVVIGHVDSGK	3	pep1058-3		LOC_Os03g08010.1 protein|elongation factor Tu, putative, expressed
pep1058	E0-2	20120601_Cueff_055_1_C01_E0-2-7	530.299	1378.9	144159840	1364.54	1465.79	THINIVVIGHVDSGK	3	pep1058-3		LOC_Os03g08010.1 protein|elongation factor Tu, putative, expressed
pep1058	E0-3	20120601_Cueff_055_1_D02_E0-3-4	530.299	1379.5	7.13738e+06	1368.03	1414.43	THINIVVIGHVDSGK	3	pep1058-3		LOC_Os03g08010.1 protein|elongation factor Tu, putative, expressed
pep1058	E0-1	20120601_Cueff_055_1_B01_E0-1-11	530.299	1390.95	25278434	1378.97	1449.2	THINIVVIGHVDSGK	3	pep1058-3		LOC_Os03g08010.1 protein|elongation factor Tu, putative, expressed
pep1058	E0-2	20120601_Cueff_055_1_C03_E0-2-9	794.944	1377.48	8.44512e+06	1365.11	1415.57	THINIVVIGHVDSGK	2	pep1058-2		LOC_Os03g08010.1 protein|elongation factor Tu, putative, expressed
pep1058	E0-2	20120601_Cueff_055_1_C07_E0-2-13	794.944	1378.6	1.98441e+06	1367.37	1388.35	THINIVVIGHVDSGK	2	pep1058-2		LOC_Os03g08010.1 protein|elongation factor Tu, putative, expressed
pep1058	E0-3	20120601_Cueff_055_1_C12_E0-3-2	794.944	1380.15	1.75758e+06	1369.82	1412.98	THINIVVIGHVDSGK	2	pep1058-2		LOC_Os03g08010.1 protein|elongation factor Tu, putative, expressed
pep1058	E0-2	20120601_Cueff_055_1_C05_E0-2-11	530.299	1395.44	24493494	1382.45	1497.28	THINIVVIGHVDSGK	3	pep1058-3		LOC_Os03g08010.1 protein|elongation factor Tu, putative, expressed
pep1058	E0-3	20120601_Cueff_055_1_D12_E0-3-14	794.944	1389.21	2.1627e+06	1381.07	1412.75	THINIVVIGHVDSGK	2	pep1058-2		LOC_Os03g08010.1 protein|elongation factor Tu, putative, expressed
pep1058	E0-1	20120601_Cueff_055_1_A08_E0-1-6	530.299	1387.07	225060430	1375.46	1473.23	THINIVVIGHVDSGK	3	pep1058-3		LOC_Os03g08010.1 protein|elongation factor Tu, putative, expressed
pep1058	E0-2	20120601_Cueff_055_1_C06_E0-2-12	794.944	1387.38	2.38108e+06	1380.66	1422.23	THINIVVIGHVDSGK	2	pep1058-2		LOC_Os03g08010.1 protein|elongation factor Tu, putative, expressed
pep1058	E0-3	20120601_Cueff_055_1_D09_E0-3-11	530.299	1387.71	33375819	1373.02	1427.16	THINIVVIGHVDSGK	3	pep1058-3		LOC_Os03g08010.1 protein|elongation factor Tu, putative, expressed
pep1058	E0-2	20120601_Cueff_055_1_C06_E0-2-12	530.299	1390.97	13221576	1375.02	1448.88	THINIVVIGHVDSGK	3	pep1058-3		LOC_Os03g08010.1 protein|elongation factor Tu, putative, expressed
pep1058	E0-2	20120601_Cueff_055_1_B07_E0-2-1	530.299	1381.22	10459370	1370.17	1405.92	THINIVVIGHVDSGK	3	pep1058-3		LOC_Os03g08010.1 protein|elongation factor Tu, putative, expressed
pep1058	E0-1	20120601_Cueff_055_1_A11_E0-1-9	530.299	1379.55	51363246	1365.6	1433.12	THINIVVIGHVDSGK	3	pep1058-3		LOC_Os03g08010.1 protein|elongation factor Tu, putative, expressed
pep1058	E0-3	20120601_Cueff_055_1_D12_E0-3-14	530.299	1387.47	14476945	1378.99	1446.19	THINIVVIGHVDSGK	3	pep1058-3		LOC_Os03g08010.1 protein|elongation factor Tu, putative, expressed
pep1058	E0-3	20120601_Cueff_055_1_D04_E0-3-6	794.944	1382.42	30155653	1366.05	1439.88	THINIVVIGHVDSGK	2	pep1058-2		LOC_Os03g08010.1 protein|elongation factor Tu, putative, expressed
pep1058	E0-2	20120601_Cueff_055_1_B09_E0-2-3	530.299	1387.91	6.46569e+06	1375.58	1414.64	THINIVVIGHVDSGK	3	pep1058-3		LOC_Os03g08010.1 protein|elongation factor Tu, putative, expressed
pep1058	E0-2	20120601_Cueff_055_1_C03_E0-2-9	530.299	1377.48	56550433	1364.37	1430.4	THINIVVIGHVDSGK	3	pep1058-3		LOC_Os03g08010.1 protein|elongation factor Tu, putative, expressed
pep1058	E0-3	20120601_Cueff_055_1_C11_E0-3-1	794.944	1381.14	1.71639e+06	1370.81	1409.26	THINIVVIGHVDSGK	2	pep1058-2		LOC_Os03g08010.1 protein|elongation factor Tu, putative, expressed
pep1058	E0-1	20120601_Cueff_055_1_A09_E0-1-7	530.299	1383.49	135653120	1366.29	1469.07	THINIVVIGHVDSGK	3	pep1058-3		LOC_Os03g08010.1 protein|elongation factor Tu, putative, expressed
pep1058	E0-1	20120601_Cueff_055_1_A12_E0-1-10	530.299	1377.98	34556661	1365.53	1411.34	THINIVVIGHVDSGK	3	pep1058-3		LOC_Os03g08010.1 protein|elongation factor Tu, putative, expressed
pep1058	E0-2	20120601_Cueff_055_1_C08_E0-2-14	530.299	1390.94	9.57136e+06	1380.45	1429.66	THINIVVIGHVDSGK	3	pep1058-3		LOC_Os03g08010.1 protein|elongation factor Tu, putative, expressed
pep1058	E0-2	20120601_Cueff_055_1_B11_E0-2-5	794.944	1386.98	1575221	1374.68	1406.94	THINIVVIGHVDSGK	2	pep1058-2		LOC_Os03g08010.1 protein|elongation factor Tu, putative, expressed
pep1058	E0-1	20120601_Cueff_055_1_A06_E0-1-4	530.299	1381.04	7.98994e+06	1363.52	1426.88	THINIVVIGHVDSGK	3	pep1058-3		LOC_Os03g08010.1 protein|elongation factor Tu, putative, expressed
pep1058	E0-1	20120601_Cueff_055_1_B04_E0-1-14	794.944	1395.74	1.38034e+06	1386.33	1419.27	THINIVVIGHVDSGK	2	pep1058-2		LOC_Os03g08010.1 protein|elongation factor Tu, putative, expressed
pep1058	E0-3	20120601_Cueff_055_1_D03_E0-3-5	530.299	1383.85	7.40521e+06	1379.04	1435.86	THINIVVIGHVDSGK	3	pep1058-3		LOC_Os03g08010.1 protein|elongation factor Tu, putative, expressed
pep1058	E0-3	20120601_Cueff_055_1_D02_E0-3-4	794.944	1381.56	1.22684e+06	1370.94	1398.77	THINIVVIGHVDSGK	2	pep1058-2		LOC_Os03g08010.1 protein|elongation factor Tu, putative, expressed
pep1058	E0-1	20120601_Cueff_055_1_B01_E0-1-11	794.944	1392.49	3082967	1381.47	1418.38	THINIVVIGHVDSGK	2	pep1058-2		LOC_Os03g08010.1 protein|elongation factor Tu, putative, expressed
pep1058	E0-3	20120601_Cueff_055_1_D10_E0-3-12	530.299	1390.88	23045633	1377.58	1450.71	THINIVVIGHVDSGK	3	pep1058-3		LOC_Os03g08010.1 protein|elongation factor Tu, putative, expressed
pep1058	E0-2	20120601_Cueff_055_1_C09_E0-2-15	794.944	1382.53	1.23224e+06	1371.99	1398.2	THINIVVIGHVDSGK	2	pep1058-2		LOC_Os03g08010.1 protein|elongation factor Tu, putative, expressed
pep1058	E0-2	20120601_Cueff_055_1_C10_E0-2-16	794.944	1396	1.03978e+06	1388.12	1410.41	THINIVVIGHVDSGK	2	pep1058-2		LOC_Os03g08010.1 protein|elongation factor Tu, putative, expressed
pep1058	E0-1	20120601_Cueff_055_1_A07_E0-1-5	530.299	1384.24	6.18329e+06	1380.85	1436.6	THINIVVIGHVDSGK	3	pep1058-3		LOC_Os03g08010.1 protein|elongation factor Tu, putative, expressed
pep1058	E0-3	20120601_Cueff_055_1_D05_E0-3-7	794.944	1377.55	42263852	1365.05	1436.84	THINIVVIGHVDSGK	2	pep1058-2		LOC_Os03g08010.1 protein|elongation factor Tu, putative, expressed
pep1058	E0-3	20120601_Cueff_055_1_D05_E0-3-7	530.299	1377.55	162937490	1363.59	1468.53	THINIVVIGHVDSGK	3	pep1058-3		LOC_Os03g08010.1 protein|elongation factor Tu, putative, expressed
pep1058	E0-3	20120601_Cueff_055_1_E01_E0-3-15	794.944	1380.56	1.88721e+06	1369.9	1405.41	THINIVVIGHVDSGK	2	pep1058-2		LOC_Os03g08010.1 protein|elongation factor Tu, putative, expressed
pep1058	E0-2	20120601_Cueff_055_1_C02_E0-2-8	530.299	1368.76	82124979	1351.2	1410.61	THINIVVIGHVDSGK	3	pep1058-3		LOC_Os03g08010.1 protein|elongation factor Tu, putative, expressed
pep1058	E0-3	20120601_Cueff_055_1_D09_E0-3-11	794.944	1389.82	6.38373e+06	1376.05	1430.96	THINIVVIGHVDSGK	2	pep1058-2		LOC_Os03g08010.1 protein|elongation factor Tu, putative, expressed
pep1058	E0-1	20120601_Cueff_055_1_A12_E0-1-10	794.944	1379.15	5.03567e+06	1369.35	1402.49	THINIVVIGHVDSGK	2	pep1058-2		LOC_Os03g08010.1 protein|elongation factor Tu, putative, expressed
pep1058	E0-2	20120601_Cueff_055_1_C04_E0-2-10	794.944	1379.46	6.76909e+06	1366.96	1406.41	THINIVVIGHVDSGK	2	pep1058-2		LOC_Os03g08010.1 protein|elongation factor Tu, putative, expressed
pep1058	E0-3	20120601_Cueff_055_1_D04_E0-3-6	530.299	1380.25	225489380	1366.05	1443.12	THINIVVIGHVDSGK	3	pep1058-3		LOC_Os03g08010.1 protein|elongation factor Tu, putative, expressed
pep1058	E0-2	20120601_Cueff_055_1_B12_E0-2-6	794.944	1383.02	29204924	1368.78	1443.26	THINIVVIGHVDSGK	2	pep1058-2		LOC_Os03g08010.1 protein|elongation factor Tu, putative, expressed
pep1058	E0-3	20120601_Cueff_055_1_D11_E0-3-13	530.299	1377.18	15434305	1366.24	1416.83	THINIVVIGHVDSGK	3	pep1058-3		LOC_Os03g08010.1 protein|elongation factor Tu, putative, expressed
pep1058	E0-1	20120601_Cueff_055_1_A08_E0-1-6	794.944	1387.07	28668576	1372.31	1433.69	THINIVVIGHVDSGK	2	pep1058-2		LOC_Os03g08010.1 protein|elongation factor Tu, putative, expressed
pep1058	E0-1	20120601_Cueff_055_1_A03_E0-1-1	530.299	1382.99	5.15789e+06	1368.53	1407.51	THINIVVIGHVDSGK	3	pep1058-3		LOC_Os03g08010.1 protein|elongation factor Tu, putative, expressed
pep1058	E0-3	20120601_Cueff_055_1_E02_E0-3-16	794.944	1393.85	1.14028e+06	1386.91	1414.63	THINIVVIGHVDSGK	2	pep1058-2		LOC_Os03g08010.1 protein|elongation factor Tu, putative, expressed
pep1058	E0-2	20120601_Cueff_055_1_B12_E0-2-6	530.299	1381.5	222376660	1369.98	1443.26	THINIVVIGHVDSGK	3	pep1058-3		LOC_Os03g08010.1 protein|elongation factor Tu, putative, expressed
pep1058	E0-1	20120601_Cueff_055_1_B06_E0-1-16	794.944	1396.55	833985	1389.26	1416.8	THINIVVIGHVDSGK	2	pep1058-2		LOC_Os03g08010.1 protein|elongation factor Tu, putative, expressed
pep1058	E0-3	20120601_Cueff_055_1_D07_E0-3-9	794.944	1380.72	17238125	1368.06	1439.9	THINIVVIGHVDSGK	2	pep1058-2		LOC_Os03g08010.1 protein|elongation factor Tu, putative, expressed
pep1058	E0-2	20120601_Cueff_055_1_C08_E0-2-14	794.944	1390.07	1.27324e+06	1384.45	1412.01	THINIVVIGHVDSGK	2	pep1058-2		LOC_Os03g08010.1 protein|elongation factor Tu, putative, expressed
pep1058	E0-1	20120601_Cueff_055_1_B05_E0-1-15	794.944	1382.45	1.19266e+06	1375.31	1405.64	THINIVVIGHVDSGK	2	pep1058-2		LOC_Os03g08010.1 protein|elongation factor Tu, putative, expressed
pep1058	E0-2	20120601_Cueff_055_1_B08_E0-2-2	794.944	1382.28	1.34786e+06	1373.34	1406.4	THINIVVIGHVDSGK	2	pep1058-2		LOC_Os03g08010.1 protein|elongation factor Tu, putative, expressed
pep1058	E0-1	20120601_Cueff_055_1_A10_E0-1-8	794.944	1370.1	13636102	1359.74	1424.06	THINIVVIGHVDSGK	2	pep1058-2		LOC_Os03g08010.1 protein|elongation factor Tu, putative, expressed
pep1058	E0-1	20120601_Cueff_055_1_B02_E0-1-12	794.944	1389.63	3.08772e+06	1377.56	1427.29	THINIVVIGHVDSGK	2	pep1058-2		LOC_Os03g08010.1 protein|elongation factor Tu, putative, expressed
pep1058	E0-2	20120601_Cueff_055_1_C01_E0-2-7	794.944	1378.9	23136882	1365.95	1425.07	THINIVVIGHVDSGK	2	pep1058-2		LOC_Os03g08010.1 protein|elongation factor Tu, putative, expressed
pep1058	E0-2	20120601_Cueff_055_1_B10_E0-2-4	794.944	1379.99	1.05915e+06	1373.16	1400.22	THINIVVIGHVDSGK	2	pep1058-2		LOC_Os03g08010.1 protein|elongation factor Tu, putative, expressed
[truncated: 49,573 more rows]

## Sheet: ST3B_A0pep
Supplemental Table S3B. The 21,131 peptides identified in the endosperm (A0) proteome. From 25µg of proteins in the endosperm (three biological replicates), we identified 4,179 unique peptide sequences and 4,753 unique peptide/z pairs ( one peptide sequence with a number of positive charge). peptide: peptide identifier corresponding to a specific amino acid sequence, sample: one biological replic…
[truncated: 21,132 more rows]

[truncated: 4 more sheets: ST3C_2212proteins, ST3D_A0vsE0_673proteins, ST3E_AgriGO, ST3F_translation]
